# Supplementary material for: Associations between reflux esophagitis and the progression of coronary artery calcification: A cohort study
Source: PLoS One. 2017 Oct 5;12(10):e0184996. doi: 10.1371/journal.pone.0184996 (PMC5628814; doi:10.1371/journal.pone.0184996)
Supplement: S1 File — (XLS) [file pone.0184996.s001.xls]

## Sheet: Sheet
KEYA	duration	bmi_cal_baseline	bmi_cal_final	bmi_cal_diff	bmi_cal_per	HEIGHT_baseline	HEIGHT_final	HEIGHT_diff	HEIGHT_per	WEIGHT_baseline	WEIGHT_final	WEIGHT_diff	WEIGHT_per	sbp_baseline	sbp_final	sbp_diff	sbp_per	dbp_baseline	dbp_final	dbp_diff	dbp_per	EMR008_baseline	EMR008_final	EMR009_baseline	EMR009_final	EMR010_baseline	EMR010_final	EMR013_baseline	EMR013_final	EMR015_baseline	EMR015_final	total_chol_baseline	total_chol_final	total_chol_diff	total_chol_per	hba1c_baseline	hba1c_final	hba1c_diff	hba1c_per	ldl_c_baseline	ldl_c_final	ldl_c_diff	ldl_c_per	hdl_c_baseline	hdl_c_final	hdl_c_diff	hdl_c_per	triglyceride_baseline	triglyceride_final
1006	2.21644	28.1718	27.763	-0.408802	-0.184441	170.4	168.9	-1.5	-0.676761	81.8	79.2	-2.6	-1.17305	125	121	-4	-1.8047	72	82	10	4.51174	0	0	0	0	0	0	0	0	0	0	183	185	2	0.902349	5.3	5.4	0.1	0.0451174	121	125	4	1.8047	36	32	-4	-1.8047	171	110
3439	6.21096	21.7415	23.0608	1.31934	0.212421	170.9	172.6	1.7	0.27371	63.5	68.7	5.2	0.83723	104	119	15	2.41509	64	78	14	2.25408	0	0	0	0	0	0	0	0	0	0	208	207	-1	-0.161006	5.1	5.8	0.7	0.112704	134	134	0	0	77	61	-16	-2.57609	113	160
5479	1	22.3716	22.3164	-0.0552208	-0.0552208	171.5	173.4	1.9	1.9	65.8	67.1	1.3	1.3	122	122	0	0	80	94	14	14	0	0	0	0	0	0	0	0	0	0	222	189	-33	-33	11.3	7.5	-3.8	-3.8	152	106	-46	-46	51	42	-9	-9	167	330
8658	5.98082	27.4235	27.14	-0.283447	-0.0473926	168	168	0	0	77.4	76.6	-0.8	-0.133761	114	126	12	2.00641	74	77	3	0.501603	0	0	0	0	0	0	0	0	0	0	272	261	-11	-1.83921	5.8	6.4	0.6	0.100321	173	164	-9	-1.50481	52	45	-7	-1.17041	419	334
12404	1.10959	28.0664	27.8818	-0.184626	-0.166392	166.6	167.9	1.3	1.1716	77.9	78.6	0.7	0.630864	111	114	3	2.7037	68	69	1	0.901235	0	0	0	0	0	0	0	0	0	0	220	223	3	2.7037	5.3	5.6	0.3	0.27037	160	163	3	2.7037	34	36	2	1.80247	167	174
12990	4.02466	31.6516	27.7848	-3.8668	-0.960778	169	168.3	-0.7	-0.173928	90.4	78.7	-11.7	-2.90708	108	117	9	2.23622	72	86	14	3.47856	0	0	0	0	0	0	0	0	0	0	181	189	8	1.98775	5.4	5.9	0.5	0.124234	124	113	-11	-2.73315	46	43	-3	-0.745405	249	173
13456	4.94795	22.1484	20.6634	-1.48509	-0.300142	160	159.7	-0.3	-0.0606312	56.7	52.7	-4	-0.808416	117	114	-3	-0.606312	70	74	4	0.808416	0	0	0	0	0	0	0	0	0	0	186	192	6	1.21262	5	5.3	0.3	0.0606312	117	119	2	0.404208	73	81	8	1.61683	56	55
15517	2.15342	27.836	27.7136	-0.122437	-0.0568567	164.8	165.6	0.8	0.371501	75.6	76	0.4	0.185751	120	112	-8	-3.71501	80	89	9	4.17939	0	0	0	0	0	0	0	0	0	0	194	253	59	27.3982	5.5	5.7	0.2	0.0928753	132	184	52	24.1476	36	40	4	1.85751	177	166
20940	2	20.7676	21.098	0.330388	0.165194	178	179	1	0.5	65.8	67.6	1.8	0.9	95	90	-5	-2.5	62	60	-2	-1	0	0	0	0	0	0	0	0	0	0	192	193	1	0.5	5.5	5.2	-0.3	-0.15	103	99	-4	-2	71	98	27	13.5	52	55
22001	6.69041	26.6698	25.7384	-0.931373	-0.13921	172	173.3	1.3	0.194308	78.9	77.3	-1.6	-0.239148	104	133	29	4.33456	70	82	12	1.79361	0	0	0	0	0	0	0	0	0	0	204	196	-8	-1.19574	5.5	5.5	0	0	138	128	-10	-1.49468	63	61	-2	-0.298935	86	68
23866	3.11233	22.3552	21.1556	-1.19968	-0.38546	164.1	164	-0.1	-0.0321303	60.2	56.9	-3.3	-1.0603	123	116	-7	-2.24912	85	65	-20	-6.42606	0	0	0	0	0	0	0	0	0	0	220	205	-15	-4.81954	5.8	5.6	-0.2	-0.0642606	143	137	-6	-1.92782	41	47	6	1.92782	280	142
24162	3.22466	22.7653	20.5168	-2.24854	-0.697294	167.8	167.7	-0.1	-0.031011	64.1	57.7	-6.4	-1.98471	110	104	-6	-1.86066	60	54	-6	-1.86066	0	0	0	0	0	0	0	0	0	0	183	189	6	1.86066	6.2	6	-0.2	-0.0620221	121	116	-5	-1.55055	52	67	15	4.65166	102	63
24591	5.96986	21.9185	20.1486	-1.7699	-0.296472	173	171.7	-1.3	-0.21776	65.6	59.4	-6.2	-1.03855	127	124	-3	-0.502524	65	68	3	0.502524	0	0	0	0	0	0	0	0	0	0	197	156	-41	-6.86783	5.3	5.7	0.4	0.0670032	118	80	-38	-6.36531	52	58	6	1.00505	278	148
24836	5.81096	22.1524	20.8687	-1.28377	-0.220922	173	174.3	1.3	0.223715	66.3	63.4	-2.9	-0.499057	106	113	7	1.20462	70	68	-2	-0.344177	0	0	0	0	0	0	0	0	0	0	155	125	-30	-5.16266	5.5	4.7	-0.8	-0.137671	100	52	-48	-8.26025	45	48	3	0.516266	92	231
24890	3.26027	23.6793	22.555	-1.12424	-0.344829	163.5	163.1	-0.4	-0.122689	63.3	60	-3.3	-1.01218	117	114	-3	-0.920168	78	76	-2	-0.613445	0	0	0	0	0	0	0	0	0	0	148	146	-2	-0.613445	5.7	5.7	0	0	73	70	-3	-0.920168	55	74	19	5.82773	72	56
24902	5.94247	21.5917	22.868	1.27634	0.214783	170	170.4	0.4	0.0673121	62.4	66.4	4	0.673121	106	119	13	2.18764	69	76	7	1.17796	0	0	0	0	0	0	0	0	0	0	234	172	-62	-10.4334	5.6	6.1	0.5	0.0841402	160	97	-63	-10.6017	53	64	11	1.85108	102	108
24948	3.31233	29.6935	30.9486	1.25512	0.378924	174	174	0	0	89.9	93.7	3.8	1.14723	120	104	-16	-4.83044	75	57	-18	-5.43424	0	0	0	0	0	0	0	0	0	0	245	138	-107	-32.3036	6.8	6.3	-0.5	-0.150951	189	75	-114	-34.4169	49	44	-5	-1.50951	173	87
25169	7.7863	24.7431	24.0256	-0.717496	-0.0921485	172	171.3	-0.7	-0.0899015	73.2	70.5	-2.7	-0.346763	146	115	-31	-3.98135	96	73	-23	-2.95391	0	0	0	0	0	0	0	0	0	0	210	162	-48	-6.16467	6.3	6.3	0	0	148	96	-52	-6.6784	40	34	-6	-0.770584	178	255
25329	1	25.1253	25.2683	0.143047	0.143047	158.6	157.9	-0.7	-0.7	63.2	63	-0.2	-0.2	121	132	11	11	63	63	0	0	0	0	0	0	0	0	0	0	0	0	206	235	29	29	6.5	6.4	-0.1	-0.1	126	162	36	36	59	55	-4	-4	171	159
25534	3.98356	23.4414	23.8695	0.42815	0.107479	175.5	174.4	-1.1	-0.276135	72.2	72.6	0.4	0.100413	118	112	-6	-1.50619	75	74	-1	-0.251032	0	0	0	0	0	0	0	0	0	0	202	189	-13	-3.26341	5.6	5.9	0.3	0.0753095	96	105	9	2.25928	91	84	-7	-1.75722	81	98
25589	1.66849	27.2752	26.928	-0.347209	-0.208097	161	161	0	0	70.7	69.8	-0.9	-0.539409	133	155	22	13.1856	87	84	-3	-1.79803	0	0	0	0	0	0	0	0	0	0	205	270	65	38.9573	4.8	5.6	0.8	0.479475	142	206	64	38.358	44	58	14	8.3908	76	177
25730	3.03562	24.3988	23.5308	-0.867985	-0.285934	173.8	172.6	-1.2	-0.395307	73.7	70.1	-3.6	-1.18592	119	144	25	8.23556	81	84	3	0.988267	0	0	0	0	0	0	0	0	0	0	155	165	10	3.29422	5.2	5.2	0	0	97	112	15	4.94134	30	50	20	6.58845	135	44
25776	6.50411	23.4235	22.8042	-0.619366	-0.0952268	169	168.7	-0.3	-0.0461247	66.9	64.9	-2	-0.307498	110	130	20	3.07498	62	79	17	2.61373	0	0	0	0	0	0	0	0	0	0	222	190	-32	-4.91997	5.7	6	0.3	0.0461247	150	105	-45	-6.9187	74	75	1	0.153749	105	112
25815	2.47397	26.263	23.8806	-2.38238	-0.962977	170	167.5	-2.5	-1.01052	75.9	67	-8.9	-3.59745	138	113	-25	-10.1052	74	59	-15	-6.06312	0	0	0	0	0	0	0	0	0	0	214	116	-98	-39.6124	6.8	5.8	-1	-0.404208	142	72	-70	-28.2946	54	33	-21	-8.48837	145	99
25851	7.38904	22.9005	22.7332	-0.167254	-0.0226354	162	161.1	-0.9	-0.121802	60.1	59	-1.1	-0.148869	111	115	4	0.541342	70	74	4	0.541342	0	0	0	0	0	0	0	0	0	0	174	199	25	3.38339	6.6	6.8	0.2	0.0270671	98	120	22	2.97738	64	78	14	1.8947	59	68
25879	6.02192	23.7387	23.9372	0.198546	0.0329705	168	166.3	-1.7	-0.282302	67	66.2	-0.8	-0.132848	102	102	0	0	71	78	7	1.16242	0	0	0	0	0	0	0	0	0	0	192	179	-13	-2.15878	5.4	5.4	0	0	136	120	-16	-2.65696	63	59	-4	-0.66424	79	57
26166	5.92603	23.1184	22.7592	-0.359184	-0.0606112	175	175	0	0	70.8	69.7	-1.1	-0.185622	116	106	-10	-1.68747	73	76	3	0.506241	0	0	0	0	0	0	0	0	0	0	223	222	-1	-0.168747	5.4	5.8	0.4	0.0674988	155	158	3	0.506241	36	38	2	0.337494	183	190
26223	2.03288	22.6236	25.5117	2.88815	1.42072	163.8	164.1	0.3	0.147574	60.7	68.7	8	3.93531	100	109	9	4.42722	55	58	3	1.47574	0	0	0	0	0	0	0	0	0	0	151	186	35	17.217	5.6	5.6	0	0	97	113	16	7.87062	42	55	13	6.39488	74	72
26269	5.36164	25.1149	24.7834	-0.331568	-0.0618407	167.9	168.9	1	0.18651	70.8	70.7	-0.1	-0.018651	90	105	15	2.79765	50	63	13	2.42463	0	0	0	0	0	0	0	0	0	0	194	207	13	2.42463	5.4	5.6	0.2	0.037302	147	154	7	1.30557	44	36	-8	-1.49208	93	135
26317	3.01096	22.4842	22.392	-0.0921855	-0.0306167	171.2	170.9	-0.3	-0.099636	65.9	65.4	-0.5	-0.16606	117	114	-3	-0.99636	65	60	-5	-1.6606	0	0	0	0	0	0	0	0	0	0	212	231	19	6.31028	5.6	5.5	-0.1	-0.033212	146	162	16	5.31392	41	47	6	1.99272	154	139
26326	4.08493	23.222	23.3361	0.114051	0.0279199	172	170.2	-1.8	-0.440644	68.7	67.6	-1.1	-0.269282	118	104	-14	-3.42723	82	76	-6	-1.46881	0	0	0	0	0	0	0	0	0	0	185	175	-10	-2.44802	5.1	5.3	0.2	0.0489604	113	85	-28	-6.85446	75	69	-6	-1.46881	125	113
26353	8.47123	26.5696	26.7937	0.224102	0.0264544	167	165.4	-1.6	-0.188875	74.1	73.3	-0.8	-0.0944373	116	130	14	1.65265	76	84	8	0.944373	0	0	0	0	0	0	0	0	0	0	139	140	1	0.118047	5.7	6	0.3	0.035414	72	78	6	0.708279	49	58	9	1.06242	138	77
26371	7.06849	24.7662	24.7176	-0.0486019	-0.00687585	168	167.2	-0.8	-0.113178	69.9	69.1	-0.8	-0.113178	100	106	6	0.848837	65	69	4	0.565891	0	0	0	0	0	0	0	0	0	0	190	197	7	0.99031	5.4	5.7	0.3	0.0424419	127	119	-8	-1.13178	54	52	-2	-0.282946	124	208
26410	5.09041	25.73	26.28	0.550072	0.10806	174	173.6	-0.4	-0.0785791	77.9	79.2	1.3	0.255382	105	117	12	2.35737	62	77	15	2.94672	0	0	0	0	0	0	0	0	0	0	184	154	-30	-5.89343	5.3	7.3	2	0.392896	128	99	-29	-5.69699	38	29	-9	-1.76803	122	120
26504	2.99452	24.8607	25.6577	0.796971	0.266143	167.8	167.4	-0.4	-0.133577	70	71.9	1.9	0.634492	119	130	11	3.67338	75	83	8	2.67155	0	0	0	0	0	0	0	0	0	0	206	191	-15	-5.00915	5.2	5.6	0.4	0.133577	128	127	-1	-0.333943	56	63	7	2.3376	101	79
26513	3.9863	19.7186	19.7971	0.0785139	0.0196959	174	173.8	-0.2	-0.0501718	59.7	59.8	0.1	0.0250859	102	101	-1	-0.250859	71	74	3	0.752577	0	0	0	0	0	0	0	0	0	0	209	194	-15	-3.76289	5.1	5.4	0.3	0.0752577	121	113	-8	-2.00687	68	76	8	2.00687	80	72
26522	8.00822	25.4713	23.848	-1.62333	-0.202708	176	178.4	2.4	0.299692	78.9	75.9	-3	-0.374615	119	108	-11	-1.37359	66	68	2	0.249743	0	0	0	0	0	0	0	0	0	0	224	199	-25	-3.12179	5.4	5.8	0.4	0.0499487	181	128	-53	-6.6182	44	59	15	1.87308	179	122
26531	6.2274	25.3287	23.7107	-1.618	-0.259819	170	168.6	-1.4	-0.224813	73.2	67.4	-5.8	-0.931368	126	140	14	2.24813	70	81	11	1.76639	0	0	0	0	0	0	0	0	0	0	190	134	-56	-8.99252	5.7	5.8	0.1	0.0160581	128	76	-52	-8.3502	53	60	7	1.12407	79	54
26586	2.99178	24.8435	24.3836	-0.45993	-0.153731	171.3	171	-0.3	-0.100275	72.9	71.3	-1.6	-0.534799	121	119	-2	-0.668498	70	73	3	1.00275	0	0	0	0	0	0	0	0	0	0	212	185	-27	-9.02473	5.1	5.3	0.2	0.0668498	148	123	-25	-8.35623	39	32	-7	-2.33974	144	152
26616	8.99178	24.0676	22.5131	-1.55446	-0.172876	183	181.3	-1.7	-0.189062	80.6	74	-6.6	-0.734004	134	94	-40	-4.44851	70	55	-15	-1.66819	0	0	0	0	0	0	0	0	0	0	222	136	-86	-9.56429	4.7	5.2	0.5	0.0556063	207	72	-135	-15.0137	47	59	12	1.33455	226	93
26634	8.0137	25.5965	24.4984	-1.09813	-0.137031	178	175.9	-2.1	-0.262051	81.1	75.8	-5.3	-0.661368	112	118	6	0.748718	70	73	3	0.374359	0	0	0	0	0	0	0	0	0	0	183	193	10	1.24786	5.6	5.9	0.3	0.0374359	114	106	-8	-0.998291	69	74	5	0.623932	141	123
26652	4.92055	28.434	26.0146	-2.41939	-0.491692	173	173.6	0.6	0.121938	85.1	78.4	-6.7	-1.36164	128	121	-7	-1.42261	70	69	-1	-0.203229	0	0	0	0	0	0	0	0	0	0	190	121	-69	-14.0228	5	5.4	0.4	0.0812918	146	59	-87	-17.681	48	48	0	0	141	98
26670	5.84932	24.3141	24.7533	0.43921	0.0750874	166	165.5	-0.5	-0.0854801	67	67.8	0.8	0.136768	127	139	12	2.05152	83	84	1	0.17096	0	0	0	0	0	0	0	0	0	0	172	177	5	0.854801	5.8	5.7	-0.1	-0.017096	112	109	-3	-0.512881	44	46	2	0.34192	84	132
26689	8.16164	20.8951	20.1235	-0.771605	-0.0945404	180	180	0	0	67.7	65.2	-2.5	-0.306311	116	100	-16	-1.96039	73	78	5	0.612622	0	0	0	0	0	0	0	0	0	0	145	155	10	1.22524	5	5.5	0.5	0.0612622	66	77	11	1.34777	77	76	-1	-0.122524	75	87
26737	8.04932	25.2092	23.2781	-1.93114	-0.239914	169	168	-1	-0.124234	72	65.7	-6.3	-0.782675	102	108	6	0.745405	72	70	-2	-0.248468	0	0	0	0	0	0	0	0	0	0	192	189	-3	-0.372703	6	7.5	1.5	0.186351	133	121	-12	-1.49081	50	54	4	0.496937	248	163
26782	7.47397		22.4276				177.8				70.9				101				54			0	0	0	0	0	0	0	0	0	0		178				5.7				100				66				79
26812	4.87123	20.6489	21.717	1.06809	0.219265	173	171.4	-1.6	-0.328459	61.8	63.8	2	0.410574	93	92	-1	-0.205287	60	60	0	0	0	0	0	0	0	0	0	0	0	0	152	146	-6	-1.23172	5.4	6.1	0.7	0.143701	87	78	-9	-1.84758	72	55	-17	-3.48988	68	46
28414	1	25.9617	26.0994	0.137644	0.137644	167.8	167.7	-0.1	-0.1	73.1	73.4	0.3	0.3	80	94	14	14	60	66	6	6	0	0	0	0	0	0	0	0	0	0	167	193	26	26	6.7	6.7	0	0	101	127	26	26	49	54	5	5	147	101
28816	7.84384	26.2037	25.2889	-0.914802	-0.116627	180	179.3	-0.7	-0.0892421	84.9	81.3	-3.6	-0.458959	110	119	9	1.1474	70	75	5	0.637443	0	0	0	0	0	0	0	0	0	0	215	155	-60	-7.64932	5.7	5.9	0.2	0.0254977	137	83	-54	-6.88439	45	60	15	1.91233	395	136
28825	9.05205	22.2222	19.8748	-2.34739	-0.259321	165	163.3	-1.7	-0.187803	60.5	53	-7.5	-0.828541	118	127	9	0.994249	75	77	2	0.220944	0	0	0	0	0	0	0	0	0	0	197	150	-47	-5.19219	4.9	5.5	0.6	0.0662833	114	72	-42	-4.63983	47	68	21	2.31992	155	67
28834	6.93425	25.3099	24.9428	-0.367134	-0.052945	176	174.9	-1.1	-0.158633	78.4	76.3	-2.1	-0.302845	115	150	35	5.04741	70	85	15	2.16318	0	0	0	0	0	0	0	0	0	0	161	183	22	3.17266	5.8	5.6	-0.2	-0.0288424	117	110	-7	-1.00948	45	61	16	2.30739	78	93
28852	3.5726	22.7918	24.4571	1.66531	0.466132	175	175	0	0	69.8	74.9	5.1	1.42753	112	116	4	1.11963	80	82	2	0.559816	0	0	0	0	0	0	0	0	0	0	200	196	-4	-1.11963	4.9	5.9	1	0.279908	115	113	-2	-0.559816	73	65	-8	-2.23926	103	56
28861	5.93699	23.2558	21.2111	-2.04474	-0.344407	172	170	-2	-0.336871	68.8	61.3	-7.5	-1.26327	115	122	7	1.17905	66	72	6	1.01061	0	0	0	0	0	0	0	0	0	0	184	230	46	7.74804	5.3	5.2	-0.1	-0.0168436	106	130	24	4.04246	78	74	-4	-0.673743	155	150
28870	3.01096	23.3406	23.6332	0.292608	0.097181	169.3	170	0.7	0.232484	66.9	68.3	1.4	0.464968	124	123	-1	-0.33212	74	73	-1	-0.33212	0	0	0	0	0	0	0	0	0	0	156	146	-10	-3.3212	5.7	5.7	0	0	87	84	-3	-0.99636	53	50	-3	-0.99636	104	129
28937	8.18082	23.5755	22.9161	-0.659457	-0.0806101	175	174.4	-0.6	-0.0733423	72.2	69.7	-2.5	-0.305593	148	111	-37	-4.52277	94	78	-16	-1.95579	0	0	0	0	0	0	0	0	0	0	151	173	22	2.68922	5.6	5.8	0.2	0.0244474	106	123	17	2.07803	47	46	-1	-0.122237	63	91
28991	4.90959	20.7767	20.1419	-0.634785	-0.129295	168.8	169.4	0.6	0.12221	59.2	57.8	-1.4	-0.285156	100	96	-4	-0.814732	70	62	-8	-1.62946	0	0	0	0	0	0	0	0	0	0	236	219	-17	-3.46261	5.8	6.2	0.4	0.0814732	166	153	-13	-2.64788	45	36	-9	-1.83315	147	174
29000	5.4411	26.8595	27.4791	0.619555	0.113866	176	173.9	-2.1	-0.385952	83.2	83.1	-0.1	-0.0183787	130	119	-11	-2.02165	76	78	2	0.367573	0	0	0	0	0	0	0	0	0	0	144	148	4	0.735146	4.7	5.4	0.7	0.128651	78	83	5	0.918933	57	54	-3	-0.55136	57	112
32420	6.2137	20.3488	20.1826	-0.166271	-0.0267589	172	171.7	-0.3	-0.0482804	60.2	59.5	-0.7	-0.112654	100	123	23	3.7015	65	71	6	0.965608	0	0	0	0	0	0	0	0	0	0	270	189	-81	-13.0357	6.4	6.5	0.1	0.0160935	195	82	-113	-18.1856	82	93	11	1.77028	133	85
32457	2.99178	24.849	23.583	-1.26594	-0.42314	175	174	-1	-0.334249	76.1	71.4	-4.7	-1.57097	145	161	16	5.34799	72	79	7	2.33974	0	0	0	0	0	0	0	0	0	0	174	109	-65	-21.7262	6.5	6.1	-0.4	-0.1337	89	31	-58	-19.3864	66	69	3	1.00275	86	60
32466	7	22.2214	22.3041	0.0827441	0.0118206	161	159.3	-1.7	-0.242857	57.6	56.6	-1	-0.142857	131	127	-4	-0.571429	66	68	2	0.285714	0	0	0	0	0	0	0	0	0	0	194	182	-12	-1.71429	6	7	1	0.142857	140	124	-16	-2.28571	39	36	-3	-0.428571	54	120
32493	8.25753	23.9693	23.8978	-0.0714669	-0.00865475	179	178.8	-0.2	-0.0242203	76.8	76.4	-0.4	-0.0484406	125	134	9	1.08991	89	83	-6	-0.726609	0	0	0	0	0	0	0	0	0	0	240	170	-70	-8.47711	5.2	5.6	0.4	0.0484406	151	96	-55	-6.66058	59	67	8	0.968812	102	110
32532	6.21918	28.7912	28.4401	-0.351112	-0.0564564	177	177	0	0	90.2	89.1	-1.1	-0.176872	110	137	27	4.34141	70	85	15	2.41189	0	0	0	0	0	0	0	0	0	0	232	205	-27	-4.34141	5.5	5.5	0	0	174	130	-44	-7.07489	59	52	-7	-1.12555	147	173
32550	2.12329	23.7482	24.6541	0.905929	0.426663	174	173.6	-0.4	-0.188387	71.9	74.3	2.4	1.13032	117	115	-2	-0.941935	70	72	2	0.941935	0	0	0	0	0	0	0	0	0	0	265	198	-67	-31.5548	5.3	5.6	0.3	0.14129	172	97	-75	-35.3226	81	89	8	3.76774	75	84
32587	4.0411	20.3632	21.8057	1.44249	0.356955	178.8	178.4	-0.4	-0.0989831	65.1	69.4	4.3	1.06407	117	106	-11	-2.72203	72	59	-13	-3.21695	0	0	0	0	0	0	0	0	0	0	202	204	2	0.494915	5.3	5.6	0.3	0.0742373	137	140	3	0.742373	42	45	3	0.742373	147	141
32680	8.01918	24.1347	22.9809	-1.15378	-0.143878	172	172.9	0.9	0.112231	71.4	68.7	-2.7	-0.336693	115	104	-11	-1.37171	80	79	-1	-0.124701	0	0	0	0	0	0	0	0	0	0	188	198	10	1.24701	5.3	5.6	0.3	0.0374103	109	106	-3	-0.374103	69	85	16	1.99522	75	74
32701	4.94795	23.716	23.2979	-0.418155	-0.0845109	177	178.1	1.1	0.222315	74.3	73.9	-0.4	-0.0808416	130	121	-9	-1.81894	70	68	-2	-0.404208	0	0	0	0	0	0	0	0	0	0	149	122	-27	-5.45681	5.2	6.7	1.5	0.303156	90	63	-27	-5.45681	50	42	-8	-1.61683	135	106
32738	1.9863	24.8175	25.1164	0.2989	0.150481	175.8	177.8	2	1.0069	76.7	79.4	2.7	1.35931	118	147	29	14.6	72	78	6	3.02069	0	0	0	0	0	0	0	0	0	0	121	123	2	1.0069	6.2	5.7	-0.5	-0.251724	60	61	1	0.503448	50	56	6	3.02069	60	64
32756	7.06849	25.9355	26.5832	0.647662	0.0916266	179	178.5	-0.5	-0.0707364	83.1	84.7	1.6	0.226357	116	129	13	1.83915	63	75	12	1.69767	0	0	0	0	0	0	0	0	0	0	161	145	-16	-2.26357	4.8	5.1	0.3	0.0424419	104	97	-7	-0.99031	45	39	-6	-0.848837	112	107
32774	9.67397		29.9563				174.1				90.8				142				76			0	0	0	0	0	0	0	0	0	0	215	152	-63	-6.51232	5.8	6.2	0.4	0.0413481	154	93	-61	-6.30558	43	44	1	0.10337	176	129
32783	8.86027	22.5396	21.825	-0.714601	-0.0806523	170.6	169.9	-0.7	-0.0790043	65.6	63	-2.6	-0.293445	145	167	22	2.48299	80	79	-1	-0.112863	0	0	0	0	0	0	0	0	0	0	192	207	15	1.69295	4.8	5.4	0.6	0.067718	117	125	8	0.902907	59	67	8	0.902907	91	77
32822	4.00548	24.2468	23.7209	-0.525921	-0.1313	171	170.8	-0.2	-0.0499316	70.9	69.2	-1.7	-0.424419	141	118	-23	-5.74213	84	79	-5	-1.24829	0	0	0	0	1	0	0	0	0	0	238	235	-3	-0.748974	5.8	5.8	0	0	138	127	-11	-2.74624	87	100	13	3.24555	117	80
34303	6.01096	24.5409	22.52	-2.02093	-0.336207	174	173	-1	-0.166363	74.3	67.4	-6.9	-1.1479	115	111	-4	-0.665451	78	67	-11	-1.82999	0	0	0	0	0	0	0	0	0	0	210	184	-26	-4.32543	5	5	0	0	154	136	-18	-2.99453	45	42	-3	-0.499088	193	68
34648	2.47671	27.3484	25.7526	-1.59578	-0.644313	174	173.7	-0.3	-0.121128	82.8	77.7	-5.1	-2.05918	116	106	-10	-4.03761	73	74	1	0.403761	0	0	0	0	0	0	0	0	0	0	198	159	-39	-15.7467	5.3	5.5	0.2	0.0807522	133	112	-21	-8.47898	44	38	-6	-2.42257	223	86
35216	7.85753	23.3535	23.485	0.131448	0.016729	169	168.4	-0.6	-0.0763598	66.7	66.6	-0.1	-0.0127266	110	123	13	1.65446	75	86	11	1.39993	0	0	0	0	0	0	0	0	0	0	214	185	-29	-3.69073	5.5	5.9	0.4	0.0509066	158	110	-48	-6.10879	64	61	-3	-0.381799	104	124
36138	7.45205	29.2056	29.6875	0.481948	0.0646732	171	170.3	-0.7	-0.0939338	85.4	86.1	0.7	0.0939338	111	97	-14	-1.87868	77	66	-11	-1.4761	0	0	0	0	0	0	0	0	0	0	233	178	-55	-7.38051	6.5	6.5	0	0	144	101	-43	-5.77022	46	60	14	1.87868	266	80
36642	1.00274	24.0538	24.2575	0.203763	0.203206	169	168.9	-0.1	-0.0997268	68.7	69.2	0.5	0.498634	95	111	16	15.9563	68	76	8	7.97814	0	0	0	0	0	0	0	0	0	0	217	219	2	1.99454	5.8	5.6	-0.2	-0.199454	149	164	15	14.959	48	56	8	7.97814	146	127
36875	6.19452	27.6839	26.7344	-0.949485	-0.153278	172	170.7	-1.3	-0.209863	81.9	77.9	-4	-0.645732	91	102	11	1.77576	64	68	4	0.645732	0	0	0	0	0	0	0	0	0	0	236	201	-35	-5.65015	5.3	5.2	-0.1	-0.0161433	182	143	-39	-6.29589	41	39	-2	-0.322866	101	123
36884	6.11233	24.1906	23.1683	-1.02233	-0.167257	173	172.7	-0.3	-0.0490811	72.4	69.1	-3.3	-0.539892	89	124	35	5.72613	59	82	23	3.76289	0	0	0	0	0	0	0	0	0	0	205	165	-40	-6.54415	5.1	5.3	0.2	0.0327208	131	71	-60	-9.81623	62	85	23	3.76289	150	72
36905	10.3945	22.715	20.0422	-2.67276	-0.257132	172	170.7	-1.3	-0.125066	67.2	58.4	-8.8	-0.8466	116	79	-37	-3.55957	75	49	-26	-2.50132	0	0	0	0	0	0	0	0	0	0	244	221	-23	-2.2127	5.3	5.5	0.2	0.0192409	118	149	31	2.98234	47	50	3	0.288614	536	146
36914	7.89315	24.3764	22.7625	-1.6139	-0.204468	168	166.1	-1.9	-0.240715	68.8	62.8	-6	-0.760153	102	117	15	1.90038	62	81	19	2.40715	0	0	0	0	0	0	0	0	0	0	175	196	21	2.66053	5.3	5.8	0.5	0.0633461	130	132	2	0.253384	41	47	6	0.760153	126	90
36969	7.40548	28.4714	28.3089	-0.162541	-0.0219487	174	174.6	0.6	0.0810211	86.2	86.3	0.1	0.0135035	90	117	27	3.64595	55	78	23	3.10581	0	0	0	0	0	0	0	0	0	0	163	176	13	1.75546	5.1	5.5	0.4	0.0540141	105	108	3	0.405105	68	65	-3	-0.405105	48	75
36978	4.06301	23.1084	22.0925	-1.01595	-0.250049	169	168.6	-0.4	-0.0984491	66	62.8	-3.2	-0.787593	115	121	6	1.47674	79	82	3	0.738368	0	0	0	0	0	0	0	0	0	0	209	184	-25	-6.15307	5	5.5	0.5	0.123061	144	110	-34	-8.36817	66	57	-9	-2.2151	109	112
37014	8.92877	23.3808	23.6973	0.316517	0.0354491	183	182.7	-0.3	-0.0335993	78.3	79.1	0.8	0.089598	123	136	13	1.45597	78	69	-9	-1.00798	0	0	0	0	0	0	0	0	0	0	209	169	-40	-4.4799	5	5.6	0.6	0.0671985	126	91	-35	-3.91991	64	62	-2	-0.223995	124	149
37023	5.16164	21.4503	21.8388	0.388494	0.0752656	169.6	168.9	-0.7	-0.135616	61.7	62.3	0.6	0.116242	120	145	25	4.84342	77	90	13	2.51858	0	0	0	0	0	0	0	0	0	0	216	212	-4	-0.774947	5.5	5.4	-0.1	-0.0193737	123	119	-4	-0.774947	81	89	8	1.54989	101	93
37041	0.99726	22.5606	22.2753	-0.28522	-0.286004	170	169.9	-0.1	-0.100275	65.2	64.3	-0.9	-0.902473	138	141	3	3.00824	74	80	6	6.01648	0	0	0	0	0	0	0	0	0	0	193	216	23	23.0632	5.9	5.7	-0.2	-0.200549	131	140	9	9.02473	50	57	7	7.01923	126	94
37117	3.03562	22.7527	22.4544	-0.298243	-0.098248	168.5	167.9	-0.6	-0.197653	64.6	63.3	-1.3	-0.428249	116	103	-13	-4.28249	77	68	-9	-2.9648	1	0	0	0	0	0	0	0	0	0	207	189	-18	-5.9296	5.3	5.4	0.1	0.0329422	118	106	-12	-3.95307	64	75	11	3.62365	181	119
37135	2.93699	22.5086	21.4368	-1.07184	-0.364945	167.3	167.3	0	0	63	60	-3	-1.02146	125	111	-14	-4.76679	75	79	4	1.36194	0	0	0	0	0	0	0	0	0	0	186	175	-11	-3.74534	5.8	5.9	0.1	0.0340485	114	98	-16	-5.44776	60	52	-8	-2.72388	56	67
37180	9.10137	23.8269	23.1336	-0.693297	-0.076175	172.5	171.7	-0.8	-0.0878989	70.9	68.2	-2.7	-0.296659	96	114	18	1.97772	75	69	-6	-0.659241	0	0	0	0	0	0	0	0	0	0	223	194	-29	-3.18633	4.6	5.4	0.8	0.0878989	162	143	-19	-2.0876	56	55	-1	-0.109874	141	87
37283	8.89041	23.6894	22.7543	-0.935118	-0.105183	165.9	165.6	-0.3	-0.0337442	65.2	62.4	-2.8	-0.314946	132	131	-1	-0.112481	88	78	-10	-1.12481	0	0	0	0	0	0	0	0	0	0	231	202	-29	-3.26194	5	5.1	0.1	0.0112481	161	140	-21	-2.3621	45	49	4	0.449923	186	79
37359	6.25205	25.7093	24.7418	-0.967529	-0.154754	170	169.4	-0.6	-0.0959684	74.3	71	-3.3	-0.527826	117	139	22	3.51884	74	84	10	1.59947	0	0	0	0	0	0	0	0	0	0	231	225	-6	-0.959684	5.9	6.3	0.4	0.063979	166	157	-9	-1.43953	50	50	0	0	116	128
37368	4.25753	27.275	27.8132	0.538253	0.126424	169	168	-1	-0.234878	77.9	78.5	0.6	0.140927	119	143	24	5.63707	71	93	22	5.16731	0	0	0	0	0	0	0	0	0	0	170	182	12	2.81853	5.9	5.8	-0.1	-0.0234878	113	105	-8	-1.87902	48	53	5	1.17439	141	151
37386	7.80548	26.483	25.7503	-0.732691	-0.0938688	165	163.1	-1.9	-0.243419	72.1	68.5	-3.6	-0.461214	106	115	9	1.15304	59	70	11	1.40927	0	0	0	0	0	0	0	0	0	0	207	255	48	6.14953	5.3	6.2	0.9	0.115304	130	182	52	6.66199	64	70	6	0.768691	119	86
37416	5.07945	19.5965	20.3489	0.752486	0.148143	166	165	-1	-0.196872	54	55.4	1.4	0.27562	110	95	-15	-2.95307	63	65	2	0.393743	0	0	0	0	0	0	0	0	0	0	133	132	-1	-0.196872	6.4	7.1	0.7	0.13781	86	72	-14	-2.7562	51	51	0	0	67	66
37443	4.03014	23.5286	23.1882	-0.340397	-0.0844629	171	172	1	0.248131	68.8	68.6	-0.2	-0.0496261	120	104	-16	-3.97009	76	61	-15	-3.72196	0	0	0	0	0	0	0	0	0	0	201	176	-25	-6.20326	4.6	5.1	0.5	0.124065	142	108	-34	-8.43644	49	66	17	4.21822	72	54
38039	4.67945	25.1272	25.0992	-0.0280359	-0.00599128	179.1	179.2	0.1	0.02137	80.6	80.6	0	0	131	145	14	2.9918	89	98	9	1.9233	1	0	0	0	0	0	0	0	0	0	168	176	8	1.7096	5.6	5.5	-0.1	-0.02137	110	114	4	0.854801	38	45	7	1.4959	70	86
38217	7.11507	24.5204	23.5429	-0.977507	-0.137386	171	169.2	-1.8	-0.252984	71.7	67.4	-4.3	-0.604351	93	117	24	3.37312	60	77	17	2.3893	0	0	0	0	0	0	0	0	0	0	193	204	11	1.54601	6	5.5	-0.5	-0.0702734	130	119	-11	-1.54601	60	65	5	0.702734	167	158
39090	4.12877	23.1009	21.1127	-1.9882	-0.481548	168	169	1	0.242203	65.2	60.3	-4.9	-1.18679	117	99	-18	-4.35965	66	60	-6	-1.45322	0	0	0	0	0	0	0	0	0	0	182	128	-54	-13.079	5.4	5.1	-0.3	-0.0726609	121	70	-51	-12.3524	52	47	-5	-1.21102	108	84
39175	7.90685	22.5694	22.2044	-0.365057	-0.0461698	168	167.1	-0.9	-0.113825	63.7	62	-1.7	-0.215003	110	119	9	1.13825	70	66	-4	-0.505891	0	0	0	0	0	0	0	0	0	0	231	215	-16	-2.02356	5.4	5.5	0.1	0.0126473	147	143	-4	-0.505891	54	66	12	1.51767	115	70
39250	4.03562	29.022	28.8373	-0.184695	-0.0457663	168.5	167.7	-0.8	-0.198235	82.4	81.1	-1.3	-0.322132	117	149	32	7.9294	77	89	12	2.97352	0	0	0	0	0	0	0	0	0	0	182	165	-17	-4.21249	5.2	5.6	0.4	0.0991174	132	119	-13	-3.22132	39	39	0	0	113	133
39746	7.04932	22.9946	21.6287	-1.36593	-0.193768	168	166	-2	-0.283716	64.9	59.6	-5.3	-0.751846	97	110	13	1.84415	70	83	13	1.84415	0	0	0	0	0	0	0	0	0	0	224	187	-37	-5.24874	5.4	5.5	0.1	0.0141858	136	111	-25	-3.54644	47	51	4	0.567431	302	217
39755	8.09041	20.2813	20.1817	-0.0996005	-0.0123109	173	170.4	-2.6	-0.321368	60.7	58.6	-2.1	-0.259567	141	138	-3	-0.370809	94	98	4	0.494412	0	0	0	0	0	0	0	0	0	0	208	214	6	0.741619	5.1	5.4	0.3	0.0370809	123	135	12	1.48324	68	85	17	2.10125	60	58
39764	4.27671	24.3779	23.7656	-0.612268	-0.143163	170.9	171.5	0.6	0.140295	71.2	69.9	-1.3	-0.303972	90	100	10	2.33824	58	60	2	0.467649	1	0	0	0	1	0	0	0	0	0	203	169	-34	-7.95003	5.7	5.5	-0.2	-0.0467649	136	116	-20	-4.67649	52	38	-14	-3.27354	130	154
39782	4.95068	21.2276	22.5273	1.29968	0.262525	173.5	173.1	-0.4	-0.0807969	63.9	67.5	3.6	0.727172	122	130	8	1.61594	77	78	1	0.201992	0	0	0	0	0	0	0	0	0	0	167	138	-29	-5.85778	5.5	5.9	0.4	0.0807969	99	77	-22	-4.44383	50	57	7	1.41395	120	94
39821	6.85205	25.4055	25.422	0.0164942	0.00240719	163	162.1	-0.9	-0.131347	67.5	66.8	-0.7	-0.102159	125	125	0	0	76	87	11	1.60536	0	0	0	0	0	0	0	0	0	0	203	165	-38	-5.54578	5.6	5.6	0	0	136	83	-53	-7.73491	70	79	9	1.31347	77	51
39858	5.90685	21.8943	22.1538	0.259549	0.0439403	163.6	162.5	-1.1	-0.186224	58.6	58.5	-0.1	-0.0169295	120	107	-13	-2.20083	70	67	-3	-0.507885	0	0	0	0	0	0	0	0	0	0	195	149	-46	-7.78757	5.4	6	0.6	0.101577	136	84	-52	-8.80334	55	57	2	0.33859	85	70
39876	7.08493	22.1297	21.3607	-0.76901	-0.108542	174	171.6	-2.4	-0.338747	67	62.9	-4.1	-0.578693	110	136	26	3.66976	80	85	5	0.705723	0	0	0	0	0	0	0	0	0	0	173	197	24	3.38747	6.9	9	2.1	0.296404	89	109	20	2.82289	74	63	-11	-1.55259	107	180
39942	8.07397	24.2574	24.3646	0.10722	0.0132797	173	172.5	-0.5	-0.0619274	72.6	72.5	-0.1	-0.0123855	125	101	-24	-2.97251	90	71	-19	-2.35324	0	0	0	0	0	0	0	0	0	0	256	141	-115	-14.2433	5.6	5.7	0.1	0.0123855	176	69	-107	-13.2525	58	60	2	0.24771	131	87
39951	7.87945	23.249	22.6982	-0.550807	-0.0699042	175	174.1	-0.9	-0.114221	71.2	68.8	-2.4	-0.30459	118	114	-4	-0.50765	70	77	7	0.888387	0	0	0	0	0	0	0	0	0	0	177	140	-37	-4.69576	6.2	6.3	0.1	0.0126912	136	81	-55	-6.98018	44	49	5	0.634562	115	57
40014	2.98356	23.9247	24.4686	0.543986	0.182328	179.4	179	-0.4	-0.134068	77	78.4	1.4	0.469238	134	122	-12	-4.02204	80	70	-10	-3.3517	0	0	0	0	0	0	0	0	0	0	205	200	-5	-1.67585	4.7	5	0.3	0.100551	135	147	12	4.02204	37	42	5	1.67585	143	131
40050	8.10685	26.8117	26.4145	-0.397169	-0.0489917	171	169.4	-1.6	-0.197364	78.4	75.8	-2.6	-0.320716	111	108	-3	-0.370057	75	73	-2	-0.246705	0	0	0	0	0	0	0	0	0	0	263	149	-114	-14.0622	5.3	5.6	0.3	0.0370057	167	78	-89	-10.9784	57	59	2	0.246705	229	130
40069	2.98904	26.5744	25.7568	-0.81757	-0.273523	170	169.5	-0.5	-0.167278	76.8	74	-2.8	-0.936755	100	121	21	7.02566	61	79	18	6.022	0	0	0	0	0	0	0	0	0	0	192	160	-32	-10.7058	6.4	7	0.6	0.200733	132	97	-35	-11.7094	53	55	2	0.669111	76	83
40096	9.18904	26.9102	27.084	0.173855	0.0189199	185	183.2	-1.8	-0.195886	92.1	90.9	-1.2	-0.13059	119	131	12	1.3059	80	81	1	0.108825	0	0	0	0	0	0	0	0	0	0	176	135	-41	-4.46184	4.9	5.4	0.5	0.0544126	108	76	-32	-3.48241	42	50	8	0.870602	116	62
40108	8.26849	22.0727	22.0156	-0.0571075	-0.00690664	172	170.5	-1.5	-0.181412	65.3	64	-1.3	-0.157223	101	103	2	0.241882	63	63	0	0	0	0	0	0	0	0	0	0	0	0	189	157	-32	-3.87011	8.8	9.3	0.5	0.0604705	127	80	-47	-5.68423	66	72	6	0.725646	83	72
40117	5.68219	30.6362	29.8683	-0.767869	-0.135136	169	167.9	-1.1	-0.193587	87.5	84.2	-3.3	-0.580762	119	117	-2	-0.351977	70	66	-4	-0.703954	0	0	0	0	0	0	0	0	0	0	155	157	2	0.351977	5.8	6.1	0.3	0.0527965	102	96	-6	-1.05593	45	39	-6	-1.05593	75	127
40126	6.24384	23.6972	22.9013	-0.795909	-0.127471	166	165.2	-0.8	-0.128126	65.3	62.5	-2.8	-0.448442	117	101	-16	-2.56253	73	71	-2	-0.320316	0	0	0	0	0	0	0	0	0	0	138	158	20	3.20316	5.2	5.3	0.1	0.0160158	87	101	14	2.24221	37	38	1	0.160158	167	162
40135	1.05753	22.3569	21.8608	-0.496032	-0.469046	168	168	0	0	63.1	61.7	-1.4	-1.32383	138	124	-14	-13.2383	80	65	-15	-14.1839	0	0	0	0	0	0	0	0	0	0	159	182	23	21.7487	5.1	4.9	-0.2	-0.189119	97	100	3	2.83679	57	62	5	4.72798	170	217
40144	4.84384	27.6898	28.47	0.780229	0.161077	175	173.6	-1.4	-0.289027	84.8	85.8	1	0.206448	139	149	10	2.06448	81	84	3	0.619344	0	0	0	0	0	0	0	0	0	0	183	172	-11	-2.27093	4.9	5.2	0.3	0.0619344	116	104	-12	-2.47738	48	47	-1	-0.206448	166	132
40199	8.93425	26.0318	25.3643	-0.667481	-0.0747104	167	166.6	-0.4	-0.0447715	72.6	70.4	-2.2	-0.246243	149	129	-20	-2.23858	96	76	-20	-2.23858	0	0	0	0	0	0	0	0	0	0	199	182	-17	-1.90279	5	5.5	0.5	0.0559644	108	109	1	0.111929	63	56	-7	-0.783502	137	117
40210	4.12055	26.127	25.6882	-0.438833	-0.106499	163.8	162.7	-1.1	-0.266955	70.1	68	-2.1	-0.509641	110	129	19	4.61104	62	78	16	3.88298	0	0	0	0	0	0	0	0	0	0	118	115	-3	-0.728059	5.4	5.6	0.2	0.0485372	76	55	-21	-5.09641	38	63	25	6.06715	95	44
40229	2.99178	25.215	25.5225	0.307522	0.102789	169.8	169.7	-0.1	-0.0334249	72.7	73.5	0.8	0.267399	95	128	33	11.0302	67	80	13	4.34524	0	0	0	0	0	0	0	0	0	0	256	219	-37	-12.3672	6.2	6	-0.2	-0.0668498	156	141	-15	-5.01374	67	68	1	0.334249	154	77
40238	4.84932	19.9594	19.7654	-0.193932	-0.0399916	166	165.9	-0.1	-0.0206215	55	54.4	-0.6	-0.123729	91	80	-11	-2.26836	52	50	-2	-0.412429	0	0	0	0	0	0	0	0	0	0	188	171	-17	-3.50565	7.7	7.6	-0.1	-0.0206215	144	104	-40	-8.24859	47	55	8	1.64972	118	115
40461	7.05479	25.8586	25.7345	-0.124066	-0.017586	165	164.1	-0.9	-0.127573	70.4	69.3	-1.1	-0.155922	130	125	-5	-0.708738	78	86	8	1.13398	0	0	0	0	0	0	0	0	0	0	192	210	18	2.55146	5.2	6.1	0.9	0.127573	119	130	11	1.55922	59	68	9	1.27573	93	54
40760	3.49041	26.5432	25.6495	-0.893715	-0.256049	180	178.8	-1.2	-0.343799	86	82	-4	-1.146	120	108	-12	-3.43799	70	76	6	1.719	0	0	0	0	0	0	0	0	0	0	183	201	18	5.15699	5.6	6	0.4	0.1146	124	135	11	3.15149	47	48	1	0.286499	161	134
40845	6.64932	27.9571	27.5712	-0.385885	-0.0580338	176	173.4	-2.6	-0.391018	86.6	82.9	-3.7	-0.556448	128	105	-23	-3.459	84	66	-18	-2.70705	0	0	0	0	0	0	0	0	0	0	175	181	6	0.902349	6.1	6.4	0.3	0.0451174	82	108	26	3.91018	44	47	3	0.451174	388	184
41187	7.05205	26.0245	25.4222	-0.602284	-0.0854055	175	174.6	-0.4	-0.0567211	79.7	77.5	-2.2	-0.311966	93	134	41	5.81391	66	89	23	3.26146	0	0	0	0	0	0	0	0	0	0	184	209	25	3.54507	5.7	6.3	0.6	0.0850816	124	153	29	4.11228	48	52	4	0.567211	152	121
41507	0.821918	26.4978	26.361	-0.136749	-0.166377	175.7	176.8	1.1	1.33833	81.8	82.4	0.6	0.73	150	123	-27	-32.85	80	87	7	8.51667	0	0	0	0	0	0	0	0	0	0	191	198	7	8.51667	5.1	5	-0.1	-0.121667	128	132	4	4.86667	51	51	0	0	56	58
41860	2.87945	23.4122	24.3827	0.970514	0.337048	164.3	164.4	0.1	0.0347288	63.2	65.9	2.7	0.937678	155	122	-33	-11.4605	96	76	-20	-6.94577	0	0	0	0	1	0	0	0	0	0	163	188	25	8.68221	5.2	6.1	0.9	0.312559	86	129	43	14.9334	48	46	-2	-0.694577	177	99
42018	2.00548	19.5502	19.3644	-0.185859	-0.0926758	170.9	169.6	-1.3	-0.648224	57.1	55.7	-1.4	-0.698087	98	130	32	15.9563	62	86	24	11.9672	0	0	0	0	0	0	0	0	0	0	187	206	19	9.47404	5.5	5.5	0	0	114	145	31	15.4577	35	39	4	1.99454	263	155
42054	7.91781	24.0758	22.4139	-1.66188	-0.209891	171	169.9	-1.1	-0.138927	70.4	64.7	-5.7	-0.719896	116	113	-3	-0.378893	73	62	-11	-1.38927	0	0	0	0	0	0	0	0	0	0	244	209	-35	-4.42042	5.4	5.7	0.3	0.0378893	190	119	-71	-8.96713	62	75	13	1.64187	105	139
42090	2.92329	25.698	24.4661	-1.23182	-0.421382	175	174.5	-0.5	-0.17104	78.7	74.5	-4.2	-1.43674	170	132	-38	-12.9991	90	85	-5	-1.7104	0	0	0	0	0	0	0	0	0	0	251	194	-57	-19.4986	6.1	6	-0.1	-0.0342081	182	132	-50	-17.104	49	57	8	2.73664	224	124
42102	3.04932	17.7573	17.6242	-0.133167	-0.0436712	170.3	172.1	1.8	0.590296	51.5	52.2	0.7	0.22956	158	130	-28	-9.18239	92	80	-12	-3.93531	0	0	0	0	0	0	0	0	0	0	195	150	-45	-14.7574	5.7	5.8	0.1	0.0327942	118	73	-45	-14.7574	55	74	19	6.23091	119	74
42184	1.09041	25.8708	26.5642	0.693446	0.635949	178.9	179.3	0.4	0.366834	82.8	85.4	2.6	2.38442	90	101	11	10.0879	60	59	-1	-0.917085	0	0	0	0	0	0	0	0	0	0	155	194	39	35.7663	5.4	5.7	0.3	0.275126	102	123	21	19.2588	42	40	-2	-1.83417	151	194
42269	7.88219	25.2015	23.6994	-1.50206	-0.190564	174	174.3	0.3	0.0380605	76.3	72	-4.3	-0.545534	146	136	-10	-1.26868	81	72	-9	-1.14181	0	0	0	0	0	0	0	0	0	0	168	147	-21	-2.66423	6.4	6.2	-0.2	-0.0253737	114	79	-35	-4.44039	67	75	8	1.01495	40	52
42296	5.46575	23.0648	22.5823	-0.482592	-0.0882938	182	180.9	-1.1	-0.201253	76.4	73.9	-2.5	-0.457393	142	123	-19	-3.47619	97	79	-18	-3.29323	0	0	0	0	0	0	0	0	0	0	250	206	-44	-8.05013	5.6	6.2	0.6	0.109774	140	113	-27	-4.93985	40	34	-6	-1.09774	442	434
42326	6.13151	19.808	19.5707	-0.23734	-0.0387082	172	172.3	0.3	0.0489276	58.6	58.1	-0.5	-0.081546	112	99	-13	-2.1202	71	71	0	0	0	0	0	0	0	0	0	0	0	0	251	172	-79	-12.8843	5.1	5.4	0.3	0.0489276	162	72	-90	-14.6783	76	90	14	2.28329	86	87
42876	1.96438	22.98	24.1588	1.17883	0.600103	169.6	169	-0.6	-0.305439	66.1	69	2.9	1.47629	138	139	1	0.509066	93	94	1	0.509066	0	0	0	0	0	0	0	0	0	0	160	190	30	15.272	4.9	5.3	0.4	0.203626	89	100	11	5.59972	78	77	-1	-0.509066	54	71
43266	8.83014	23.9464	23.662	-0.284325	-0.0321994	174	173.1	-0.9	-0.101924	72.5	70.9	-1.6	-0.181198	114	110	-4	-0.452994	71	76	5	0.566243	0	0	0	0	0	0	0	0	0	0	220	140	-80	-9.05988	5.6	6.1	0.5	0.0566243	142	63	-79	-8.94663	37	64	27	3.05771	264	93
44236	4.09315	20.5469	20.7684	0.221484	0.0541109	160	160.2	0.2	0.0488621	52.6	53.3	0.7	0.171017	114	126	12	2.93173	77	81	4	0.977242	0	0	0	0	0	0	0	0	0	0	261	164	-97	-23.6981	5.1	5.1	0	0	190	87	-103	-25.164	73	58	-15	-3.66466	60	141
44441	2.09041	19.2949	19.0374	-0.257508	-0.123185	162.1	161.9	-0.2	-0.095675	50.7	49.9	-0.8	-0.3827	105	118	13	6.21887	55	77	22	10.5242	0	0	0	0	0	0	0	0	0	0	231	238	7	3.34862	4.7	5.8	1.1	0.526212	128	113	-15	-7.17562	106	86	-20	-9.5675	62	142
47376	5.9863	22.5822	21.7653	-0.816881	-0.136458	174.8	174.4	-0.4	-0.0668192	69	66.2	-2.8	-0.467735	110	90	-20	-3.34096	63	60	-3	-0.501144	0	0	0	0	0	0	0	0	0	0	191	157	-34	-5.67963	4.9	5.2	0.3	0.0501144	133	80	-53	-8.85355	53	71	18	3.00686	83	66
47723	3.7589	24.9236	24.6988	-0.224778	-0.0597988	168.9	166.9	-2	-0.53207	71.1	68.8	-2.3	-0.61188	111	134	23	6.1188	73	74	1	0.266035	0	0	0	0	0	0	0	0	0	0	125	123	-2	-0.53207	6.9	6.7	-0.2	-0.053207	69	67	-2	-0.53207	32	32	0	0	167	156
47778	1.86027	26.8073	26.7628	-0.0445777	-0.023963	169.7	170.5	0.8	0.430044	77.2	77.8	0.6	0.322533	104	101	-3	-1.61267	76	64	-12	-6.45066	0	0	0	0	0	0	0	0	0	0	239	230	-9	-4.838	5.2	5.2	0	0	161	154	-7	-3.76289	53	55	2	1.07511	155	203
48298	6.84384	26.5744	25.7889	-0.785483	-0.114772	170	167.9	-2.1	-0.306845	76.8	72.7	-4.1	-0.599079	99	118	19	2.77622	64	77	13	1.89952	0	0	0	0	0	0	0	0	0	0	190	187	-3	-0.438351	5.6	5.7	0.1	0.0146117	120	112	-8	-1.16894	46	57	11	1.60729	103	90
49473	1.09315	26.0676	25.5227	-0.544898	-0.498466	167	166.2	-0.8	-0.73183	72.7	70.5	-2.2	-2.01253	130	128	-2	-1.82957	77	73	-4	-3.65915	0	0	0	0	0	0	0	0	0	0	198	168	-30	-27.4436	6.3	6.3	0	0	137	111	-26	-23.7845	40	38	-2	-1.82957	267	201
50086	7.57534	26.6878	26.6323	-0.0555005	-0.00732647	174	173.1	-0.9	-0.118807	80.8	79.8	-1	-0.132007	102	129	27	3.5642	72	89	17	2.24412	0	0	0	0	0	0	0	0	0	0	203	201	-2	-0.264014	5.3	5.6	0.3	0.0396022	146	142	-4	-0.528029	59	59	0	0	120	95
51355	1.94521	27.2558	28.7123	1.45656	0.748793	180.5	179.1	-1.4	-0.719718	88.8	92.1	3.3	1.69648	113	119	6	3.08451	79	75	-4	-2.05634	0	0	0	0	0	0	0	0	0	0	264	236	-28	-14.3944	5.4	6	0.6	0.308451	166	155	-11	-5.65493	41	43	2	1.02817	305	290
51588	3.98904	23.9007	24.5632	0.662545	0.166091	185	183.6	-1.4	-0.350962	81.8	82.8	1	0.250687	120	121	1	0.250687	75	60	-15	-3.7603	0	0	0	0	0	0	0	0	0	0	237	168	-69	-17.2974	5	5.7	0.7	0.175481	162	93	-69	-17.2974	75	59	-16	-4.01099	83	90
54495	4.54795	26.2767	25.9836	-0.293074	-0.0644411	180.7	179.8	-0.9	-0.197892	85.8	84	-1.8	-0.395783	116	110	-6	-1.31928	70	85	15	3.29819	0	0	0	0	0	0	0	0	0	0	189	205	16	3.51807	5.4	5.8	0.4	0.0879518	120	111	-9	-1.97892	66	83	17	3.73795	68	65
54945	8.05479	27.0448	27.3774	0.332667	0.0413005	158.8	159.1	0.3	0.0372449	68.2	69.3	1.1	0.136565	125	129	4	0.496599	84	78	-6	-0.744898	0	0	0	0	0	0	0	0	0	0	162	172	10	1.2415	5.1	5.2	0.1	0.012415	108	117	9	1.11735	45	48	3	0.372449	86	93
55876	8.14795	24.7676	25.732	0.964469	0.11837	161	161	0	0	64.2	66.7	2.5	0.306826	95	104	9	1.10457	64	72	8	0.981843	0	0	0	0	0	0	0	0	0	0	259	172	-87	-10.6775	5.5	6.1	0.6	0.0736382	172	96	-76	-9.32751	50	57	7	0.859112	130	144
55924	9.19726	26.9238	26.4525	-0.471287	-0.0512421	165	163.6	-1.4	-0.152219	73.3	70.8	-2.5	-0.27182	97	115	18	1.9571	60	77	17	1.84838	0	0	0	0	0	0	0	0	0	0	227	265	38	4.13167	5.8	5.9	0.1	0.0108728	142	171	29	3.15311	49	58	9	0.978552	221	271
56033	0.879452	20.601	22.5144	1.91342	2.1757	173.9	174.3	0.4	0.454829	62.3	68.4	6.1	6.93614	85	99	14	15.919	63	67	4	4.54829	0	0	0	0	0	0	0	0	0	0	252	148	-104	-118.255	10.1	8.7	-1.4	-1.5919	173	75	-98	-111.433	65	68	3	3.41121	68	58
57245	7.04932	24.2901	24.5534	0.263326	0.0373549	180	179.6	-0.4	-0.0567431	78.7	79.2	0.5	0.0709289	90	114	24	3.40459	60	84	24	3.40459	0	0	0	0	0	0	0	0	0	0	213	221	8	1.13486	5.1	5.4	0.3	0.0425573	128	138	10	1.41858	66	62	-4	-0.567431	182	139
57366	6.95616	24.3092	22.3072	-2.00197	-0.287798	180.5	180.9	0.4	0.057503	79.2	73	-6.2	-0.891296	120	112	-8	-1.15006	70	73	3	0.431272	0	0	0	0	0	0	0	0	0	0	233	261	28	4.02521	5.6	4.8	-0.8	-0.115006	134	165	31	4.45648	101	94	-7	-1.0063	49	50
57599	5.17808	25.8586	26.1999	0.341349	0.0659218	172	172.1	0.1	0.0193122	76.5	77.6	1.1	0.212434	125	120	-5	-0.965608	85	87	2	0.386243	0	0	0	0	0	0	0	0	0	0	191	146	-45	-8.69048	5.3	5.5	0.2	0.0386243	131	74	-57	-11.0079	58	59	1	0.193122	84	73
59043	3.04658	23.8806	23.5064	-0.374143	-0.122808	164.6	164.1	-0.5	-0.164119	64.7	63.3	-1.4	-0.459532	156	104	-52	-17.0683	102	76	-26	-8.53417	0	0	0	0	0	0	0	0	0	0	273	153	-120	-39.3885	6.1	6.4	0.3	0.0984712	189	86	-103	-33.8085	54	50	-4	-1.31295	211	144
59230	5.24932	29.3366	27.9802	-1.35643	-0.258401	172.9	171.4	-1.5	-0.285752	87.7	82.2	-5.5	-1.04776	150	130	-20	-3.81002	100	84	-16	-3.04802	0	0	0	0	0	0	0	0	0	0	202	219	17	3.23852	5.6	5.7	0.1	0.0190501	134	151	17	3.23852	49	58	9	1.71451	162	128
62575	8.55068	24.0955	23.5638	-0.531675	-0.0621792	165	163.9	-1.1	-0.128645	65.6	63.3	-2.3	-0.268984	125	104	-21	-2.45594	86	72	-14	-1.6373	0	0	0	0	0	0	0	0	0	0	256	167	-89	-10.4085	3.9	4.9	1	0.11695	186	95	-91	-10.6424	57	68	11	1.28645	150	62
62968	4.98356	24.0074	26.3797	2.37227	0.476018	171	169.4	-1.6	-0.321056	70.2	75.7	5.5	1.10363	120	150	30	6.01979	71	92	21	4.21385	0	0	0	0	0	0	0	0	0	0	225	280	55	11.0363	5.3	5.8	0.5	0.10033	160	184	24	4.81583	52	53	1	0.20066	182	213
65419	6.37534	26.0771	26.4806	0.403505	0.0632915	168	169.3	1.3	0.203911	73.6	75.9	2.3	0.360765	100	120	20	3.13709	60	74	14	2.19596	0	0	0	0	0	0	0	0	0	0	184	192	8	1.25483	5.5	5.5	0	0	137	130	-7	-1.09798	48	53	5	0.784272	74	96
68317	4.23014	28.8158	29.3495	0.533681	0.126162	178	178.2	0.2	0.0472798	91.3	93.2	1.9	0.449158	113	146	33	7.80117	67	85	18	4.25518	0	0	0	0	0	0	0	0	0	0	302	279	-23	-5.43718	5.4	5.7	0.3	0.0709197	230	180	-50	-11.8199	45	44	-1	-0.236399	171	338
68326	5.54247	23.045	22.4995	-0.545509	-0.0984235	170	170.1	0.1	0.0180425	66.6	65.1	-1.5	-0.270638	102	100	-2	-0.36085	70	70	0	0	0	0	0	0	0	0	0	0	0	0	192	213	21	3.78893	5.2	5.5	0.3	0.0541275	124	125	1	0.180425	66	79	13	2.34553	91	61
68737	6.72055	21.9423	22.6613	0.719018	0.106988	178.1	178	-0.1	-0.0148797	69.6	71.8	2.2	0.327354	90	102	12	1.78557	55	66	11	1.63677	0	0	0	0	0	0	0	0	0	0	217	192	-25	-3.71993	5.3	5.8	0.5	0.0743987	141	127	-14	-2.08316	66	56	-10	-1.48797	100	159
69686	5.35616	21.7144	22.3351	0.620657	0.115877	178	176.4	-1.6	-0.298721	68.8	69.5	0.7	0.130691	100	106	6	1.1202	70	72	2	0.373402	0	0	0	0	0	0	0	0	0	0	195	229	34	6.34783	5.5	5.6	0.1	0.0186701	151	162	11	2.05371	42	40	-2	-0.373402	146	191
71746	5.01918	22.7635	22.9208	0.157305	0.0313408	169.5	168.4	-1.1	-0.219159	65.4	65	-0.4	-0.0796943	100	95	-5	-0.996179	75	79	4	0.796943	0	0	0	0	0	0	0	0	0	0	197	236	39	7.7702	6.3	6.9	0.6	0.119541	135	157	22	4.38319	59	67	8	1.59389	89	83
72640	0.983562	24.0235	24.3375	0.313957	0.319205	173	172	-1	-1.01671	71.9	72	0.1	0.101671	144	160	16	16.2674	74	80	6	6.10028	0	0	0	0	0	0	0	0	0	0	248	188	-60	-61.0028	7.7	7.8	0.1	0.101671	186	108	-78	-79.3036	53	61	8	8.1337	130	117
73601	3.77534	23.9446	25.3632	1.4186	0.375754	170	167.9	-2.1	-0.556241	69.2	71.5	2.3	0.609216	90	96	6	1.58926	65	72	7	1.85414	0	0	0	0	0	0	0	0	0	0	200	194	-6	-1.58926	5.4	5.3	-0.1	-0.0264877	127	120	-7	-1.85414	42	47	5	1.32438	227	151
74130	3.03562	23.0523	24.3654	1.31309	0.432561	156	156.4	0.4	0.131769	56.1	59.6	3.5	1.15298	120	116	-4	-1.31769	70	68	-2	-0.658845	0	0	0	0	0	0	0	0	0	0	174	229	55	18.1182	5.1	5.5	0.4	0.131769	108	131	23	7.57671	62	68	6	1.97653	76	89
75164	5.96438	23.6161	23.9078	0.291708	0.0489083	174	173.9	-0.1	-0.0167662	71.5	72.3	0.8	0.13413	104	104	0	0	63	75	12	2.01194	0	0	0	0	0	0	0	0	0	0	176	180	4	0.670648	5.1	5.4	0.3	0.0502986	115	98	-17	-2.85025	73	81	8	1.3413	70	49
75708	6.8	19.726	17.4114	-2.31463	-0.340387	178	179.5	1.5	0.220588	62.5	56.1	-6.4	-0.941176	132	107	-25	-3.67647	84	61	-23	-3.38235	0	0	0	0	0	0	0	0	0	0	201	161	-40	-5.88235	4.8	5.7	0.9	0.132353	111	75	-36	-5.29412	79	84	5	0.735294	106	43
76929	2.09863	24.4236	24.6657	0.242094	0.115358	170.5	169.9	-0.6	-0.285901	71	71.2	0.2	0.0953003	126	116	-10	-4.76501	83	81	-2	-0.953003	0	0	0	0	0	0	0	0	0	0	174	209	35	16.6775	5.7	5.8	0.1	0.0476501	107	142	35	16.6775	49	44	-5	-2.38251	132	116
78138	4.85479	24.0996	24.7335	0.633886	0.130569	177.7	176.9	-0.8	-0.164786	76.1	77.4	1.3	0.267777	119	94	-25	-5.14955	82	61	-21	-4.32562	0	0	0	0	0	0	0	0	0	0	146	172	26	5.35553	4.9	5.2	0.3	0.0617946	94	117	23	4.73758	40	46	6	1.23589	134	69
78455	7.94521	26.6015	26.0128	-0.588658	-0.0740897	166.9	166.6	-0.3	-0.0377586	74.1	72.2	-1.9	-0.239138	104	104	0	0	63	72	9	1.13276	0	0	0	0	0	0	0	0	0	0	227	221	-6	-0.755172	5.9	5.4	-0.5	-0.062931	150	141	-9	-1.13276	68	52	-16	-2.01379	89	121
78718	6.6137	25.6294	24.9937	-0.635673	-0.0961146	169	168.9	-0.1	-0.0151201	73.2	71.3	-1.9	-0.287283	110	140	30	4.53604	72	92	20	3.02403	0	0	0	0	0	0	0	0	0	0	202	226	24	3.62883	5.3	5.5	0.2	0.0302403	136	162	26	3.93123	36	41	5	0.756007	233	246
80485	4.53973	25.9918	25.0082	-0.983672	-0.216681	175	174.9	-0.1	-0.0220278	79.6	76.5	-3.1	-0.682861	126	116	-10	-2.20278	84	73	-11	-2.42305	0	0	0	0	0	0	0	0	0	0	204	187	-17	-3.74472	5.5	5.6	0.1	0.0220278	131	102	-29	-6.38805	69	73	4	0.88111	49	68
80515	2.12329	25.2345	25.8015	0.567005	0.267041	174	173.2	-0.8	-0.376774	76.4	77.4	1	0.470968	133	130	-3	-1.4129	91	93	2	0.941935	0	0	0	0	0	0	0	0	0	0	236	195	-41	-19.3097	5.6	5.6	0	0	138	113	-25	-11.7742	77	68	-9	-4.23871	223	171
80814	1.78082	20.6104	19.3798	-1.23057	-0.69101	174	171.8	-2.2	-1.23538	62.4	57.2	-5.2	-2.92	105	112	7	3.93077	60	67	7	3.93077	0	0	0	0	0	0	0	0	0	0	177	191	14	7.86154	5.4	5.2	-0.2	-0.112308	101	104	3	1.68462	71	75	4	2.24615	81	69
82685	5.02466	21.9123	23.4028	1.49052	0.296641	166.3	166.4	0.1	0.0199019	60.6	64.8	4.2	0.835878	107	103	-4	-0.796074	61	68	7	1.39313	0	0	0	0	0	0	0	0	0	0	171	207	36	7.16467	5.5	5.4	-0.1	-0.0199019	116	153	37	7.36369	39	46	7	1.39313	80	132
85024	4.01644	22.0734	22.0491	-0.0242884	-0.00604724	168	168.9	0.9	0.224079	62.3	62.9	0.6	0.149386	110	126	16	3.98363	75	82	7	1.74284	0	0	0	0	0	0	0	0	0	0	196	220	24	5.97544	6.5	6.7	0.2	0.0497954	125	138	13	3.2367	60	63	3	0.74693	124	84
87372	7.41096	20.7214	20.5682	-0.153287	-0.0206838	166	167.2	1.2	0.161922	57.1	57.5	0.4	0.0539741	117	109	-8	-1.07948	87	70	-17	-2.2939	0	0	0	0	0	0	0	0	0	0	218	223	5	0.674677	5.6	5.3	-0.3	-0.0404806	118	122	4	0.539741	99	92	-7	-0.944547	48	40
90028	7.58904	24.2787	23.656	-0.622672	-0.0820488	173.4	173	-0.4	-0.0527076	73	70.8	-2.2	-0.289892	135	133	-2	-0.263538	96	81	-15	-1.97653	1	0	0	0	0	0	0	0	0	0	175	187	12	1.58123	5.2	5.2	0	0	100	114	14	1.84477	74	72	-2	-0.263538	59	69
90345	5.94247	23.3535	23.3074	-0.0461202	-0.00776112	169	169.8	0.8	0.134624	66.7	67.2	0.5	0.0841402	117	112	-5	-0.841402	73	75	2	0.336561	0	0	0	0	0	0	0	0	0	0	235	219	-16	-2.69249	5.2	5.1	-0.1	-0.016828	156	145	-11	-1.85108	64	58	-6	-1.00968	129	111
90765	6.91781	24.114	24.4062	0.292191	0.0422376	181	179	-2	-0.289109	79	78.2	-0.8	-0.115644	132				82				0	0	0	0	0	0	0	0	0	0	189	170	-19	-2.74653	5.8	5.6	-0.2	-0.0289109	129	91	-38	-5.49307	59	73	14	2.02376	56	43
91940	7.09589	24.7093	25.3037	0.594446	0.0837733	172	170.2	-1.8	-0.253668	73.1	73.3	0.2	0.0281853	110	103	-7	-0.986486	70	75	5	0.704633	0	0	0	0	0	0	0	0	0	0	231	158	-73	-10.2876	5.7	6.2	0.5	0.0704633	149	86	-63	-8.87838	50	50	0	0	224	191
92581	6.38356	23.1348	22.9045	-0.230264	-0.0360713	187	185.6	-1.4	-0.219313	80.9	78.9	-2	-0.313305	99	102	3	0.469957	65	64	-1	-0.156652	0	0	0	0	0	0	0	0	0	0	224	197	-27	-4.22961	5.3	5.5	0.2	0.0313305	152	120	-32	-5.01288	50	47	-3	-0.469957	196	194
93908	1	25.5025	24.7583	-0.744145	-0.744145	174.1	173.7	-0.4	-0.4	77.3	74.7	-2.6	-2.6	149	121	-28	-28	99	88	-11	-11	0	0	0	0	0	0	0	0	0	0	285	197	-88	-88	5.7	5.4	-0.3	-0.3	197	133	-64	-64	58	64	6	6	116	68
95939	4.07123	22.4633	23.8357	1.37235	0.337085	166	164.5	-1.5	-0.368439	61.9	64.5	2.6	0.638627	121	163	42	10.3163	87	96	9	2.21063	0	0	0	0	0	0	0	0	0	0	197	204	7	1.71938	8.2	6.6	-1.6	-0.393001	132	132	0	0	65	60	-5	-1.22813	97	74
96936	0.873973	20.7775	20.5851	-0.192384	-0.220126	176.6	176.6	0	0	64.8	64.2	-0.6	-0.68652	133	140	7	8.0094	90	93	3	3.4326	0	0	0	0	0	0	0	0	0	0	169	157	-12	-13.7304	5.4	5.6	0.2	0.22884	107	100	-7	-8.0094	46	50	4	4.5768	136	89
97438	8.07397	25.2675	27.9581	2.69055	0.333238	174	172.3	-1.7	-0.210553	76.5	83	6.5	0.805056	132	157	25	3.09637	86	94	8	0.990838	0	0	0	0	0	0	0	0	0	0	174	174	0	0	5.6	5.6	0	0	114	116	2	0.24771	42	41	-1	-0.123855	97	152
98239	0.958904	26.9561	26.0066	-0.9495	-0.990193	174.2	174.4	0.2	0.208571	81.8	79.1	-2.7	-2.81571	131	140	9	9.38571	89	82	-7	-7.3	0	0	0	0	0	0	0	0	0	0	225	148	-77	-80.3	6.2	6	-0.2	-0.208571	142	77	-65	-67.7857	62	71	9	9.38571	117	104
98921	1.07945	24.7392	24.749	0.00974604	0.00902869	172.6	172.8	0.2	0.185279	73.7	73.9	0.2	0.185279	125	126	1	0.926396	91	76	-15	-13.8959	0	0	0	0	0	0	0	0	0	0	240	233	-7	-6.48477	5.6	5.7	0.1	0.0926396	161	167	6	5.55838	47	45	-2	-1.85279	202	113
100011	2.37808	23.3146	23.9271	0.61247	0.257548	169.9	169.2	-0.7	-0.294355	67.3	68.5	1.2	0.504608	114	118	4	1.68203	71	71	0	0	0	0	0	0	0	0	0	0	0	0	198	196	-2	-0.841014	5.4	5.7	0.3	0.126152	134	123	-11	-4.62558	56	52	-4	-1.68203	123	98
100132	8.65479	25.8478	24.4618	-1.38598	-0.16014	170	168.8	-1.2	-0.138651	74.7	69.7	-5	-0.577714	146	113	-33	-3.81292	81	66	-15	-1.73314	0	0	0	0	0	0	0	0	0	0	181	161	-20	-2.31086	4.9	5.2	0.3	0.0346629	95	97	2	0.231086	55	54	-1	-0.115543	256	57
100208	5.00548	19.3686	19.3669	-0.0016991	-0.000339448	172	170.5	-1.5	-0.299672	57.3	56.3	-1	-0.199781	103	119	16	3.1965	60	84	24	4.79475	0	0	0	0	0	0	0	0	0	0	249	171	-78	-15.5829	5.8	5.8	0	0	182	84	-98	-19.5785	61	74	13	2.59715	128	73
101223	5.3726	30.8495	32.2659	1.4164	0.263635	174	172.4	-1.6	-0.297807	93.4	95.9	2.5	0.465324	115	96	-19	-3.53646	70	67	-3	-0.558389	0	0	0	0	0	0	0	0	0	0	180	189	9	1.67517	5.6	7	1.4	0.260581	123	132	9	1.67517	31	24	-7	-1.30291	285	197
104297	2.06849	24.6915	24.7152	0.0237757	0.0114942	174.4	174.2	-0.2	-0.0966887	75.1	75	-0.1	-0.0483444	95	93	-2	-0.966887	60	65	5	2.41722	0	0	0	0	0	0	0	0	0	0	214	214	0	0	4.8	5.2	0.4	0.193377	151	139	-12	-5.80132	50	55	5	2.41722	156	185
104493	7.18356	23.7894	23.9716	0.18218	0.0253607	182	180.5	-1.5	-0.20881	78.8	78.1	-0.7	-0.0974447	110	98	-12	-1.67048	70	62	-8	-1.11365	0	0	0	0	0	0	0	0	0	0	179	194	15	2.0881	5.9	5.7	-0.2	-0.0278413	116	120	4	0.556827	44	48	4	0.556827	206	142
104617	8.85753	19.9755	20.9891	1.01363	0.114437	159	157.4	-1.6	-0.180637	50.5	52	1.5	0.169347	158	110	-48	-5.41912	89	68	-21	-2.37086	0	0	0	0	0	0	0	0	0	0	193	146	-47	-5.30622	4.8	5.6	0.8	0.0903186	122	75	-47	-5.30622	51	50	-1	-0.112898	157	126
105566	3.96712	21.5328	21.0388	-0.494009	-0.124526	176	175.5	-0.5	-0.126036	66.7	64.8	-1.9	-0.478936	124	127	3	0.756215	71	83	12	3.02486	0	0	0	0	0	0	0	0	0	0	190	219	29	7.31008	5.4	5.4	0	0	98	123	25	6.3018	76	81	5	1.26036	233	157
106714	6.69315	25.5318	25.2384	-0.293379	-0.0438327	174	172.5	-1.5	-0.22411	77.3	75.1	-2.2	-0.328694	135	107	-28	-4.18338	93	81	-12	-1.79288	0	0	0	0	0	0	0	0	0	0	234	204	-30	-4.48219	5.5	6	0.5	0.0747032	162	142	-20	-2.98813	58	51	-7	-1.04585	157	70
107739	2.05753	24.5018	24.8061	0.304362	0.147925	164	164.1	0.1	0.0486019	65.9	66.8	0.9	0.437417	140	136	-4	-1.94407	79	86	7	3.40213	0	0	0	0	0	0	0	0	0	0	197	165	-32	-15.5526	6.4	6.8	0.4	0.194407	136	83	-53	-25.759	52	65	13	6.31824	131	108
107980	1.92055	26.4355	27.6555	1.22	0.635237	171	168.8	-2.2	-1.14551	77.3	78.8	1.5	0.781027	95	111	16	8.33096	60	82	22	11.4551	0	0	0	0	0	0	0	0	0	0	203	208	5	2.60342	5.6	5.6	0	0	142	136	-6	-3.12411	47	43	-4	-2.08274	178	186
110270	1.00274	25.1162	27.3289	2.21271	2.20667	160.5	160.5	0	0	64.7	70.4	5.7	5.68443	135	113	-22	-21.9399	81	77	-4	-3.98907	0	0	0	0	0	0	0	0	0	0	221	234	13	12.9645	5.4	6	0.6	0.598361	140	163	23	22.9372	57	56	-1	-0.997268	153	89
111370	6.2	26.1263	24.7769	-1.3494	-0.217645	174	172	-2	-0.322581	79.1	73.3	-5.8	-0.935484	100	112	12	1.93548	60	80	20	3.22581	0	0	0	0	0	0	0	0	0	0	239	249	10	1.6129	5.3	5.3	0	0	183	172	-11	-1.77419	50	60	10	1.6129	141	129
112658	4.20274	25.7241	27.1467	1.42253	0.338477	167.3	167.1	-0.2	-0.047588	72	75.8	3.8	0.904172	124	105	-19	-4.52086	81	66	-15	-3.5691	0	0	0	0	0	0	0	0	0	0	174	187	13	3.09322	5.4	5.8	0.4	0.095176	115	115	0	0	48	52	4	0.95176	61	100
112760	3.71781	28.8821	28.9919	0.109896	0.0295595	168.6	169.2	0.6	0.161385	82.1	83	0.9	0.242078	147	133	-14	-3.76566	82	87	5	1.34488	0	0	0	0	0	0	0	0	0	0	208	217	9	2.42078	5.3	5.4	0.1	0.0268976	151	161	10	2.68976	42	42	0	0	98	136
113972	3.1863	23.737	24.6081	0.87106	0.273377	170	168.9	-1.1	-0.345228	68.6	70.2	1.6	0.50215	91	118	27	8.47377	58	70	12	3.76612	0	0	0	0	0	0	0	0	0	0	212	230	18	5.64918	5.9	6.4	0.5	0.156922	157	141	-16	-5.0215	36	60	24	7.53224	114	96
116151	4.71781	27.1809	27.1537	-0.0272104	-0.00576759	165	164.3	-0.7	-0.148374	74	73.3	-0.7	-0.148374	124	116	-8	-1.6957	79	80	1	0.211963	0	0	0	0	0	0	0	0	0	0	224	203	-21	-4.45122	5.7	5.9	0.2	0.0423926	138	135	-3	-0.635889	49	48	-1	-0.211963	292	135
117176	7.84384	22.8928	22.8993	0.00652724	0.000832149	155	155.4	0.4	0.0509955	55	55.3	0.3	0.0382466	112	111	-1	-0.127489	73	68	-5	-0.637443	0	0	0	0	0	0	0	0	0	0	219	166	-53	-6.7569	4.9	5.6	0.7	0.0892421	98	67	-31	-3.95215	87	81	-6	-0.764932	154	90
117729	5.84932	23.9319	23.892	-0.0398308	-0.00680948	172	171.9	-0.1	-0.017096	70.8	70.6	-0.2	-0.034192	85	105	20	3.4192	53	78	25	4.274	0	0	0	0	0	0	0	0	0	0	216	217	1	0.17096	5.6	6	0.4	0.0683841	159	161	2	0.34192	41	43	2	0.34192	189	160
117895	9.00274	24.6877	24.5317	-0.155994	-0.0173274	164	163.9	-0.1	-0.0111077	66.4	65.9	-0.5	-0.0555386	127	111	-16	-1.77724	88	83	-5	-0.555386	0	0	0	0	0	0	0	0	0	0	184	216	32	3.55447	4.6	5.2	0.6	0.0666464	123	156	33	3.66555	49	59	10	1.11077	86	82
117989	2.00822	25.9879	23.2909	-2.69701	-1.34299	176	175.7	-0.3	-0.149386	80.5	71.9	-8.6	-4.2824	121	102	-19	-9.46112	70	63	-7	-3.48568	0	0	0	0	0	0	0	0	0	0	225	201	-24	-11.9509	5.6	5.2	-0.4	-0.199181	119	114	-5	-2.48977	91	90	-1	-0.497954	120	64
120868	3.11233	20.5739	21.0471	0.473181	0.152034	183	182.5	-0.5	-0.160651	68.9	70.1	1.2	0.385563	104	109	5	1.60651	73	73	0	0	0	0	0	0	0	0	0	0	0	0	260	191	-69	-22.1699	5.7	5.8	0.1	0.0321303	171	106	-65	-20.8847	66	70	4	1.28521	103	71
121212	5.91781	24.4899	24.9558	0.465852	0.0787204	167	166.4	-0.6	-0.101389	68.3	69.1	0.8	0.135185	119	124	5	0.844907	81	86	5	0.844907	0	0	0	0	0	0	0	0	0	0	186	175	-11	-1.8588	5.2	5.5	0.3	0.0506944	131	118	-13	-2.19676	42	42	0	0	127	77
121351	5.24384	24.4186	25.8183	1.39965	0.266913	158.7	159.4	0.7	0.13349	61.5	65.6	4.1	0.78187	114	126	12	2.2884	66	70	4	0.7628	0	0	0	0	0	0	0	0	0	0	209	243	34	6.4838	4.7	5.8	1.1	0.20977	148	162	14	2.6698	52	62	10	1.907	85	67
124491	3.01096	26.1207	26.029	-0.0917622	-0.0304761	178.9	177.6	-1.3	-0.431756	83.6	82.1	-1.5	-0.49818	133	102	-31	-10.2957	91	72	-19	-6.31028	0	0	0	0	0	0	0	0	0	0	194	184	-10	-3.3212	5.8	5.6	-0.2	-0.066424	126	130	4	1.32848	39	47	8	2.65696	113	119
135282	4.86027	25.3665	26.1505	0.783939	0.161295	166	165.7	-0.3	-0.0617249	69.9	71.8	1.9	0.390924	100	115	15	3.08625	63	77	14	2.8805	0	0	0	0	0	0	0	0	0	0	207	171	-36	-7.40699	6	6.4	0.4	0.0822999	138	98	-40	-8.22999	47	56	9	1.85175	347	101
137138	6.66575	21.2295	22.4001	1.17057	0.175609	166	166.1	0.1	0.0150021	58.5	61.8	3.3	0.495068	100	132	32	4.80066	60	80	20	3.00041	0	0	0	0	0	0	0	0	0	0	261	214	-47	-7.05097	5.2	5.5	0.3	0.0450062	170	145	-25	-3.75051	62	54	-8	-1.20016	199	153
139525	3.96438	23.519	23.8936	0.374602	0.094492	166.5	166.2	-0.3	-0.0756738	65.2	66	0.8	0.201797	141	108	-33	-8.32412	94	76	-18	-4.54043	0	0	0	0	0	0	0	0	0	0	190	167	-23	-5.80166	5.3	5.3	0	0	104	90	-14	-3.53144	65	65	0	0	167	118
139561	3.9863	20.8276	20.7575	-0.0701504	-0.0175979	157.4	156.9	-0.5	-0.12543	51.6	51.1	-0.5	-0.12543	138	110	-28	-7.02405	82	72	-10	-2.50859	0	0	0	0	0	0	0	0	0	0	287	198	-89	-22.3265	5.3	5.6	0.3	0.0752577	190	101	-89	-22.3265	68	70	2	0.501718	145	166
141573	4.05205	22.8092	22.6757	-0.133438	-0.032931	167.9	168	0.1	0.0246788	64.3	64	-0.3	-0.0740365	117	120	3	0.740365	71	83	12	2.96146	0	0	0	0	0	0	0	0	0	0	229	242	13	3.20825	5.4	5.9	0.5	0.123394	169	168	-1	-0.246788	52	50	-2	-0.493577	200	112
141890	7.20548	23.8804	23.7948	-0.0855697	-0.0118756	168	167.3	-0.7	-0.0971483	67.4	66.6	-0.8	-0.111027	118	128	10	1.38783	78	80	2	0.277567	0	0	0	0	0	0	0	0	0	0	209	214	5	0.693916	5	5.3	0.3	0.041635	156	148	-8	-1.11027	62	68	6	0.8327	71	39
141939	7.8274	33.0922	32.4165	-0.675707	-0.0863258	172	171.1	-0.9	-0.114981	97.9	94.9	-3	-0.383269	136	113	-23	-2.9384	72	67	-5	-0.638782	0	0	0	0	0	0	0	0	0	0	237	130	-107	-13.6699	6.1	6.7	0.6	0.0766538	154	81	-73	-9.32622	38	34	-4	-0.511026	329	144
148778	1.19178	23.9072	23.8656	-0.0415818	-0.0348905	151.4	150.7	-0.7	-0.587356	54.8	54.2	-0.6	-0.503448	143	142	-1	-0.83908	75	80	5	4.1954	0	0	0	0	0	0	0	0	0	0	151	194	43	36.0805	5.3	4.9	-0.4	-0.335632	91	116	25	20.977	42	59	17	14.2644	144	94
148992	5.00274	25.665	26.7561	1.0911	0.2181	176	174.1	-1.9	-0.379792	79.5	81.1	1.6	0.319825	131	131	0	0	72	75	3	0.599671	0	0	0	0	0	0	0	0	0	0	230	146	-84	-16.7908	6.4	6.4	0	0	158	83	-75	-14.9918	47	49	2	0.399781	118	99
149140	2.15342	26.1953	26.7374	0.542025	0.251704	173	173.3	0.3	0.139313	78.4	80.3	1.9	0.882316	113	119	6	2.78626	71	83	12	5.57252	0	0	0	0	0	0	0	0	0	0	190	199	9	4.17939	5.3	5.5	0.2	0.0928753	135	127	-8	-3.71501	56	50	-6	-2.78626	57	134
151264	4.94795	23.564	23.8236	0.259615	0.0524692	170	168.2	-1.8	-0.363787	68.1	67.4	-0.7	-0.141473	121	110	-11	-2.22315	72	73	1	0.202104	0	0	0	0	0	0	0	0	0	0	187	195	8	1.61683	5.2	5.4	0.2	0.0404208	129	126	-3	-0.606312	49	52	3	0.606312	74	65
154818	1.93151	24.6538	23.8518	-0.801965	-0.415202	167.9	167.1	-0.8	-0.414184	69.5	66.6	-2.9	-1.50142	150	125	-25	-12.9433	97	86	-11	-5.69504	0	0	0	0	0	0	0	0	0	0	225	194	-31	-16.0496	5.5	5.3	-0.2	-0.103546	151	126	-25	-12.9433	51	44	-7	-3.62411	180	158
155561	5.3589	20.0037	17.2002	-2.80357	-0.523161	172.9	172.7	-0.2	-0.0373211	59.8	51.3	-8.5	-1.58615	112	107	-5	-0.933027	80	62	-18	-3.3589	0	0	0	0	0	0	0	0	0	0	145	151	6	1.11963	5.5	5.4	-0.1	-0.0186605	87	80	-7	-1.30624	35	62	27	5.03834	183	85
155833	1.00548	23.68	23.5983	-0.0817256	-0.0812802	173.4	173.7	0.3	0.298365	71.2	71.2	0	0	107	113	6	5.9673	68	77	9	8.95095	0	0	0	0	0	0	0	0	0	0	183	225	42	41.7711	5.9	6.1	0.2	0.19891	120	141	21	20.8856	41	67	26	25.8583	117	116
155879	3.06301	24.8655	23.9229	-0.942631	-0.307746	170.4	170.2	-0.2	-0.0652952	72.2	69.3	-2.9	-0.94678	120	115	-5	-1.63238	82	74	-8	-2.61181	0	0	0	0	0	0	0	0	0	0	231	224	-7	-2.28533	5.7	5.7	0	0	154	161	7	2.28533	52	57	5	1.63238	84	134
156429	1.10959	29.323	29.1556	-0.167448	-0.15091	149	150	1	0.901235	65.1	65.6	0.5	0.450617	115	112	-3	-2.7037	75	65	-10	-9.01235	0	0	0	0	0	0	0	0	0	0	191	205	14	12.6173	5.8	5.8	0	0	120	142	22	19.8272	46	53	7	6.30864	109	103
158580	4.17808	27.6969	27.5626	-0.134361	-0.0321586	167.6	167.9	0.3	0.0718033	77.8	77.7	-0.1	-0.0239344	125	104	-21	-5.02623	84	69	-15	-3.59016	0	0	0	0	0	0	0	0	0	0	195	190	-5	-1.19672	5.9	5.7	-0.2	-0.0478689	124	113	-11	-2.63279	58	68	10	2.39344	160	142
164077	6.2137	23.5295	22.4184	-1.11104	-0.178805	167.1	168.3	1.2	0.193122	65.7	63.5	-2.2	-0.354056	140	146	6	0.965608	84	84	0	0	0	0	0	0	0	0	0	0	0	0	174	164	-10	-1.60935	5.2	5.2	0	0	110	90	-20	-3.21869	50	53	3	0.482804	115	154
166053	3.03562	22.0954	20.938	-1.15741	-0.381277	159.2	159.4	0.2	0.0658845	56	53.2	-2.8	-0.922383	99	116	17	5.60018	58	71	13	4.28249	0	0	0	0	0	0	0	0	0	0	174	183	9	2.9648	5.5	5.7	0.2	0.0658845	96	106	10	3.29422	77	76	-1	-0.329422	42	37
170993	6.04932	27.7878	28.7685	0.980791	0.162133	175	173.4	-1.6	-0.264493	85.1	86.5	1.4	0.231431	113	116	3	0.495924	66	73	7	1.15716	0	0	0	0	0	0	0	0	0	0	194	202	8	1.32246	5.3	6.1	0.8	0.132246	132	139	7	1.15716	63	63	0	0	79	75
171749	4.00548	21.7815	22.0821	0.300611	0.07505	165	164.7	-0.3	-0.0748974	59.3	59.9	0.6	0.149795	103	117	14	3.49521	60	66	6	1.49795	0	0	0	0	0	0	0	0	0	0	219	193	-26	-6.49111	5.9	5.9	0	0	148	121	-27	-6.74077	76	62	-14	-3.49521	94	75
173350	2.0137	29.8889	26.7216	-3.16734	-1.5729	178	177.3	-0.7	-0.347619	94.7	84	-10.7	-5.31361	164	177	13	6.45578	91	73	-18	-8.93878	0	0	0	0	0	0	0	0	0	0	199	172	-27	-13.4082	5.6	5.5	-0.1	-0.0496599	116	85	-31	-15.3946	65	83	18	8.93878	162	105
184468	6.85753	27.2272	27.4842	0.257047	0.0374838	177	177.2	0.2	0.029165	85.3	86.3	1	0.145825	122	132	10	1.45825	80	92	12	1.7499	0	0	0	0	0	0	0	0	0	0	166	182	16	2.3332	5	6	1	0.145825	110	116	6	0.87495	33	40	7	1.02078	125	183
186172	2.51507	22.5812	22.909	0.327791	0.130331	165.7	165.7	0	0	62	62.9	0.9	0.357843	101	104	3	1.19281	72	72	0	0	0	0	0	0	0	0	0	0	0	0	170	268	98	38.9651	5.7	5.7	0	0	110	201	91	36.1819	31	32	1	0.397603	130	189
189726	3.06301	25.223	24.343	-0.880023	-0.287306	171.4	172.1	0.7	0.228533	74.1	72.1	-2	-0.652952	104	113	9	2.93828	73	70	-3	-0.979428	0	0	0	0	0	0	0	0	0	0	230	253	23	7.50894	5.5	5.8	0.3	0.0979428	150	178	28	9.14132	61	70	9	2.93828	125	59
195893	1.91781	27.8491	28.0699	0.220865	0.115165	169.7	170.5	0.8	0.417143	80.2	81.6	1.4	0.73	121	116	-5	-2.60714	83	79	-4	-2.08571	1	1	0	0	0	0	0	0	0	0	214	205	-9	-4.69286	5.8	6	0.2	0.104286	135	121	-14	-7.3	68	53	-15	-7.82143	59	55
198090	5.02466	22.838	22.4623	-0.375682	-0.0747677	164.1	163.3	-0.8	-0.159215	61.5	59.9	-1.6	-0.31843	124	154	30	5.97056	66	72	6	1.19411	0	0	0	0	0	0	0	0	0	0	195	164	-31	-6.16957	5.9	6.1	0.2	0.0398037	132	91	-41	-8.15976	45	70	25	4.97546	197	36
199677	3.98904	22.2975	23.3032	1.00577	0.252134	171	171.7	0.7	0.175481	65.2	68.7	3.5	0.877404	140	140	0	0	75	67	-8	-2.00549	0	0	0	0	0	0	0	0	0	0	205	176	-29	-7.26992	6	5.4	-0.6	-0.150412	136	111	-25	-6.26717	43	49	6	1.50412	327	135
200500	4.03014	20.7967	20.0194	-0.777289	-0.192869	167	167.4	0.4	0.0992522	58	56.1	-1.9	-0.471448	141	118	-23	-5.707	92	70	-22	-5.45887	0	0	0	0	0	0	0	0	0	0	204	198	-6	-1.48878	4.4	4.7	0.3	0.0744392	137	118	-19	-4.71448	66	70	4	0.992522	109	120
204852	5.88493	25.1211	26.0251	0.903994	0.153612	170	171	1	0.169926	72.6	76.1	3.5	0.594739	172	139	-33	-5.60754	105	90	-15	-2.54888	1	0	0	0	0	0	0	0	0	0	235	229	-6	-1.01955	5.5	5.1	-0.4	-0.0679702	148	131	-17	-2.88873	39	41	2	0.339851	307	384
206173	7.00274	21.2953	24.519	3.2237	0.460348	172	171.6	-0.4	-0.0571205	63	72.2	9.2	1.31377	114	107	-7	-0.999609	79	85	6	0.856808	0	0	0	0	0	0	0	0	0	0	206	191	-15	-2.14202	5.5	5.3	-0.2	-0.0285602	113	104	-9	-1.28521	87	66	-21	-2.99883	103	153
210796	3.85753	23.0224	22.5179	-0.50449	-0.130781	166.6	166.2	-0.4	-0.103693	63.9	62.2	-1.7	-0.440696	112	134	22	5.70312	70	77	7	1.81463	0	0	0	0	0	0	0	0	0	0	210	247	37	9.59162	5.1	5.5	0.4	0.103693	147	187	40	10.3693	60	63	3	0.777699	94	82
215894	7.77534	24.7598	23.9511	-0.808702	-0.104009	171	170.1	-0.9	-0.115751	72.4	69.3	-3.1	-0.398696	140	134	-6	-0.77167	85	82	-3	-0.385835	0	0	0	0	0	0	0	0	0	0	204	204	0	0	5.1	5.1	0	0	147	145	-2	-0.257223	32	48	16	2.05779	226	101
217692	6.37808	27.0649	26.4806	-0.584276	-0.0916069	169	169.3	0.3	0.0470361	77.3	75.9	-1.4	-0.219502	127	100	-27	-4.23325	85	76	-9	-1.41108	0	0	0	0	0	0	0	0	0	0	224	177	-47	-7.36899	5.4	5.4	0	0	137	93	-44	-6.89863	76	59	-17	-2.66538	87	56
217955	2.02466	23.1453	23.2107	0.0654027	0.0323031	170.9	169.9	-1	-0.493911	67.6	67	-0.6	-0.296346	148	128	-20	-9.87821	90	74	-16	-7.90257	0	0	0	0	0	0	0	0	0	0	227	163	-64	-31.6103	5.1	5.5	0.4	0.197564	153	88	-65	-32.1042	53	60	7	3.45737	166	47
220450	6.05753	24.5028	25.2772	0.774385	0.127838	176	175.1	-0.9	-0.148575	75.9	77.5	1.6	0.264134	107	105	-2	-0.330167	67	70	3	0.495251	0	0	0	0	0	0	0	0	0	0	198	229	31	5.11759	7.6	7.4	-0.2	-0.0330167	121	124	3	0.495251	49	51	2	0.330167	245	202
226957	6.01918	21.9555	22.5602	0.604743	0.100469	171	171.3	0.3	0.0498407	64.2	66.2	2	0.332271	104	99	-5	-0.830678	66	63	-3	-0.498407	0	0	0	0	0	0	0	0	0	0	170	158	-12	-1.99363	4.4	4.6	0.2	0.0332271	115	101	-14	-2.3259	44	40	-4	-0.664543	115	107
242171	4.88767	23.5608	22.0853	-1.4756	-0.301901	165.2	165.1	-0.1	-0.0204596	64.3	60.2	-4.1	-0.838845	101	111	10	2.04596	63	73	10	2.04596	0	0	0	0	0	0	0	0	0	0	197	115	-82	-16.7769	6.4	6	-0.4	-0.0818386	137	60	-77	-15.7539	42	51	9	1.84137	208	111
243888	2	22.5181	23.5316	1.01352	0.50676	156	155.5	-0.5	-0.25	54.8	56.9	2.1	1.05	137	126	-11	-5.5	66	64	-2	-1	0	0	0	0	0	0	0	0	0	0	186	191	5	2.5	5.7	5.6	-0.1	-0.05	124	108	-16	-8	62	55	-7	-3.5	80	123
248137	8.07671	23.3234	23.3146	-0.00879762	-0.00108926	171	169.9	-1.1	-0.136194	68.2	67.3	-0.9	-0.111431	100	117	17	2.10482	71	78	7	0.866689	0	0	0	0	0	0	0	0	0	0	250	154	-96	-11.886	5.1	5.5	0.4	0.0495251	159	94	-65	-8.04783	45	49	4	0.495251	218	166
248258	3.12603	26.7429	26.7343	-0.00853788	-0.00273122	175	174.6	-0.4	-0.127958	81.9	81.5	-0.4	-0.127958	106	100	-6	-1.91937	65	60	-5	-1.59947	0	0	0	0	0	0	0	0	0	0	198	194	-4	-1.27958	5.4	5.2	-0.2	-0.063979	129	131	2	0.63979	68	65	-3	-0.959684	56	65
251342	5.98356	28.0883	28.7998	0.711502	0.118909	166	163.3	-2.7	-0.451236	77.4	76.8	-0.6	-0.100275	110	111	1	0.167125	67	73	6	1.00275	0	0	0	0	0	0	0	0	0	0	210	204	-6	-1.00275	5.3	5.7	0.4	0.0668498	134	141	7	1.16987	79	51	-28	-4.67949	56	78
255023	1.00548	26.0201	25.3949	-0.62524	-0.621832	176	177.6	1.6	1.59128	80.6	80.1	-0.5	-0.497275	127	113	-14	-13.9237	89	70	-19	-18.8965	0	0	0	0	0	0	0	0	0	0	216	189	-27	-26.8529	5.4	5.8	0.4	0.39782	133	105	-28	-27.8474	70	71	1	0.99455	166	88
258707	6.06849	25.3745	24.8249	-0.549626	-0.0905704	176	175.2	-0.8	-0.131828	78.6	76.2	-2.4	-0.395485	136	123	-13	-2.14221	107	80	-27	-4.44921	0	0	0	0	0	0	0	0	0	0	184	157	-27	-4.44921	5.3	5.7	0.4	0.0659142	111	105	-6	-0.988713	34	31	-3	-0.494357	228	95
262441	8.28767	23.7037	22.1718	-1.5319	-0.184841	169	169.5	0.5	0.0603306	67.7	63.7	-4	-0.482645	106	140	34	4.10248	77	77	0	0	0	0	0	0	0	0	0	0	0	0	185	203	18	2.1719	4.8	5.9	1.1	0.132727	136	132	-4	-0.482645	36	47	11	1.32727	90	73
267044	4.10685	29.2184	28.4454	-0.773036	-0.188231	185	183.9	-1.1	-0.267845	100	96.2	-3.8	-0.925284	140	120	-20	-4.86991	80	75	-5	-1.21748	0	0	0	0	0	0	0	0	0	0	189	144	-45	-10.9573	5.3	5.6	0.3	0.0730487	123	80	-43	-10.4703	45	49	4	0.973983	248	151
270286	1.97534	24.0882	23.727	-0.361215	-0.182862	163	162.3	-0.7	-0.354369	64	62.5	-1.5	-0.759362	113	115	2	1.01248	65	76	11	5.56865	0	0	0	0	0	0	0	0	0	0	174	185	11	5.56865	5.6	5.7	0.1	0.0506241	130	129	-1	-0.506241	56	54	-2	-1.01248	77	73
272093	5.52329	22.0415	21.9718	-0.0697354	-0.0126257	170	169.6	-0.4	-0.0724206	63.7	63.2	-0.5	-0.0905258	114	114	0	0	61	64	3	0.543155	0	0	0	0	0	0	0	0	0	0	203	181	-22	-3.98313	5.2	5.3	0.1	0.0181052	158	118	-40	-7.24206	50	53	3	0.543155	92	78
275964	4.96164	25.1685	25.2805	0.112052	0.0225837	174	173.5	-0.5	-0.100773	76.2	76.1	-0.1	-0.0201546	102	115	13	2.6201	66	79	13	2.6201	0	0	0	0	0	0	0	0	0	0	254	193	-61	-12.2943	5.5	6	0.5	0.100773	197	135	-62	-12.4959	43	51	8	1.61237	193	59
277623	4.43562	26.3597	27.163	0.803206	0.181081	165.5	165.5	0	0	72.2	74.4	2.2	0.495985	120	116	-4	-0.901791	80	82	2	0.450896	0	0	0	0	0	0	0	0	0	0	165	189	24	5.41075	5.3	5.6	0.3	0.0676343	112	128	16	3.60716	44	39	-5	-1.12724	138	148
281657	2.19178	24.1043	23.8123	-0.29201	-0.13323	163.2	163.3	0.1	0.045625	64.2	63.5	-0.7	-0.319375	92	115	23	10.4938	66	78	12	5.475	0	0	0	0	0	0	0	0	0	0	204	228	24	10.95	5.2	5	-0.2	-0.09125	120	130	10	4.5625	69	87	18	8.2125	76	97
290668	3.94247	26.9485	27.0406	0.0921593	0.0233761	171	170.6	-0.4	-0.101459	78.8	78.7	-0.1	-0.0253648	128	113	-15	-3.80473	85	74	-11	-2.79013	0	0	0	0	0	0	0	0	0	0	147	172	25	6.34121	5.5	5.8	0.3	0.0760945	85	107	22	5.58026	41	37	-4	-1.01459	141	211
301630	4.44932	25.5392	25.8852	0.346091	0.0777853	176.1	175.8	-0.3	-0.0674261	79.2	80	0.8	0.179803	105	138	33	7.41687	80	85	5	1.12377	0	0	0	0	0	0	0	0	0	0	160	146	-14	-3.14655	5.9	6.4	0.5	0.112377	100	89	-11	-2.47229	38	38	0	0	99	91
302262	6.44658	23.5299	22.9012	-0.628678	-0.0975212	177.1	176.2	-0.9	-0.139609	73.8	71.1	-2.7	-0.418827	108	108	0	0	67	79	12	1.86145	0	0	0	0	1	0	0	0	0	0	238	225	-13	-2.01657	5.8	5.6	-0.2	-0.0310242	78	125	47	7.29069	28	45	17	2.63706	900	339
304033	5.48493	27.1307	25.669	-1.46171	-0.266495	170.1	169.1	-1	-0.182318	78.5	73.4	-5.1	-0.92982	120	140	20	3.64635	72	94	22	4.01099	0	0	0	0	0	0	0	0	0	0	175	217	42	7.65734	5.1	5.4	0.3	0.0546953	131	152	21	3.82867	57	55	-2	-0.364635	102	182
308750	5.46849	23.5755	23.7931	0.217638	0.0397985	175	175.4	0.4	0.0731463	72.2	73.2	1	0.182866	105	106	1	0.182866	72	68	-4	-0.731463	0	0	0	0	0	0	0	0	0	0	191	185	-6	-1.09719	5.1	5.1	0	0	127	127	0	0	63	67	4	0.731463	128	80
309047	6.41096	23.9844	22.3769	-1.60744	-0.250733	160	158.9	-1.1	-0.171581	61.4	56.5	-4.9	-0.764316	137	116	-21	-3.27564	83	71	-12	-1.87179	0	0	0	0	0	0	0	0	0	0	240	126	-114	-17.7821	5.7	7	1.3	0.202778	165	58	-107	-16.6902	49	64	15	2.33974	168	41
309841	2.44932	26.8988	27.762	0.86318	0.352417	149.6	149.2	-0.4	-0.163311	60.2	61.8	1.6	0.653244	112	106	-6	-2.44966	84	66	-18	-7.34899	1	0	0	0	1	0	0	0	0	0	154	134	-20	-8.16555	6	6	0	0	81	72	-9	-3.6745	50	52	2	0.816555	88	68
310463	4.7589	23.7958	22.8938	-0.902064	-0.189553	179.3	179.3	0	0	76.5	73.6	-2.9	-0.609384	107	117	10	2.10132	75	87	12	2.52159	0	0	0	0	0	0	0	0	0	0	130	137	7	1.47093	5.7	5.8	0.1	0.0210132	78	78	0	0	50	52	2	0.420265	80	48
312702	5.03562	24.2722	24.4483	0.176094	0.0349698	162	162.3	0.3	0.0595756	63.7	64.4	0.7	0.13901	119	138	19	3.77312	89	86	-3	-0.595756	0	0	0	0	0	0	0	0	0	0	241	213	-28	-5.56039	5.6	6.1	0.5	0.0992927	161	126	-35	-6.95049	46	55	9	1.78727	239	273
315392	0.923288	21.5138	23.2058	1.69198	1.83256	157.4	157	-0.4	-0.433234	53.3	57.2	3.9	4.22404	126	108	-18	-19.4955	80	70	-10	-10.8309	0	0	0	0	0	0	0	0	0	0	181	183	2	2.16617	5.5	5.5	0	0	127	127	0	0	40	40	0	0	89	94
316577	4.83288	27.4348	26.4806	-0.954154	-0.19743	169.8	169.3	-0.5	-0.103458	79.1	75.9	-3.2	-0.662132	110	117	7	1.44841	62	66	4	0.827664	0	0	0	0	0	0	0	0	0	0	168	153	-15	-3.10374	5.2	5.3	0.1	0.0206916	95	100	5	1.03458	38	32	-6	-1.2415	283	210
316933	0.99726	29.6191	27.2935	-2.32565	-2.33204	170.1	169.7	-0.4	-0.401099	85.7	78.6	-7.1	-7.11951	139	124	-15	-15.0412	89	74	-15	-15.0412	0	0	0	0	0	0	0	0	0	0	172	201	29	29.0797	4.9	5.1	0.2	0.200549	106	101	-5	-5.01374	63	94	31	31.0852	155	104
317051	5.04384	25.928	26.5882	0.660144	0.130881	173	172.7	-0.3	-0.0594785	77.6	79.3	1.7	0.337045	124	108	-16	-3.17219	75	75	0	0	0	0	0	0	0	0	0	0	0	0	192	179	-13	-2.5774	5.1	5.7	0.6	0.118957	127	119	-8	-1.58609	45	46	1	0.198262	174	145
317837	7.86301	25.6941	27.391	1.6969	0.215808	173	172.6	-0.4	-0.0508711	76.9	81.6	4.7	0.597735	127	119	-8	-1.01742	85	85	0	0	0	0	0	0	0	0	0	0	0	0	224	151	-73	-9.28397	5.4	6.2	0.8	0.101742	169	84	-85	-10.8101	56	52	-4	-0.508711	132	109
318861	4.99452	24.9605	25.6277	0.667287	0.133604	161	160.6	-0.4	-0.0800878	64.7	66.1	1.4	0.280307	102	135	33	6.60724	65	77	12	2.40263	0	0	1	0	0	0	0	0	0	0	208	209	1	0.200219	9.6	8.7	-0.9	-0.180197	134	128	-6	-1.20132	56	69	13	2.60285	121	51
320798	1.07397	21.558	21.9037	0.345685	0.321875	172.3	172	-0.3	-0.279337	64	64.8	0.8	0.744898	120	99	-21	-19.5536	75	71	-4	-3.72449	0	0	0	0	0	0	0	0	0	0	176	173	-3	-2.79337	5.8	5.5	-0.3	-0.279337	121	106	-15	-13.9668	45	49	4	3.72449	115	153
322840	4.96438	27.128	22.6943	-4.43372	-0.893106	170	167.8	-2.2	-0.443157	78.4	63.9	-14.5	-2.92081	117	88	-29	-5.84161	64	66	2	0.40287	0	0	0	0	0	0	0	0	0	0	174	174	0	0	5.9	6	0.1	0.0201435	113	104	-9	-1.81291	47	46	-1	-0.201435	102	83
330180	8.46027	24.9649	24.6315	-0.333451	-0.0394137	171	169.3	-1.7	-0.200939	73	70.6	-2.4	-0.283679	116	107	-9	-1.0638	74	60	-14	-1.65479	0	0	0	0	0	0	0	0	0	0	245	182	-63	-7.44657	5.3	5.9	0.6	0.0709197	180	108	-72	-8.51036	49	88	39	4.60978	119	84
330500	3.86849	29.0555	30.4801	1.42461	0.36826	175.9	174.3	-1.6	-0.413598	89.9	92.6	2.7	0.697946	124	101	-23	-5.94547	81	66	-15	-3.87748	1	0	1	0	1	0	0	0	0	0	150	176	26	6.72096	8.5	7.2	-1.3	-0.336048	84	103	19	4.91147	43	37	-6	-1.55099	182	193
331338	9.11781	23.4698	23.03	-0.439767	-0.0482317	176	176.2	0.2	0.0219351	72.7	71.5	-1.2	-0.131611	106	126	20	2.19351	64	78	14	1.53546	0	0	0	0	0	0	0	0	0	0	276	258	-18	-1.97416	5.4	5.1	-0.3	-0.0329026	158	125	-33	-3.61929	50	39	-11	-1.20643	405	615
335765	3.10959	22.3536	22.7104	0.356786	0.114737	173.9	173.8	-0.1	-0.0321586	67.6	68.6	1	0.321586	92	117	25	8.03965	66	78	12	3.85903	0	0	0	0	0	0	0	0	0	0	175	126	-49	-15.7577	6.7	7	0.3	0.0964758	102	68	-34	-10.9339	41	48	7	2.2511	260	130
335925	2.94521	25.6544	25.1176	-0.536786	-0.182258	164	162.1	-1.9	-0.645116	69	66	-3	-1.0186	157	125	-32	-10.8651	80	61	-19	-6.45116	0	0	0	0	0	0	0	0	0	0	174	175	1	0.339535	5.9	5.9	0	0	82	69	-13	-4.41395	71	90	19	6.45116	113	100
338850	3.62192	23.7881	23.4469	-0.341243	-0.094216	167.7	166.5	-1.2	-0.331316	66.9	65	-1.9	-0.524584	125	138	13	3.58926	72	88	16	4.41755	0	0	0	0	0	0	0	0	0	0	191	178	-13	-3.58926	5.2	5.2	0	0	117	112	-5	-1.38048	58	54	-4	-1.10439	116	107
341711	2.91507	22.9387	22.7289	-0.209878	-0.0719977	158.6	158.5	-0.1	-0.0343045	57.7	57.1	-0.6	-0.205827	100	106	6	2.05827	67	67	0	0	0	0	0	0	0	0	0	0	0	0	186	174	-12	-4.11654	5.8	6.4	0.6	0.205827	113	115	2	0.68609	39	42	3	1.02914	225	131
343313	4.04658	23.8957	23.1254	-0.770284	-0.190355	173.1	171.1	-2	-0.494245	71.6	67.7	-3.9	-0.963778	127	128	1	0.247123	71	78	7	1.72986	0	0	0	0	0	0	0	0	0	0	229	191	-38	-9.39066	5.6	5.7	0.1	0.0247123	164	135	-29	-7.16655	34	47	13	3.21259	123	105
345531	1.92603	25.5395	26.7487	1.20919	0.627815	165.2	165.2	0	0	69.7	73	3.3	1.71337	144	115	-29	-15.0569	96	72	-24	-12.4609	0	0	0	0	0	0	0	0	0	0	266	175	-91	-47.2475	5	6	1	0.519203	174	103	-71	-36.8634	71	69	-2	-1.03841	119	92
346266	5.08493	21.1005	22.2633	1.16275	0.228666	171	171	0	0	61.7	65.1	3.4	0.668642	116	112	-4	-0.786638	65	76	11	2.16325	0	0	0	0	0	0	0	0	0	0	139	180	41	8.06304	5.6	5.7	0.1	0.0196659	73	106	33	6.48976	64	58	-6	-1.17996	120	89
346387	3.64384	23.3864	25.0202	1.63379	0.448371	164	165.1	1.1	0.30188	62.9	68.2	5.3	1.45451	114	103	-11	-3.0188	72	63	-9	-2.46992	0	0	0	0	0	0	0	0	0	0	223	162	-61	-16.7406	4.9	5.5	0.6	0.164662	165	103	-62	-17.015	42	43	1	0.274436	85	124
348260	2.92329	28.9684	28.9351	-0.0332679	-0.0113803	173.2	173.1	-0.1	-0.0342081	86.9	86.7	-0.2	-0.0684161	92	101	9	3.07873	68	69	1	0.342081	0	0	0	0	1	0	0	0	0	0	191	208	17	5.81537	5.2	5.1	-0.1	-0.0342081	133	133	0	0	47	60	13	4.44705	98	108
350526	7.24932	24.1238	23.2958	-0.827946	-0.11421	173	172.6	-0.4	-0.0551776	72.2	69.4	-2.8	-0.386243	111	118	7	0.965608	71	75	4	0.551776	0	0	0	0	0	0	0	0	0	0	216	229	13	1.79327	5.3	5.2	-0.1	-0.0137944	149	160	11	1.51738	45	55	10	1.37944	78	105
350816	4.09863	25.0865	24.7483	-0.338203	-0.0825162	170	168.9	-1.1	-0.268382	72.5	70.6	-1.9	-0.46357	122	105	-17	-4.14773	64	51	-13	-3.17179	0	0	0	0	0	0	0	0	0	0	195	151	-44	-10.7353	5.9	6.1	0.2	0.0487968	131	80	-51	-12.4432	60	58	-2	-0.487968	106	101
351233	1.05753	26.7841	26.3185	-0.465605	-0.440274	163.5	163.9	0.4	0.378238	71.6	70.7	-0.9	-0.851036	118	90	-28	-26.4767	83	57	-26	-24.5855	0	0	0	0	0	0	0	0	0	0	193	187	-6	-5.67358	5.8	5.4	-0.4	-0.378238	89	106	17	16.0751	45	62	17	16.0751	258	187
355213	6.93973	20.725	19.7779	-0.94711	-0.136477	167	166	-1	-0.144098	57.8	54.5	-3.3	-0.475523	111	120	9	1.29688	72	88	16	2.30557	0	0	0	0	0	0	0	0	0	0	254	219	-35	-5.04343	5.5	5.1	-0.4	-0.0576392	164	119	-45	-6.48441	78	99	21	3.02606	119	70
355231	6.21096	26.4456	26.0575	-0.388126	-0.0624905	152	152.5	0.5	0.0805029	61.1	60.6	-0.5	-0.0805029	117	124	7	1.12704	64	86	22	3.54213	0	0	0	0	0	0	0	0	0	0	181	175	-6	-0.966034	5.7	6.2	0.5	0.0805029	117	97	-20	-3.22011	51	38	-13	-2.09307	219	243
355307	1.88767	24.8588	24.9545	0.0956656	0.0506792	173	172.9	-0.1	-0.0529753	74.4	74.6	0.2	0.105951	89	97	8	4.23803	59	64	5	2.64877	0	0	0	0	0	0	0	0	0	0	137	149	12	6.35704	4.5	4.4	-0.1	-0.0529753	81	91	10	5.29753	40	47	7	3.70827	68	75
355398	3.91507	25.1852	24.8464	-0.338834	-0.086546	156.9	157.2	0.3	0.076627	62	61.4	-0.6	-0.153254	146	128	-18	-4.59762	87	78	-9	-2.29881	0	0	0	0	0	0	0	0	0	0	212	207	-5	-1.27712	5.1	5.3	0.2	0.0510847	145	132	-13	-3.3205	34	37	3	0.76627	176	275
355950	3.29041	26.6471	26.2742	-0.372979	-0.113353	172.4	173.4	1	0.303913	79.2	79	-0.2	-0.0607827	111	105	-6	-1.82348	84	76	-8	-2.43131	0	0	0	0	0	0	0	0	0	0	153	176	23	6.99001	5	5	0	0	91	103	12	3.64696	27	29	2	0.607827	239	256
358755	8.1863	29.1644	27.438	-1.72635	-0.210883	165	165	0	0	79.4	74.7	-4.7	-0.57413	108	133	25	3.05388	74	81	7	0.855087	0	0	0	0	0	0	0	0	0	0	245	154	-91	-11.1161	6.7	6.1	-0.6	-0.0732932	154	76	-78	-9.52811	45	63	18	2.1988	245	133
365137	1.99726	26.2696	26.183	-0.0865558	-0.0433373	177	177.4	0.4	0.200274	82.3	82.4	0.1	0.0500686	129	120	-9	-4.50617	80	75	-5	-2.50343	0	0	0	0	0	0	0	0	0	0	158	130	-28	-14.0192	9.1	8.7	-0.4	-0.200274	102	69	-33	-16.5226	47	38	-9	-4.50617	97	140
365191	0.89863	23.8735	23.5762	-0.297249	-0.33078	167.4	168.2	0.8	0.890244	66.9	66.7	-0.2	-0.222561	80	96	16	17.8049	51	70	19	21.1433	0	0	0	0	0	0	0	0	0	0	169	185	16	17.8049	5.6	5.6	0	0	81	102	21	23.3689	80	55	-25	-27.8201	101	140
365276	8.03562	20.7761	22.1311	1.35496	0.16862	163	163	0	0	55.2	58.8	3.6	0.448005	101	115	14	1.74224	65	74	9	1.12001	0	0	0	0	0	0	0	0	0	0	310	194	-116	-14.4357	5.3	6.1	0.8	0.0995568	227	128	-99	-12.3202	56	45	-11	-1.36891	154	138
365539	9.04384	22.8659	23.753	0.887151	0.0980946	164	162.6	-1.4	-0.154802	61.5	62.8	1.3	0.143744	111	105	-6	-0.663435	62	68	6	0.663435	0	0	0	0	0	0	0	0	0	0	214	125	-89	-9.84096	5.2	5.9	0.7	0.0774008	132	55	-77	-8.51409	48	43	-5	-0.552863	233	195
366246	2	23.1174	23.4169	0.299546	0.149773	157.3	156.7	-0.6	-0.3	57.2	57.5	0.3	0.15	131	110	-21	-10.5	70	70	0	0	0	0	0	0	0	0	0	0	0	0	229	232	3	1.5	5.1	5	-0.1	-0.05	156	157	1	0.5	61	57	-4	-2	73	77
368017	1.0274	24.9641	22.3214	-2.64268	-2.57221	169	168	-1	-0.973333	71.3	63	-8.3	-8.07867	150	140	-10	-9.73333	66	62	-4	-3.89333	0	0	0	0	0	0	0	0	0	0	183	213	30	29.2	5.5	6	0.5	0.486667	115	124	9	8.76	63	75	12	11.68	85	66
368204	4.70137	23.2892	25.4418	2.15261	0.45787	171	170.2	-0.8	-0.170163	68.1	73.7	5.6	1.19114	125	133	8	1.70163	83	88	5	1.06352	0	0	0	0	0	0	0	0	0	0	157	236	79	16.8036	5.4	5.4	0	0	76	139	63	13.4003	53	81	28	5.95571	196	121
370793	7.12877	26.6954	25.3816	-1.3138	-0.184296	164	163.8	-0.2	-0.0280553	71.8	68.1	-3.7	-0.519024	110	94	-16	-2.24443	68	69	1	0.140277	0	0	0	0	0	0	0	0	0	0	248	217	-31	-4.34858	5.8	5.5	-0.3	-0.042083	178	158	-20	-2.80553	50	51	1	0.140277	185	96
375015	3.03562	21.2412	21.7588	0.517564	0.170497	175.2	176	0.8	0.263538	65.2	67.4	2.2	0.724729	112	117	5	1.64711	75	87	12	3.95307	0	0	0	0	0	0	0	0	0	0	202	225	23	7.57671	5.5	5.9	0.4	0.131769	132	150	18	5.9296	58	65	7	2.30596	119	77
376012	1	21.8313	22.5475	0.716211	0.716211	169.2	170.7	1.5	1.5	62.5	65.7	3.2	3.2	110	128	18	18	72	77	5	5	0	0	0	0	0	0	0	0	0	0	171	165	-6	-6	5.3	5.3	0	0	128	115	-13	-13	32	30	-2	-2	68	107
376254	1.05479	28.9015	28.5276	-0.373856	-0.354435	172.5	171.8	-0.7	-0.663636	86	84.2	-1.8	-1.70649	129	134	5	4.74026	89	86	-3	-2.84416	0	0	0	0	0	0	0	0	0	0	188	178	-10	-9.48052	6	5.8	-0.2	-0.18961	110	123	13	12.3247	46	48	2	1.8961	170	169
377064	3.08767	23.1101	23.9083	0.798211	0.258515	162.2	162.2	0	0	60.8	62.9	2.1	0.680124	108	132	24	7.77285	65	81	16	5.1819	0	0	0	0	0	0	0	0	0	0	177	232	55	17.8128	5.2	5.6	0.4	0.129547	139	130	-9	-2.91482	77	69	-8	-2.59095	117	140
377644	1.42192	26.0417	26.4785	0.43681	0.307198	168	167.4	-0.6	-0.421965	73.5	74.2	0.7	0.492293	95	112	17	11.9557	60	70	10	7.03276	0	0	0	0	0	0	0	0	0	0	162	216	54	37.9769	5.3	5.7	0.4	0.28131	90	146	56	39.3834	33	36	3	2.10983	307	191
381490	5.96438	26.7455	26.4827	-0.262832	-0.044067	166	165.8	-0.2	-0.0335324	73.7	72.8	-0.9	-0.150896	132	137	5	0.83831	87	89	2	0.335324	0	0	0	0	0	0	0	0	0	0	133	152	19	3.18558	6.7	6	-0.7	-0.117363	92	92	0	0	41	43	2	0.335324	96	116
382415	7.95068	22.1906	21.2781	-0.912445	-0.114763	159	159.6	0.6	0.0754652	56.1	54.2	-1.9	-0.238973	124	106	-18	-2.26396	79	72	-7	-0.880427	0	0	0	0	0	0	0	0	0	0	214	182	-32	-4.02481	4.8	5	0.2	0.0251551	147	125	-22	-2.76706	61	56	-5	-0.628877	54	77
390139	4.00274	23.5429	25.5756	2.03277	0.507844	175	174.3	-0.7	-0.17488	72.1	77.7	5.6	1.39904	117	100	-17	-4.24709	79	74	-5	-1.24914	0	0	0	0	0	0	0	0	0	0	228	186	-42	-10.4928	5	5.2	0.2	0.0499658	157	119	-38	-9.4935	65	48	-17	-4.24709	97	122
390456	6.60548	26.0251	25.2385	-0.786567	-0.119078	171	171	0	0	76.1	73.8	-2.3	-0.348196	128	110	-18	-2.72501	88	69	-19	-2.8764	0	0	0	0	0	0	0	0	0	0	233	213	-20	-3.02779	5.5				147	142	-5	-0.756947	54	60	6	0.908337	215	125
390568	5.26027	25.9918	25.7863	-0.205543	-0.0390746	175	174.7	-0.3	-0.0570312	79.6	78.7	-0.9	-0.171094	110	86	-24	-4.5625	77	61	-16	-3.04167	0	0	0	0	0	0	0	0	0	0	197	263	66	12.5469	5.1	5	-0.1	-0.0190104	119	182	63	11.9766	44	39	-5	-0.950521	256	239
390577	1.00548	25.3608	26.7595	1.39874	1.39112	165.9	164.6	-1.3	-1.29292	69.8	72.5	2.7	2.68529	120	148	28	27.8474	70	89	19	18.8965	0	0	0	0	0	0	0	0	0	0	144	159	15	14.9183	6.5	5.8	-0.7	-0.696185	75	85	10	9.9455	65	51	-14	-13.9237	89	165
397866	4.54795	26.609	27.8043	1.19533	0.262828	170	169.2	-0.8	-0.175904	76.9	79.6	2.7	0.593675	119	129	10	2.1988	76	78	2	0.439759	0	0	0	0	0	0	0	0	0	0	190	141	-49	-10.7741	5.4	5.9	0.5	0.10994	122	75	-47	-10.3343	40	55	15	3.29819	138	90
397875	5.02466	24.2643	24.4958	0.23154	0.0460808	171.9	171.8	-0.1	-0.0199019	71.7	72.3	0.6	0.119411	135	125	-10	-1.99019	73	75	2	0.398037	0	0	0	0	0	0	0	0	0	0	239	175	-64	-12.7372	5.3	5.7	0.4	0.0796074	160	78	-82	-16.3195	60	73	13	2.58724	184	131
398108	8.4411	23.8694	26.0918	2.22245	0.263289	175	172.9	-2.1	-0.248783	73.1	78	4.9	0.580493	103	112	9	1.06621	71	78	7	0.829276	0	0	0	0	0	0	0	0	0	0	228	189	-39	-4.62025	5.2	5.7	0.5	0.059234	161	88	-73	-8.64817	48	58	10	1.18468	203	319
401008	7.74521	19.4531	19.2305	-0.222624	-0.0287435	160	160.6	0.6	0.0774673	49.8	49.6	-0.2	-0.0258224	91	93	2	0.258224	56	58	2	0.258224	0	0	0	0	0	0	0	0	0	0	185	186	1	0.129112	5.7	6.1	0.4	0.0516449	134	103	-31	-4.00248	43	56	13	1.67846	165	185
401464	5.06849	24.3893	25.3929	1.0036	0.198008	165	165.2	0.2	0.0394595	66.4	69.3	2.9	0.572162	126	116	-10	-1.97297	83	67	-16	-3.15676	0	0	0	0	0	0	0	0	0	0	151	189	38	7.4973	5.5	5.5	0	0	103	110	7	1.38108	44	35	-9	-1.77568	73	200
402126	1.33699	24.1383	24.5422	0.403865	0.302071	167.1	166.7	-0.4	-0.29918	67.4	68.2	0.8	0.598361	118	115	-3	-2.24385	79	84	5	3.73975	0	0	0	0	0	0	0	0	0	0	195	253	58	43.3811	5.9	5.7	-0.2	-0.14959	132	173	41	30.666	57	64	7	5.23566	58	124
405725	8.4411	31.4697	30.7162	-0.753477	-0.089263	172	172.5	0.5	0.059234	93.1	91.4	-1.7	-0.201396	131	118	-13	-1.54008	87	84	-3	-0.355404	0	0	0	0	0	0	0	0	0	0	254	177	-77	-9.12204	5.4	6.8	1.4	0.165855	205	91	-114	-13.5054	62	68	6	0.710808	139	114
410493	3.08493	31.2111	30.9689	-0.242215	-0.0785154	170	170	0	0	90.2	89.5	-0.7	-0.226909	151	111	-40	-12.9663	83	70	-13	-4.21403	0	0	0	0	0	0	0	0	0	0	178	200	22	7.13144	5.9	5.6	-0.3	-0.0972469	116	135	19	6.15897	55	65	10	3.24156	136	77
411490	4.6274	29.4435	29.8846	0.441131	0.0953303	171.5	171.6	0.1	0.0216104	86.6	88	1.4	0.302546	109	119	10	2.16104	72	70	-2	-0.432208	0	0	0	0	0	0	0	0	0	0	195	120	-75	-16.2078	5.9	6.1	0.2	0.0432208	137	69	-68	-14.6951	40	37	-3	-0.648313	145	119
411735	6.11507	26.886	26.5267	-0.359284	-0.0587539	174	172.9	-1.1	-0.179884	81.4	79.3	-2.1	-0.343414	108	111	3	0.490591	60	72	12	1.96237	0	0	0	0	0	0	0	0	0	0	241	253	12	1.96237	5	5.4	0.4	0.0654122	158	177	19	3.10708	51	46	-5	-0.817652	175	154
412424	9.42192	26.2321	23.4031	-2.82897	-0.300254	170.1	169.2	-0.9	-0.095522	75.9	67	-8.9	-0.944606	121	104	-17	-1.8043	82	80	-2	-0.212271	1	0	0	0	0	0	0	0	1	0	239	207	-32	-3.39634	5.9	5.3	-0.6	-0.0636813	167	131	-36	-3.82088	59	68	9	0.95522	130	104
415425	1.02466	25.4222	25.3061	-0.116083	-0.11329	174.6	175	0.4	0.390374	77.5	77.5	0	0	93	119	26	25.3743	65	76	11	10.7353	0	0	0	0	0	0	0	0	0	0	258	163	-95	-92.7139	5.5	5	-0.5	-0.487968	178	79	-99	-96.6176	35	25	-10	-9.75936	312	438
415788	3.12603	22.4641	21.5847	-0.879386	-0.281311	173.6	173.4	-0.2	-0.063979	67.7	64.9	-2.8	-0.895706	116	118	2	0.63979	76	75	-1	-0.319895	0	0	0	0	0	0	0	0	0	0	223	164	-59	-18.8738	5.8	5.9	0.1	0.0319895	148	84	-64	-20.4733	66	63	-3	-0.959684	86	67
416196	7.19178	21.7144	20.9961	-0.718328	-0.0998818	178	177.7	-0.3	-0.0417143	68.8	66.3	-2.5	-0.347619	149	126	-23	-3.1981	86	86	0	0	0	0	0	0	0	0	0	0	0	0	208	160	-48	-6.67429	5	5.7	0.7	0.0973333	136	92	-44	-6.1181	49	41	-8	-1.11238	172	190
418770	1.52055	23.9936	24.9395	0.945982	0.622132	152.5	152.5	0	0	55.8	58	2.2	1.44685	123	131	8	5.26126	76	79	3	1.97297	0	0	0	0	0	0	0	0	0	0	232	188	-44	-28.9369	6.3	6.3	0	0	145	125	-20	-13.1532	58	51	-7	-4.6036	133	93
418798	3.0137	21.2945	21.7929	0.498371	0.165369	162.6	161.3	-1.3	-0.431364	56.3	56.7	0.4	0.132727	114	116	2	0.663636	65	71	6	1.99091	0	0	0	0	0	0	0	0	0	0	229	206	-23	-7.63182	6.5	5.9	-0.6	-0.199091	158	147	-11	-3.65	47	35	-12	-3.98182	123	102
418819	3.00822	28.7391	27.615	-1.12414	-0.373688	168.4	167.2	-1.2	-0.398907	81.5	77.2	-4.3	-1.42942	92	132	40	13.2969	65	79	14	4.65392	0	0	0	0	0	0	0	0	0	0	230	199	-31	-10.3051	9.1	7.3	-1.8	-0.598361	160	141	-19	-6.31603	33	49	16	5.31876	127	73
421396	1.03288	25.1912	24.5266	-0.664636	-0.643481	177.2	177.3	0.1	0.096817	79.1	77.1	-2	-1.93634	119	107	-12	-11.618	80	74	-6	-5.80902	0	0	0	0	0	0	0	0	0	0	216	194	-22	-21.2997	6.1	6.1	0	0	123	105	-18	-17.4271	82	71	-11	-10.6499	96	76
421462	6.08493	23.9	23.7007	-0.199378	-0.0327659	163	162	-1	-0.16434	63.5	62.2	-1.3	-0.213643	100	101	1	0.16434	59	52	-7	-1.15038	0	0	0	0	0	0	0	0	0	0	232	238	6	0.986042	5.2	5.2	0	0	140	137	-3	-0.493021	92	94	2	0.328681	69	36
421499	5.16164	22.8529	22.3214	-0.531463	-0.102964	168	168	0	0	64.5	63	-1.5	-0.290605	103	124	21	4.06847	63	77	14	2.71231	0	0	0	0	0	0	0	0	0	0	176	142	-34	-6.58705	6.6	6.9	0.3	0.058121	125	81	-44	-8.52442	53	45	-8	-1.54989	96	77
421583	4.90959	20.8466	21.6911	0.844467	0.172004	166.8	165.9	-0.9	-0.183315	58	59.7	1.7	0.346261	112	104	-8	-1.62946	65	75	10	2.03683	0	0	0	0	0	0	0	0	0	0	237	264	27	5.49944	5	5.2	0.2	0.0407366	149	159	10	2.03683	91	101	10	2.03683	84	66
421677	1.45205	21.3241	21.5032	0.179037	0.123299	160.6	160.8	0.2	0.137736	55	55.6	0.6	0.413208	101	98	-3	-2.06604	57	63	6	4.13208	0	0	0	0	0	0	0	0	0	0	224	268	44	30.3019	5.4	5.8	0.4	0.275472	148	195	47	32.3679	48	64	16	11.0189	110	96
431470	8.49315	25.2015	24.8622	-0.339232	-0.0399418	174	173.8	-0.2	-0.0235484	76.3	75.1	-1.2	-0.14129	125	118	-7	-0.824194	76	62	-14	-1.64839	0	0	0	0	0	0	0	0	0	0	120	144	24	2.82581	5.1	5.6	0.5	0.058871	56	52	-4	-0.470968	51	84	33	3.88548	90	89
431809	6.70685	20.0617	20.2944	0.232654	0.034689	180	180.2	0.2	0.0298203	65	65.9	0.9	0.134191	114	111	-3	-0.447304	68	71	3	0.447304	0	0	0	0	0	0	0	0	0	0	177	193	16	2.38562	5	5.2	0.2	0.0298203	121	131	10	1.49101	42	46	4	0.596405	86	97
431920	2.05479	25.9592	25.2131	-0.746115	-0.36311	175	176	1	0.486667	79.5	78.1	-1.4	-0.681333	105	144	39	18.98	75	96	21	10.22	0	0	0	0	0	0	0	0	0	0	177	172	-5	-2.43333	5.4	5	-0.4	-0.194667	108	115	7	3.40667	33	39	6	2.92	212	162
432105	3.26027	25.4694	27.1608	1.69137	0.518781	175	174.6	-0.4	-0.122689	78	82.8	4.8	1.47227	126	115	-11	-3.37395	78	86	8	2.45378	0	0	0	0	0	0	0	0	0	0	161	187	26	7.97479	5.6	6.2	0.6	0.184034	101	98	-3	-0.920168	60	49	-11	-3.37395	73	204
437397	3.99452	25.3177	25.6339	0.316126	0.07914	172	172.3	0.3	0.0751029	74.9	76.1	1.2	0.300412	111	102	-9	-2.25309	72	67	-5	-1.25171	0	0	0	0	0	0	0	0	0	0	237	265	28	7.0096	6	6.2	0.2	0.0500686	173	201	28	7.0096	43	42	-1	-0.250343	169	183
437838	4.43836	26.6416	26.3994	-0.242225	-0.0545754	172.2	172	-0.2	-0.0450617	79	78.1	-0.9	-0.202778	119	99	-20	-4.50617	86	64	-22	-4.95679	0	0	0	0	0	0	0	0	0	0	235	219	-16	-3.60494	5.5	5.6	0.1	0.0225309	149	164	15	3.37963	58	52	-6	-1.35185	239	89
439618	3.37534	25.2932	25.3006	0.00737422	0.00218473	173	174	1	0.296266	75.7	76.6	0.9	0.26664	166	130	-36	-10.6656	100	82	-18	-5.33279	0	0	0	0	0	0	0	0	0	0	195	176	-19	-5.62906	4.8	5	0.2	0.0592532	126	113	-13	-3.85146	55	61	6	1.7776	85	87
442944	9.05205		26.9892				164.8				73.3				99				66			0	0	0	0	0	0	0	0	0	0	220	220	0	0	5.2	5.4	0.2	0.0220944	167	152	-15	-1.65708	60	52	-8	-0.883777	67	113
443268	4.39726	24.6334	25.2939	0.660579	0.150225	167	166	-1	-0.227414	68.7	69.7	1	0.227414	109	111	2	0.454829	63	85	22	5.00312	0	0	0	0	0	0	0	0	0	0	160	175	15	3.41121	5	5.2	0.2	0.0454829	96	95	-1	-0.227414	49	59	10	2.27414	131	144
443521	2.24384	26.3285	26.1322	-0.196296	-0.0874822	169.9	170.2	0.3	0.1337	76	75.7	-0.3	-0.1337	140	110	-30	-13.37	88	70	-18	-8.02198	0	0	0	0	0	0	0	0	0	0	204	207	3	1.337	7.3	7.3	0	0	128	142	14	6.23932	42	37	-5	-2.22833	176	166
444890	2.00822	28.9273	29.691	0.763616	0.380245	170	168.9	-1.1	-0.547749	83.6	84.7	1.1	0.547749	141	144	3	1.49386	80	78	-2	-0.995907	0	0	0	0	0	0	0	0	0	0	207	167	-40	-19.9181	5.4	5.9	0.5	0.248977	133	101	-32	-15.9345	59	49	-10	-4.97954	141	57
446670	5.03562	22.1839	21.9639	-0.220023	-0.0436934	177	177.5	0.5	0.0992927	69.5	69.2	-0.3	-0.0595756	99	117	18	3.57454	69	84	15	2.97878	0	0	0	0	0	0	0	0	0	0	212	168	-44	-8.73776	5.7	6	0.3	0.0595756	159	92	-67	-13.3052	44	56	12	2.38303	160	102
446924	7.03562	25.5487	26.8817	1.33304	0.18947	181	179.9	-1.1	-0.156347	83.7	87	3.3	0.469042	111	126	15	2.13201	62	85	23	3.26908	0	0	0	0	0	0	0	0	0	0	199	184	-15	-2.13201	5.5	5.7	0.2	0.0284268	139	113	-26	-3.69548	35	29	-6	-0.852804	262	348
447882	9.16164	23.6294	23.427	-0.202381	-0.02209	167	165.8	-1.2	-0.130981	65.9	64.4	-1.5	-0.163726	116	116	0	0	74	82	8	0.873206	0	0	0	0	0	0	0	0	0	0	179	171	-8	-0.873206	4.9	5.1	0.2	0.0218301	125	114	-11	-1.20066	51	56	5	0.545754	71	47
448517	0.945205	24.8774	25.3276	0.450177	0.476274	174.9	174.7	-0.2	-0.211594	76.1	77.3	1.2	1.26957	135	149	14	14.8116	106	104	-2	-2.11594	0	0	0	0	0	0	0	0	0	0	225	234	9	9.52174	6	6.5	0.5	0.528986	156	165	9	9.52174	40	40	0	0	236	209
450828	4.06849	26.783	25.906	-0.876968	-0.215551	158.4	157.3	-1.1	-0.27037	67.2	64.1	-3.1	-0.761953	116	115	-1	-0.245791	72	65	-7	-1.72054	0	0	0	0	0	0	0	0	0	0	220	181	-39	-9.58586	5.5	5.8	0.3	0.0737374	165	110	-55	-13.5185	58	62	4	0.983165	89	44
454862	3.04384	26.7677	25.6321	-1.13554	-0.373061	167.5	167.6	0.1	0.0328533	75.1	72	-3.1	-1.01845	108	109	1	0.328533	71	81	10	3.28533	0	0	0	0	0	0	0	0	0	0	221	159	-62	-20.369	5.8	5.6	-0.2	-0.0657066	150	88	-62	-20.369	40	47	7	2.29973	184	218
455364	6.04932	27.4656	26.391	-1.07462	-0.177644	157	157.3	0.3	0.0495924	67.7	65.3	-2.4	-0.396739	100	120	20	3.30616	56	71	15	2.47962	0	0	0	0	0	0	0	0	0	0	213	146	-67	-11.0756	5.7	6	0.3	0.0495924	155	66	-89	-14.7124	58	62	4	0.661232	141	129
456905	6.13973	22.5922	22.2217	-0.370497	-0.0603442	174	172.6	-1.4	-0.228023	68.4	66.2	-2.2	-0.358322	115	152	37	6.02633	71	77	6	0.977242	0	0	0	0	0	0	0	0	0	0	203	142	-61	-9.9353	6.2	6.8	0.6	0.0977242	156	81	-75	-12.2155	44	45	1	0.162874	118	161
457975	6.0411	24.0238	23.8483	-0.175525	-0.0290551	166	165.6	-0.4	-0.0662132	66.2	65.4	-0.8	-0.132426	110	146	36	5.95918	68	89	21	3.47619	0	0	0	0	0	0	0	0	0	0	185	130	-55	-9.10431	6.3	6.3	0	0	115	64	-51	-8.44218	43	58	15	2.48299	149	94
459577	5.91233	25.5993	25.3918	-0.207498	-0.0350958	177	177.5	0.5	0.084569	80.2	80	-0.2	-0.0338276	115	129	14	2.36793	80	84	4	0.676552	0	0	0	0	0	0	0	0	0	0	239	238	-1	-0.169138	5.7	5.2	-0.5	-0.084569	164	141	-23	-3.89018	47	58	11	1.86052	206	196
464898	5.82192	25.3505	23.5935	-1.75697	-0.301785	167	167	0	0	70.7	65.8	-4.9	-0.841647	134	118	-16	-2.74824	78	81	3	0.515294	0	0	0	0	0	0	0	0	0	0	226	192	-34	-5.84	5.4	5.8	0.4	0.0687059	130	76	-54	-9.27529	54	54	0	0	369	463
471702	7.11781	23.545	21.3748	-2.17022	-0.3049	178	178.1	0.1	0.0140493	74.6	67.8	-6.8	-0.95535	122	135	13	1.8264	69	85	16	2.24788	0	0	0	0	0	0	0	0	0	0	244	153	-91	-12.7848	5.2	5.7	0.5	0.0702463	151	87	-64	-8.99153	53	60	7	0.983449	324	95
472503	7.8	25.9325	26.2014	0.268944	0.03448	163	163.1	0.1	0.0128205	68.9	69.7	0.8	0.102564	121	112	-9	-1.15385	77	71	-6	-0.769231	0	0	0	0	0	0	0	0	0	0	232	208	-24	-3.07692	5.6	6.1	0.5	0.0641026	154	136	-18	-2.30769	50	54	4	0.512821	109	91
472549	1.00274	27.7331	28.1083	0.375172	0.374147	163.9	164	0.1	0.0997268	74.5	75.6	1.1	1.09699	114	110	-4	-3.98907	72	73	1	0.997268	0	0	0	0	0	0	0	0	0	0	210	223	13	12.9645	5.2	5.2	0	0	149	165	16	15.9563	40	40	0	0	143	137
474486	1	22.2856	21.8445	-0.441101	-0.441101	171.7	172.1	0.4	0.4	65.7	64.7	-1	-1	107	105	-2	-2	80	77	-3	-3	0	0	0	0	0	0	0	0	0	0	207	186	-21	-21	5.6	5.5	-0.1	-0.1	141	116	-25	-25	41	42	1	1	200	223
477638	2.01096	22.9219	22.7903	-0.131597	-0.0654401	169.3	169.4	0.1	0.0497275	65.7	65.4	-0.3	-0.149183	109	96	-13	-6.46458	77	69	-8	-3.9782	0	0	0	0	0	0	0	0	0	0	201	230	29	14.421	5.5	5.7	0.2	0.099455	129	157	28	13.9237	59	58	-1	-0.497275	64	68
478541	3.02192	25.8987	26.0781	0.179377	0.0593586	170.4	169.7	-0.7	-0.231641	75.2	75.1	-0.1	-0.0330916	102	109	7	2.31641	67	69	2	0.661831	0	0	0	0	0	0	0	0	0	0	155	210	55	18.2004	5.7	5.6	-0.1	-0.0330916	98	150	52	17.2076	41	39	-2	-0.661831	58	91
482511	5.01096	23.1387	22.8764	-0.262341	-0.0523534	166.7	167	0.3	0.0598688	64.3	63.8	-0.5	-0.0997813	130	117	-13	-2.59431	88	80	-8	-1.5965	0	0	0	0	0	0	0	0	0	0	146	164	18	3.59213	6.1	6.1	0	0	81	86	5	0.997813	53	57	4	0.79825	91	126
483563	7.08767	26.8975	27.8979	1.00044	0.141152	170.4	170.5	0.1	0.014109	78.1	81.1	3	0.42327	100	115	15	2.11635	61	85	24	3.38616	1	0	0	0	1	0	0	0	0	0	184	229	45	6.34905	4.2	4.4	0.2	0.028218	115	126	11	1.55199	59	63	4	0.56436	143	337
486902	2.12055	20.0474	19.8435	-0.203896	-0.0961524	158.4	158.1	-0.3	-0.141473	50.3	49.6	-0.7	-0.330103	98	91	-7	-3.30103	67	56	-11	-5.18734	0	0	0	0	0	0	0	0	0	0	165	163	-2	-0.943152	5.4	5.5	0.1	0.0471576	87	67	-20	-9.43152	68	88	20	9.43152	60	51
488018	5.41096	24.9925	24.5975	-0.39502	-0.0730037	173	171.8	-1.2	-0.221772	74.8	72.6	-2.2	-0.406582	104	113	9	1.66329	70	73	3	0.55443	0	0	0	0	0	0	0	0	0	0	211	218	7	1.29367	5	5.2	0.2	0.036962	155	151	-4	-0.739241	45	50	5	0.924051	143	142
488102	7.01096	21.1267	21.1267	0	0	170.2	170.2	0	0	61.2	61.2	0	0	149	135	-14	-1.99687	92	91	-1	-0.142634	0	0	0	0	1	0	0	0	0	0	189	205	16	2.28214	5.7	5.6	-0.1	-0.0142634	118	134	16	2.28214	45	53	8	1.14107	105	107
491773	5.87945	25.0692	23.1323	-1.93681	-0.329419	169	168.4	-0.6	-0.10205	71.6	65.6	-6	-1.0205	145	153	8	1.36067	92	86	-6	-1.0205	0	0	0	0	0	0	0	0	0	0	241	137	-104	-17.6887	5.4	5.6	0.2	0.0340168	165	74	-91	-15.4776	42	51	9	1.53075	300	87
492444	3.81644	26.8923	26.7255	-0.16687	-0.043724	167	166.4	-0.6	-0.157215	75	74	-1	-0.262024	82	110	28	7.33668	40	57	17	4.45441	0	0	0	0	0	0	0	0	0	0	146	167	21	5.50251	5.1	5.6	0.5	0.131012	98	110	12	3.14429	40	40	0	0	168	145
493414	3.1726	20.6363	20.8403	0.203939	0.0642814	168.8	168.4	-0.4	-0.126079	58.8	59.1	0.3	0.0945596	114	112	-2	-0.630397	70	63	-7	-2.20639	0	0	0	0	0	0	0	0	0	0	172	150	-22	-6.93437	5.1	5.6	0.5	0.157599	100	84	-16	-5.04318	64	60	-4	-1.26079	99	48
495315	5.16712	24.6643	25.135	0.470713	0.0910978	176	174.8	-1.2	-0.232238	76.4	76.8	0.4	0.0774125	110	113	3	0.580594	73	77	4	0.774125	0	0	0	0	1	0	0	0	0	0	149	194	45	8.70891	5.9	6.1	0.2	0.0387063	81	123	42	8.12831	58	62	4	0.774125	62	132
496947	8.09589	24.9548	26.5302	1.57539	0.194591	176	175.7	-0.3	-0.0370558	77.3	81.9	4.6	0.56819	139	124	-15	-1.85279	93	87	-6	-0.741117	0	0	0	0	0	0	0	0	0	0	204	212	8	0.988156	3.3	4.3	1	0.123519	155	133	-22	-2.71743	45	35	-10	-1.23519	132	290
499993	5.29589	20.2551	21.5889	1.33388	0.251871	154.9	154.3	-0.6	-0.113295	48.6	51.4	2.8	0.528712	101	111	10	1.88826	62	63	1	0.188826	0	0	0	0	0	0	0	0	0	0	220	235	15	2.83238	5	5.3	0.3	0.0566477	133	171	38	7.17538	82	58	-24	-4.53182	117	44
500134	3.0137	25.5018	25.2237	-0.278031	-0.0922557	156.3	155	-1.3	-0.431364	62.3	60.6	-1.7	-0.564091	131	139	8	2.65455	83	79	-4	-1.32727	0	0	0	0	0	0	0	0	0	0	194	180	-14	-4.64545	5.9	6.5	0.6	0.199091	122	114	-8	-2.65455	40	62	22	7.3	243	69
500376	1.72603	26.3281	25.6748	-0.653286	-0.378491	160	161.3	1.3	0.753175	67.4	66.8	-0.6	-0.347619	120	96	-24	-13.9048	65	76	11	6.37302	0	0	0	0	0	0	0	0	0	0	225	224	-1	-0.579365	6.1	6.6	0.5	0.289683	153	150	-3	-1.7381	53	53	0	0	188	125
500442	1.96438	23.4559	23.6357	0.179813	0.0915366	161	161.7	0.7	0.356346	60.8	61.8	1	0.509066	119	105	-14	-7.12692	71	65	-6	-3.05439	0	0	0	0	0	0	0	0	0	0	212	204	-8	-4.07252	5.4	5.5	0.1	0.0509066	128	111	-17	-8.65411	76	80	4	2.03626	165	92
501056	2.90685	24.1176	24.6367	0.519031	0.178555	170	170	0	0	69.7	71.2	1.5	0.516023	120	113	-7	-2.40811	75	77	2	0.68803	0	0	0	0	0	0	0	0	0	0	167	158	-9	-3.09614	5.6	5.1	-0.5	-0.172008	113	106	-7	-2.40811	57	43	-14	-4.81621	90	122
503694	8.19178	28.3755	25.8422	-2.5333	-0.30925	175	174.4	-0.6	-0.0732441	86.9	78.6	-8.3	-1.01321	99	111	12	1.46488	64	82	18	2.19732	0	0	0	0	0	0	0	0	0	0	227	112	-115	-14.0385	6.3	8.7	2.4	0.292977	147	56	-91	-11.1087	56	48	-8	-0.976589	131	57
503715	1.99452	21.9105	21.2212	-0.689248	-0.345571	172.9	172.3	-0.6	-0.300824	65.5	63	-2.5	-1.25343	138	149	11	5.51511	89	97	8	4.01099	0	0	0	0	0	0	0	0	0	0	214	202	-12	-6.01648	5.4	5.5	0.1	0.0501374	131	120	-11	-5.51511	58	66	8	4.01099	110	105
508046	3.38904	26.4552	27.402	0.946798	0.279371	166	166.1	0.1	0.0295069	72.9	75.6	2.7	0.796686	117	112	-5	-1.47534	80	84	4	1.18027	0	0	0	0	0	0	0	0	0	0	245	181	-64	-18.8844	5.5	6	0.5	0.147534	161	111	-50	-14.7534	58	46	-12	-3.54082	228	155
508233	4.04932	20.7716	20.2332	-0.538418	-0.132965	157	157.2	0.2	0.0493911	51.2	50	-1.2	-0.296346	104	111	7	1.72869	56	76	20	4.93911	0	0	0	0	0	0	0	0	0	0	168	194	26	6.42084	5.6	5.5	-0.1	-0.0246955	97	105	8	1.97564	76	85	9	2.2226	94	47
510003	4.00822	28.7806	27.6319	-1.1487	-0.286586	154.5	154.9	0.4	0.0997949	68.7	66.3	-2.4	-0.59877	140	127	-13	-3.24334	76	73	-3	-0.748462	0	0	0	0	0	0	0	0	0	0	210	231	21	5.23923	5.4	5.5	0.1	0.0249487	128	152	24	5.9877	41	43	2	0.498975	361	272
510674	9.07945	22.46	23.6278	1.16774	0.128614	174	174.2	0.2	0.0220278	68	71.7	3.7	0.407514	119	143	24	2.64333	85	93	8	0.88111	0	0	0	0	0	0	0	0	0	0	201	163	-38	-4.18527	5.1	5.4	0.3	0.0330416	121	87	-34	-3.74472	71	71	0	0	94	76
512753	5.00274	26.8031	25.6617	-1.14144	-0.228162	168.5	168.2	-0.3	-0.0599671	76.1	72.6	-3.5	-0.699617	90	101	11	2.1988	60	69	9	1.79901	0	0	0	0	0	0	0	0	0	0	219	217	-2	-0.399781	5.3	5.3	0	0	149	153	4	0.799562	47	52	5	0.999452	153	132
516667	4.0137	26.2176	27.1965	0.978927	0.243896	183	180.9	-2.1	-0.523208	87.8	89	1.2	0.298976	113	128	15	3.7372	68	74	6	1.49488	0	0	0	0	0	0	0	0	0	0	259	164	-95	-23.6689	5.9	6	0.1	0.0249147	180	104	-76	-18.9352	51	40	-11	-2.74061	229	130
516742	5.11507	23.8804	23.9904	0.109985	0.0215021	167	169.1	2.1	0.410552	66.6	68.6	2	0.391002	133	140	7	1.36851	85	70	-15	-2.93251	0	0	0	0	0	0	0	0	0	0	164	201	37	7.23353	5.6	6.2	0.6	0.1173	114	128	14	2.73701	43	41	-2	-0.391002	59	174
518951	3.98904	27.2372	25.6503	-1.58684	-0.3978	168.9	168.7	-0.2	-0.0501374	77.7	73	-4.7	-1.17823	118	114	-4	-1.00275	94	78	-16	-4.01099	0	0	0	0	0	0	0	0	0	0	224	235	11	2.75755	5.5	5.8	0.3	0.075206	146	169	23	5.7658	40	39	-1	-0.250687	208	123
521586	4.00548	27.128	27.7528	0.624779	0.155981	170	170.1	0.1	0.0249658	78.4	80.3	1.9	0.47435	119	102	-17	-4.24419	70	59	-11	-2.74624	0	0	0	0	0	0	0	0	0	0	195	139	-56	-13.9808	6	6	0	0	107	73	-34	-8.48837	56	48	-8	-1.99726	166	129
522350	6.98082	23.0222	24.1484	1.12613	0.161318	150	149.4	-0.6	-0.0859498	51.8	53.9	2.1	0.300824	126	126	0	0	75	83	8	1.146	0	0	0	0	0	0	0	0	0	0	241	154	-87	-12.4627	5.5	6	0.5	0.0716248	168	102	-66	-9.45447	53	58	5	0.716248	140	99
526312	5.0274	25.7851	24.9835	-0.801642	-0.159455	165	165.1	0.1	0.019891	70.2	68.1	-2.1	-0.417711	106	136	30	5.9673	63	80	17	3.38147	0	0	0	0	0	0	0	0	0	0	264	179	-85	-16.9074	5	5.1	0.1	0.019891	181	118	-63	-12.5313	76	52	-24	-4.77384	72	44
526536	9.31507	26.7102	26.2095	-0.50073	-0.0537549	175	174.6	-0.4	-0.0429412	81.8	79.9	-1.9	-0.203971	136	136	0	0	85	85	0	0	0	0	0	0	0	0	0	0	0	0	256	290	34	3.65	5.5	6.3	0.8	0.0858824	183	230	47	5.04559	52	56	4	0.429412	192	113
529041	6.00822	24.4274	23.6076	-0.81983	-0.136451	164	163.1	-0.9	-0.149795	65.7	62.8	-2.9	-0.482672	120	120	0	0	80	64	-16	-2.66302	0	0	0	0	0	0	0	0	0	0	208	170	-38	-6.32467	4.8	5	0.2	0.0332877	138	98	-40	-6.65755	57	65	8	1.33151	84	53
529087	7.00548	25.6423	26.9204	1.27812	0.182446	152.2	150.9	-1.3	-0.185569	59.4	61.3	1.9	0.271216	145	140	-5	-0.713727	81	76	-5	-0.713727	0	0	0	0	0	0	0	0	0	0	290	190	-100	-14.2745	6.2	7.3	1.1	0.15702	219	100	-119	-16.9867	57	51	-6	-0.856472	233	240
530270	4.28493	23.7737	25.1392	1.3655	0.318675	169	169	0	0	67.9	71.8	3.9	0.910166	90	100	10	2.33376	60	68	8	1.86701	0	0	0	0	0	0	0	0	0	0	190	242	52	12.1355	4.9	5.1	0.2	0.0466752	128	177	49	11.4354	52	45	-7	-1.63363	143	144
534296	2.99452	27.0758	27.5408	0.46499	0.15528	166.1	165.9	-0.2	-0.0667887	74.7	75.8	1.1	0.367338	121	138	17	5.67704	76	80	4	1.33577	0	0	0	0	0	0	0	0	0	0	183	202	19	6.34492	5.5	6.2	0.7	0.23376	131	145	14	4.67521	33	36	3	1.00183	193	121
534643	3.03288	22.0154	23.9764	1.96099	0.646577	170.9	170.5	-0.4	-0.131888	64.3	69.7	5.4	1.78049	114	149	35	11.5402	75	91	16	5.27552	0	0	0	0	0	0	0	0	0	0	173	164	-9	-2.96748	5.5	5.9	0.4	0.131888	83	83	0	0	66	63	-3	-0.98916	128	173
536571	7.1726	25.6273	24.9925	-0.634836	-0.0885084	173	173	0	0	76.7	74.8	-1.9	-0.264897	124	127	3	0.418258	75	71	-4	-0.557678	0	0	0	0	0	0	0	0	0	0	236	145	-91	-12.6872	7.2	6.1	-1.1	-0.153361	189	87	-102	-14.2208	49	40	-9	-1.25477	96	163
538397	8.34795	20.5499	21.0186	0.468743	0.0561506	168	167.4	-0.6	-0.071874	58	58.9	0.9	0.107811	106	105	-1	-0.11979	67	61	-6	-0.71874	0	0	0	0	0	0	0	0	0	0	258	233	-25	-2.99475	5.7	5.5	-0.2	-0.023958	172	158	-14	-1.67706	63	60	-3	-0.35937	111	74
541584	4.04932	23.2086	23.6976	0.489024	0.120767	172.3	171.5	-0.8	-0.197564	68.9	69.7	0.8	0.197564	100	114	14	3.45737	70	81	11	2.71651	0	0	0	0	0	0	0	0	0	0	208	213	5	1.23478	5.7	6	0.3	0.0740866	164	150	-14	-3.45737	56	54	-2	-0.493911	117	91
543168	1.89589	25.9225	26.1553	0.232823	0.122804	171	169.9	-1.1	-0.580202	75.8	75.5	-0.3	-0.158237	110	108	-2	-1.05491	70	75	5	2.63728	0	0	0	0	0	0	0	0	0	0	181	170	-11	-5.80202	5.3	5.6	0.3	0.158237	118	92	-26	-13.7139	56	57	1	0.527457	88	135
547045	6.81918	24.224	24.9024	0.678393	0.099483	173	171.8	-1.2	-0.175974	72.5	73.5	1	0.146645	124	130	6	0.879871	84	84	0	0	0	0	0	0	0	0	0	0	0	0	193	195	2	0.29329	5.2	5.4	0.2	0.029329	126	129	3	0.439936	38	48	10	1.46645	238	128
549535	2.38904	27.7067	26.96	-0.746683	-0.312545	156.2	156.7	0.5	0.209289	67.6	66.2	-1.4	-0.586009	127	132	5	2.09289	79	81	2	0.837156	0	0	0	0	0	0	0	0	0	0	201	178	-23	-9.62729	6.5	6.3	-0.2	-0.0837156	138	122	-16	-6.69725	39	44	5	2.09289	146	99
554146	4.26575	27.6584	28.5049	0.846494	0.198439	165	163.5	-1.5	-0.351638	75.3	76.2	0.9	0.210983	92	103	11	2.57868	70	65	-5	-1.17213	0	0	0	0	0	0	0	0	0	0	187	142	-45	-10.5491	5.6	7	1.4	0.328195	128	82	-46	-10.7836	41	48	7	1.64098	124	120
554445	1.05479	21.6135	22.6399	1.0264	0.973085	171	171.9	0.9	0.853247	63.2	66.9	3.7	3.50779	113	107	-6	-5.68831	72	65	-7	-6.63636	0	0	0	0	0	0	0	0	0	0	183	205	22	20.8571	6	5.8	-0.2	-0.18961	91	137	46	43.6104	81	61	-20	-18.961	59	70
554744	3.01096	28.0219	27.7545	-0.267395	-0.0888073	172	172.2	0.2	0.066424	82.9	82.3	-0.6	-0.199272	111	113	2	0.66424	70	79	9	2.98908	0	0	0	0	0	0	0	0	0	0	165	185	20	6.6424	5.5	5.9	0.4	0.132848	109	129	20	6.6424	36	41	5	1.6606	205	112
560558	2.06575	23.5811	22.4728	-1.10839	-0.536554	155.2	155.3	0.1	0.0484085	56.8	54.2	-2.6	-1.25862	123	136	13	6.2931	67	91	24	11.618	0	0	0	0	0	0	0	0	0	0	240	253	13	6.2931	5.6	5.7	0.1	0.0484085	167	173	6	2.90451	44	56	12	5.80902	121	148
560576	2.06575	27.618	27.0818	-0.53624	-0.259586	168.7	168.4	-0.3	-0.145225	78.6	76.8	-1.8	-0.871353	115	140	25	12.1021	80	77	-3	-1.45225	0	0	0	0	0	0	0	0	0	0	208	159	-49	-23.7202	6.2	6.3	0.1	0.0484085	137	91	-46	-22.2679	43	53	10	4.84085	101	121
561247	5.13425	23.9353	23.1556	-0.779776	-0.151877	168.8	168.7	-0.1	-0.0194771	68.2	65.9	-2.3	-0.447972	104	104	0	0	74	72	-2	-0.389541	0	0	0	0	1	0	0	0	0	0	221	261	40	7.79082	5.6	5.3	-0.3	-0.0584312	157	175	18	3.50587	54	53	-1	-0.194771	114	154
563504	1	19.3341	19.168	-0.166101	-0.166101	173.5	173.5	0	0	58.2	57.7	-0.5	-0.5	136	121	-15	-15	84	80	-4	-4	0	0	0	0	0	0	0	0	0	0	199	202	3	3	5.6	5.3	-0.3	-0.3	120	104	-16	-16	68	89	21	21	64	73
563586	1.85205	22.3847	22.1772	-0.207571	-0.112076	172.1	171.2	-0.9	-0.485947	66.3	65	-1.3	-0.701923	97	94	-3	-1.61982	64	71	7	3.77959	0	0	0	0	1	0	0	0	0	0	236	256	20	10.7988	5.5	5.4	-0.1	-0.0539941	174	165	-9	-4.85947	38	41	3	1.61982	120	165
568228	2.90137	25.0222	25.5031	0.480848	0.165731	150	149.5	-0.5	-0.172332	56.3	57	0.7	0.241265	137	147	10	3.44665	83	81	-2	-0.68933	0	0	0	0	0	0	0	0	0	0	176	198	22	7.58263	5	5.6	0.6	0.206799	101	113	12	4.13598	48	56	8	2.75732	291	184
569485	4.00822	21.3783	22.5748	1.19651	0.298515	163	163.3	0.3	0.0748462	56.8	60.2	3.4	0.848257	133	134	1	0.249487	81	82	1	0.249487	0	0	0	0	0	0	0	0	0	0	194	215	21	5.23923	5	5.6	0.6	0.149692	121	139	18	4.49077	62	45	-17	-4.24129	79	150
569494	1.99178	27.3205	25.4854	-1.83515	-0.921361	157.3	157.6	0.3	0.150619	67.6	63.3	-4.3	-2.15887	105	119	14	7.02889	63	61	-2	-1.00413	0	0	0	0	0	0	0	0	0	0	251	224	-27	-13.5557	6	5.6	-0.4	-0.200825	145	143	-2	-1.00413	56	58	2	1.00413	345	170
570780	6.03014	22.8085	23.584	0.775511	0.128606	163	162.4	-0.6	-0.0995002	60.6	62.2	1.6	0.265334	113	131	18	2.98501	69	84	15	2.48751	0	0	0	0	0	0	0	0	0	0	221	257	36	5.97001	5.5	5.1	-0.4	-0.0663335	149	203	54	8.95502	43	49	6	0.995002	289	162
571312	3.07671	19.7033	19.9823	0.27901	0.0906845	159.3	158.5	-0.8	-0.260018	50	50.2	0.2	0.0650045	111	100	-11	-3.57524	55	60	5	1.62511	0	0	0	0	0	0	0	0	0	0	179	208	29	9.42565	6.4	6.3	-0.1	-0.0325022	91	118	27	8.7756	74	90	16	5.20036	63	48
571666	7.01918	26.897	26.8228	-0.0741605	-0.0105654	173	171.4	-1.6	-0.227947	80.5	78.8	-1.7	-0.242194	113	82	-31	-4.41647	76	64	-12	-1.7096	0	0	0	0	0	0	0	0	0	0	237	165	-72	-10.2576	5.2	5.8	0.6	0.0854801	168	104	-64	-9.11788	35	44	9	1.2822	270	179
571853	4.31507	23.516	22.1968	-1.31918	-0.305716	175.1	174.9	-0.2	-0.0463492	72.1	67.9	-4.2	-0.973333	97	109	12	2.78095	63	71	8	1.85397	0	0	0	0	0	0	0	0	0	0	172	119	-53	-12.2825	6	6	0	0	97	56	-41	-9.50159	57	51	-6	-1.39048	72	176
572458	4.02192	25.5593	24.4282	-1.13114	-0.281245	169	169.4	0.4	0.099455	73	70.1	-2.9	-0.721049	122	117	-5	-1.24319	68	66	-2	-0.497275	0	0	0	0	0	0	0	0	0	0	241	128	-113	-28.096	5.7	6.1	0.4	0.099455	177	91	-86	-21.3828	32	32	0	0	119	65
578012	6.96712	24.7252	25.3384	0.613265	0.0880227	173	171.7	-1.3	-0.186591	74	74.7	0.7	0.100472	112	118	6	0.861188	69	71	2	0.287063	0	0	0	0	0	0	0	0	0	0	224	220	-4	-0.574125	5.3	5.6	0.3	0.0430594	151	144	-7	-1.00472	56	54	-2	-0.287063	196	160
580314	2.10685	21.979	22.4364	0.457418	0.21711	168.9	168.1	-0.8	-0.379714	62.7	63.4	0.7	0.33225	103	127	24	11.3914	72	70	-2	-0.949285	0	0	0	0	0	0	0	0	0	0	230	236	6	2.84785	5.4	5.5	0.1	0.0474642	141	144	3	1.42393	81	80	-1	-0.474642	73	70
580350	7.68767	24.3565	23.9904	-0.366116	-0.0476238	168.8	169.1	0.3	0.0390235	69.4	68.6	-0.8	-0.104063	120	121	1	0.130078	77	78	1	0.130078	0	0	0	0	0	0	0	0	0	0	214	187	-27	-3.51212	5.8	5.3	-0.5	-0.0650392	141	124	-17	-2.21133	45	55	10	1.30078	172	143
584116	6.09863	19.2444	17.657	-1.58741	-0.260289	150	150.7	0.7	0.11478	43.3	40.1	-3.2	-0.524708	107	126	19	3.11545	65	74	9	1.47574	0	0	0	0	0	0	0	0	0	0	205	179	-26	-4.26325	5.5	5.7	0.2	0.0327942	134	94	-40	-6.55885	62	73	11	1.80368	141	113
588918	7.07397	23.5636	24.367	0.803461	0.11358	179	178.8	-0.2	-0.0282727	75.5	77.9	2.4	0.339272	112	109	-3	-0.42409	68	75	7	0.989543	0	0	0	0	0	0	0	0	0	0	212	209	-3	-0.42409	4.7	4.7	0	0	163	154	-9	-1.27227	38	43	5	0.706816	58	72
589009	1.76164	20.5754	20.0709	-0.504468	-0.286362	152.1	152.7	0.6	0.340591	47.6	46.8	-0.8	-0.454121	121	134	13	7.37947	84	89	5	2.83826	0	0	0	0	0	0	0	0	0	0	216	243	27	15.3266	5.7	5.4	-0.3	-0.170295	132	175	43	24.409	71	76	5	2.83826	92	89
601282	1	24.2778	23.8424	-0.435477	-0.435477	166	166	0	0	66.9	65.7	-1.2	-1.2	123	121	-2	-2	61	60	-1	-1	0	0	0	0	0	0	0	0	0	0	193	194	1	1	6.6	6.2	-0.4	-0.4	142	150	8	8	52	52	0	0	178	148
602195	7.00548	30.4786	29.2947	-1.1839	-0.168996	166.9	167	0.1	0.0142745	84.9	81.7	-3.2	-0.456785	100	108	8	1.14196	67	78	11	1.5702	0	0	0	0	0	0	0	0	0	0	159	171	12	1.71294	5.4	5	-0.4	-0.0570982	91	102	11	1.5702	51	52	1	0.142745	135	104
604153	5.0411	29.2947	30.3723	1.07759	0.213761	167	166.6	-0.4	-0.0793478	81.7	84.3	2.6	0.515761	128	106	-22	-4.36413	84	71	-13	-2.5788	0	0	0	0	0	0	0	0	0	0	159	167	8	1.58696	5.2	5.5	0.3	0.0595109	86	85	-1	-0.19837	47	35	-12	-2.38043	300	377
610912	4.14247	28.0233	28.3443	0.321038	0.0774992	176.4	175.8	-0.6	-0.144841	87.2	87.6	0.4	0.0965608	148	154	6	1.44841	91	93	2	0.482804	0	0	0	0	0	0	0	0	0	0	169	241	72	17.381	5.4	5.8	0.4	0.0965608	108	156	48	11.5873	45	57	12	2.89683	125	142
617434	7.85753	24.0416	23.2208	-0.820765	-0.104456	171	171	0	0	70.3	67.9	-2.4	-0.305439	125	120	-5	-0.636332	80	78	-2	-0.254533	0	0	0	0	0	0	0	0	0	0	253	229	-24	-3.05439	5.3	5.7	0.4	0.0509066	183	126	-57	-7.25418	53	51	-2	-0.254533	280	297
618178	7.3589	23.782	24.4567	0.67464	0.0916767	179	179.5	0.5	0.0679449	76.2	78.8	2.6	0.353313	113	111	-2	-0.27178	75	73	-2	-0.27178	0	0	0	0	0	0	0	0	0	0	238	169	-69	-9.3764	5.6	5.9	0.3	0.0407669	149	94	-55	-7.47394	40	50	10	1.3589	189	128
620630	9.03288	25.173	24.3418	-0.831217	-0.0920213	159.2	157	-2.2	-0.243555	63.8	60	-3.8	-0.420685	103	100	-3	-0.33212	72	65	-7	-0.774947	0	0	0	0	0	0	0	0	0	0	194	146	-48	-5.31392	5.6	5.8	0.2	0.0221413	105	81	-24	-2.65696	45	49	4	0.442827	323	88
622997	2.95068	25.7672	25.2713	-0.495893	-0.16806	177.3	177.7	0.4	0.135562	81	79.8	-1.2	-0.406685	116	124	8	2.71123	79	76	-3	-1.01671	0	0	0	0	0	0	0	0	0	0	205	223	18	6.10028	5.4	5.4	0	0	127	155	28	9.48932	48	51	3	1.01671	223	123
629277	7.03288	22.46	25.9949	3.53482	0.502614	174	173	-1	-0.142189	68	77.8	9.8	1.39346	80	126	46	6.54071	60	83	23	3.27035	0	0	0	0	0	0	0	0	0	0	199	143	-56	-7.9626	5.7	5.8	0.1	0.0142189	154	82	-72	-10.2376	31	35	4	0.568757	133	148
633377	4.03562	22.9778	22.3702	-0.607615	-0.150563	150	150.1	0.1	0.0247794	51.7	50.4	-1.3	-0.322132	97	110	13	3.22132	50	54	4	0.991174	0	0	0	0	0	0	0	0	0	0	148	108	-40	-9.91174	5.7	6.6	0.9	0.223014	97	43	-54	-13.3809	50	61	11	2.72573	35	62
635586	5.85205	26.1545	26.4134	0.258887	0.0442387	169	166.7	-2.3	-0.393024	74.7	73.4	-1.3	-0.222144	113	121	8	1.36704	71	84	13	2.22144	0	0	0	0	0	0	0	0	0	0	222	201	-21	-3.58848	5.7	5.3	-0.4	-0.0683521	147	115	-32	-5.46816	56	71	15	2.5632	188	75
635634	7.88219	25.4987	24.7675	-0.731217	-0.0927683	174	173.9	-0.1	-0.0126868	77.2	74.9	-2.3	-0.291797	115	136	21	2.66423	55	74	19	2.4105	0	0	0	0	0	0	0	0	0	0	157	175	18	2.28363	5.3	5.8	0.5	0.0634341	114	118	4	0.507473	40	48	8	1.01495	110	96
638989	6.02466	22.4271	23.386	0.9589	0.159163	166	165.3	-0.7	-0.116189	61.8	63.9	2.1	0.348568	120	150	30	4.97954	70	88	18	2.98772	0	0	0	0	0	0	0	0	0	0	234	254	20	3.31969	5.2	5.4	0.2	0.0331969	163	173	10	1.65985	72	76	4	0.663938	125	151
641523	5.04658	22.4331	23.3665	0.933471	0.184971	164.9	164.2	-0.7	-0.138708	61	63	2	0.396308	121	147	26	5.15201	77	82	5	0.990771	0	0	0	0	0	0	0	0	0	0	194	183	-11	-2.1797	5	5.3	0.3	0.0594463	116	128	12	2.37785	56	48	-8	-1.58523	70	69
641532	5.88219	25.821	26.8515	1.03052	0.175193	171.9	172.5	0.6	0.102003	76.3	79.9	3.6	0.612017	115	121	6	1.02003	73	80	7	1.19003	0	0	0	0	0	0	0	0	0	0	229	255	26	4.42012	5.4	5.9	0.5	0.0850023	156	180	24	4.08011	45	50	5	0.850023	206	264
643219	6.02192	23.2708	21.8761	-1.39467	-0.2316	167	166.3	-0.7	-0.116242	64.9	60.5	-4.4	-0.730664	121	115	-6	-0.99636	74	71	-3	-0.49818	0	0	0	0	0	0	0	0	0	0	216	173	-43	-7.14058	7.3	6.4	-0.9	-0.149454	160	101	-59	-9.79754	50	66	16	2.65696	94	80
644065	4.06575	23.5327	23.7189	0.186237	0.0458064	172.1	171.3	-0.8	-0.196765	69.7	69.6	-0.1	-0.0245957	106	140	34	8.36253	56	73	17	4.18127	0	0	0	0	0	0	0	0	0	0	214	195	-19	-4.67318	5.5	5.8	0.3	0.0737871	143	128	-15	-3.68935	78	57	-21	-5.16509	41	68
645660	2.05753	20.8284	20.8552	0.0268058	0.0130281	162.5	162.1	-0.4	-0.194407	55	54.8	-0.2	-0.0972037	133	131	-2	-0.972037	85	81	-4	-1.94407	0	0	0	0	0	0	0	0	0	0	157	131	-26	-12.6365	7.8	6.7	-1.1	-0.534621	86	70	-16	-7.7763	39	50	11	5.34621	158	81
646229	5.38356	22.7229	23.6328	0.909924	0.169019	161	160	-1	-0.185751	58.9	60.5	1.6	0.297201	107	107	0	0	65	72	7	1.30025	0	0	0	0	0	0	0	0	0	0	245	242	-3	-0.557252	5.2	5.1	-0.1	-0.0185751	160	160	0	0	60	60	0	0	99	138
653713	2.00548	21.5133	20.4232	-1.09014	-0.543579	178.7	178.4	-0.3	-0.14959	68.7	65	-3.7	-1.84495	114	103	-11	-5.48497	82	70	-12	-5.98361	0	0	0	0	0	0	0	0	0	0	248	235	-13	-6.48224	5.6	5.3	-0.3	-0.14959	159	138	-21	-10.4713	76	98	22	10.9699	95	39
657300	4.2	23.5286	20.9333	-2.59532	-0.617934	171	169.3	-1.7	-0.404762	68.8	60	-8.8	-2.09524	107	112	5	1.19048	67	70	3	0.714286	0	0	0	0	0	0	0	0	0	0	185	155	-30	-7.14286	5	5.1	0.1	0.0238095	117	91	-26	-6.19048	64	48	-16	-3.80952	81	49
658008	3.86027	23.0138	23.0516	0.0377842	0.00978797	177	177.1	0.1	0.0259049	72.1	72.3	0.2	0.0518098	107	95	-12	-3.10859	65	57	-8	-2.07239	0	0	0	0	0	0	0	0	0	0	141	155	14	3.62669	4.9	5.3	0.4	0.10362	80	92	12	3.10859	46	50	4	1.0362	65	84
665547	2.02466	28.698	28.5328	-0.16521	-0.081599	159.6	158.3	-1.3	-0.642084	73.1	71.5	-1.6	-0.790257	103	114	11	5.43302	68	76	8	3.95129	0	0	0	0	0	0	0	0	0	0	192	233	41	20.2503	5.2	5.4	0.2	0.0987821	140	165	25	12.3478	43	44	1	0.493911	102	148
667390	4.72877	28.5019	27.018	-1.48391	-0.313805	177.6	178.1	0.5	0.105736	89.9	85.7	-4.2	-0.888181	138	120	-18	-3.80649	93	86	-7	-1.4803	1	0	0	0	1	0	0	0	0	0	182	133	-49	-10.3621	5.8	6	0.2	0.0422943	89	59	-30	-6.34415	63	54	-9	-1.90324	219	156
670336	2.31781	23.9544	24.0008	0.0463283	0.019988	160.1	158.9	-1.2	-0.51773	61.4	60.6	-0.8	-0.345154	117	118	1	0.431442	83	82	-1	-0.431442	0	0	0	0	0	0	0	0	0	0	191	136	-55	-23.7293	5.9	6.1	0.2	0.0862884	119	73	-46	-19.8463	62	60	-2	-0.862884	92	71
670345	1.81918	26.5381	24.8706	-1.66746	-0.916602	177.7	178	0.3	0.16491	83.8	78.8	-5	-2.74849	108	108	0	0	72	79	7	3.84789	0	0	0	0	0	0	0	0	0	0	186	169	-17	-9.34488	5.6	5.7	0.1	0.0549699	108	92	-16	-8.79518	63	71	8	4.39759	74	74
673999	2.35342	23.8884	25.0923	1.20383	0.511523	183	184.7	1.7	0.722352	80	85.6	5.6	2.37951	130	134	4	1.69965	81	83	2	0.849825	1	0	0	0	0	0	0	0	0	0	169	178	9	3.82421	5.8	5.7	-0.1	-0.0424913	95	92	-3	-1.27474	67	73	6	2.54948	49	56
681275	9.04932	24.9962	24.3871	-0.609123	-0.0673115	162	160.6	-1.4	-0.154708	65.6	62.9	-2.7	-0.298365	103	112	9	0.99455	63	77	14	1.54708	0	0	0	0	0	0	0	0	0	0	212	182	-30	-3.31517	5.4	5.4	0	0	142	108	-34	-3.75719	49	57	8	0.884045	113	71
686234	3.06575	23.7392	23.3792	-0.360034	-0.117437	154	152.4	-1.6	-0.521895	56.3	54.3	-2	-0.652368	134	133	-1	-0.326184	87	83	-4	-1.30474	0	0	0	0	0	0	0	0	0	0	116	182	66	21.5282	5.5	5.7	0.2	0.0652368	56	91	35	11.4164	53	78	25	8.1546	70	120
691528	3.99178	24.5218	24.9219	0.400098	0.10023	161.3	160	-1.3	-0.325669	63.8	63.8	0	0	121	126	5	1.25257	69	77	8	2.00412	0	0	0	0	0	0	0	0	0	0	229	204	-25	-6.26287	5.9	7	1.1	0.275566	143	134	-9	-2.25463	58	45	-13	-3.25669	139	187
701137	1.78082	26.5582	27.2247	0.666509	0.374271	175.5	174.5	-1	-0.561538	81.8	82.9	1.1	0.617692	110	140	30	16.8462	69	87	18	10.1077	0	0	0	0	1	0	0	0	0	0	158	163	5	2.80769	5.6	5.5	-0.1	-0.0561538	90	101	11	6.17692	50	51	1	0.561538	132	108
702198	0.920548	25.2469	25.1852	-0.0617284	-0.0670561	180	180	0	0	81.8	81.6	-0.2	-0.217262	115	133	18	19.5536	80	86	6	6.51786	0	0	0	0	0	0	0	0	0	0	209	227	18	19.5536	5.5	4.9	-0.6	-0.651786	143	156	13	14.122	51	57	6	6.51786	113	92
703542	1.12055	24.1414	23.166	-0.97543	-0.870493	155.8	155.2	-0.6	-0.535452	58.6	55.8	-2.8	-2.49878	140	128	-12	-10.709	76	73	-3	-2.67726	0	0	0	0	0	0	0	0	0	0	152	258	106	94.5966	7.6	7.2	-0.4	-0.356968	68	171	103	91.9193	67	79	12	10.709	139	96
705340	2.00822	27.0577	26.7589	-0.298861	-0.148819	176.3	175.8	-0.5	-0.248977	84.1	82.7	-1.4	-0.697135	115	103	-12	-5.97544	71	85	14	6.97135	0	0	0	0	0	0	0	0	0	0	166	188	22	10.955	5.3	5.8	0.5	0.248977	103	106	3	1.49386	60	67	7	3.48568	117	77
710951	5.66027	24.8282	24.8151	-0.0130644	-0.00230809	171	170.1	-0.9	-0.159003	72.6	71.8	-0.8	-0.141336	119	121	2	0.35334	72	80	8	1.41336	0	0	0	0	0	0	0	0	0	0	233	244	11	1.94337	5.3	5.5	0.2	0.035334	180	182	2	0.35334	49	43	-6	-1.06002	107	110
712209	4.87123	20.9291	19.8412	-1.0879	-0.223331	167.9	167.7	-0.2	-0.0410574	59	55.8	-3.2	-0.656918	110	119	9	1.84758	71	68	-3	-0.615861	0	0	0	0	0	0	0	0	0	0	210	164	-46	-9.44319	5.4	5.7	0.3	0.0615861	132	87	-45	-9.23791	85	72	-13	-2.66873	35	65
714799	2.14247	25.2246	26.066	0.841418	0.392734	169.3	169.4	0.1	0.0466752	72.3	74.8	2.5	1.16688	123	154	31	14.4693	85	93	8	3.73402	0	0	0	0	0	0	0	0	0	0	185	162	-23	-10.7353	5.2	5.3	0.1	0.0466752	116	91	-25	-11.6688	63	46	-17	-7.93478	143	172
716337	3.53973	25.1825				172				74.5				134				81				0	0	0	0	0	0	0	0	0	0	204				5.1				129				64				197
716702	9.47671	23.4979	25.3058	1.80785	0.190768	164	163.2	-0.8	-0.0844175	63.2	67.4	4.2	0.443192	105	115	10	1.05522	62	79	17	1.79387	0	0	0	0	0	0	0	0	0	0	237	200	-37	-3.90431	5	4.9	-0.1	-0.0105522	171	137	-34	-3.58774	55	50	-5	-0.527609	83	142
716908	0.879452	27.6757	27.577	-0.0986552	-0.112178	164.4	163.7	-0.7	-0.79595	74.8	73.9	-0.9	-1.02336	113	113	0	0	55	72	17	19.3302	0	0	0	0	0	0	0	0	0	0	208	193	-15	-17.0561	5.7	5.7	0	0	118	116	-2	-2.27414	66	65	-1	-1.13707	227	143
719927	3.77808	26.0631	25.5859	-0.477163	-0.126298	162	160	-2	-0.529369	68.4	65.5	-2.9	-0.767585	116	104	-12	-3.17621	71	77	6	1.58811	0	0	0	0	0	0	0	0	0	0	189	138	-51	-13.4989	5.5	5.1	-0.4	-0.105874	99	70	-29	-7.67585	87	67	-20	-5.29369	63	35
721573	3.6274	17.7604	19.8111	2.05075	0.565351	159	159.5	0.5	0.13784	44.9	50.4	5.5	1.51624	115	134	19	5.23792	64	80	16	4.41088	0	0	0	0	0	0	0	0	0	0	170	187	17	4.68656	5.5	5.4	-0.1	-0.027568	103	94	-9	-2.48112	74	79	5	1.3784	58	70
722981	3.91233	22.5681	22.9248	0.356616	0.0911519	168.4	166.3	-2.1	-0.536765	64	63.4	-0.6	-0.153361	123	103	-20	-5.11204	64	50	-14	-3.57843	0	0	0	0	0	0	0	0	0	0	169	170	1	0.255602	5.9	8.3	2.4	0.613445	119	111	-8	-2.04482	40	34	-6	-1.53361	101	148
725432	7.55616	22.913	22.613	-0.300044	-0.0397085	171	171.1	0.1	0.0132342	67	66.2	-0.8	-0.105874	113	94	-19	-2.5145	72	68	-4	-0.529369	0	0	0	0	0	0	0	0	0	0	200	209	9	1.19108	5.9	5.5	-0.4	-0.0529369	116	120	4	0.529369	68	70	2	0.264685	122	143
730566	1.99452	21.4776	21.6027	0.125082	0.0627129	155	153.8	-1.2	-0.601648	51.6	51.1	-0.5	-0.250687	137	150	13	6.51786	87	79	-8	-4.01099	0	0	0	0	0	0	0	0	0	0	174	248	74	37.1016	5.8	6.2	0.4	0.200549	106	160	54	27.0742	52	55	3	1.50412	181	293
732784	4.05753	27.2445	27.9411	0.696605	0.171682	172	173.8	1.8	0.443619	80.6	84.4	3.8	0.936529	110	101	-9	-2.2181	78	68	-10	-2.46455	0	0	0	0	0	0	0	0	0	0	199	297	98	24.1526	5.5	5.9	0.4	0.098582	147	199	52	12.8157	46	65	19	4.68265	90	160
733062	5.04384	22.4327	21.4611	-0.971511	-0.192614	175	174.3	-0.7	-0.138783	68.7	65.2	-3.5	-0.693916	110	100	-10	-1.98262	63	74	11	2.18088	0	0	0	0	0	0	0	0	0	0	200	249	49	9.71483	6.4	6.3	-0.1	-0.0198262	143	159	16	3.17219	60	77	17	3.37045	106	65
735002	4.07945	26.5577	26.4452	-0.112569	-0.0275941	167.6	166.6	-1	-0.245131	74.6	73.4	-1.2	-0.294157	124	131	7	1.71592	77	79	2	0.490262	0	0	0	0	0	0	0	0	0	0	207	196	-11	-2.69644	6.2	6.3	0.1	0.0245131	148	112	-36	-8.82471	39	31	-8	-1.96105	200	322
738647	1.50137	21.9328	22.2482	0.315439	0.210101	157.2	157.8	0.6	0.399635	54.2	55.4	1.2	0.79927	116	140	24	15.9854	76	80	4	2.66423	0	0	0	0	0	0	0	0	0	0	219	211	-8	-5.32847	5.4	5.5	0.1	0.0666058	140	126	-14	-9.32482	66	66	0	0	90	113
740864	0.99726	28.0159	28.5303	0.51449	0.515904	160.2	159.3	-0.9	-0.902473	71.9	72.4	0.5	0.501374	119	141	22	22.0604	77	84	7	7.01923	0	0	0	0	0	0	0	0	0	0	151	143	-8	-8.02198	5.9	6.1	0.2	0.200549	81	84	3	3.00824	51	51	0	0	104	98
743025	7.07671	20.8828	21.337	0.454277	0.0641932	173	174	1	0.141309	62.5	64.6	2.1	0.296748	106	123	17	2.40225	74	83	9	1.27178	0	0	0	0	0	0	0	0	0	0	252	234	-18	-2.54355	5.5	5.3	-0.2	-0.0282617	196	157	-39	-5.51103	50	46	-4	-0.565234	121	134
743913	4.00548	24.8097	22.4304	-2.37934	-0.594021	170	170.1	0.1	0.0249658	71.7	64.9	-6.8	-1.69767	117	104	-13	-3.24555	69	66	-3	-0.748974	0	0	0	0	0	0	0	0	0	0	217	168	-49	-12.2332	6.3	7.3	1	0.249658	137	109	-28	-6.99042	53	43	-10	-2.49658	175	114
744004	2.78356	24.6049	23.9048	-0.700158	-0.251533	171.3	171	-0.3	-0.107776	72.2	69.9	-2.3	-0.82628	100	127	27	9.6998	61	74	13	4.67028	0	0	0	0	0	0	0	0	0	0	174	142	-32	-11.4961	5	5.6	0.6	0.215551	113	83	-30	-10.7776	54	47	-7	-2.51476	99	69
745328	6.32877	28.176	29.451	1.27503	0.201467	174.3	175.2	0.9	0.142208	85.6	90.4	4.8	0.758442	110	117	7	1.10606	73	72	-1	-0.158009	0	0	0	0	0	0	0	0	0	0	176	170	-6	-0.948052	5.4	5.4	0	0	117	105	-12	-1.8961	50	66	16	2.52814	102	57
746594	1.83014	24.8863	24.4619	-0.424393	-0.231891	170.8	171.8	1	0.546407	72.6	72.2	-0.4	-0.218563	110	114	4	2.18563	65	65	0	0	0	0	0	0	0	0	0	0	0	0	180	191	11	6.01048	5.7	6	0.3	0.163922	107	124	17	9.28892	31	37	6	3.27844	243	152
747340	3.85479	27.6172	27.8648	0.247657	0.0642465	160	159.4	-0.6	-0.15565	70.7	70.8	0.1	0.0259417	110	101	-9	-2.33475	80	61	-19	-4.92893	0	0	0	0	0	0	0	0	0	0	242	122	-120	-31.1301	5.1	5.6	0.5	0.129709	192	56	-136	-35.2807	49	50	1	0.259417	100	60
747470	9.65479	28.0998	27.6093	-0.490499	-0.0508037	173	171.6	-1.4	-0.145006	84.1	81.3	-2.8	-0.290011	139	126	-13	-1.34648	81	72	-9	-0.932179	0	0	0	0	0	0	0	0	0	0	184	161	-23	-2.38224	5.7	5.5	-0.2	-0.0207151	142	103	-39	-4.03944	46	46	0	0	157	139
747564	6.0137	25.5318	25.7127	0.180896	0.0300807	174	172.6	-1.4	-0.232802	77.3	76.6	-0.7	-0.116401	121	108	-13	-2.16173	72	70	-2	-0.332574	0	0	0	0	0	0	0	0	0	0	267	243	-24	-3.99089	5.3	5.6	0.3	0.0498861	169	167	-2	-0.332574	40	43	3	0.498861	261	215
751646	9.0411	26.2963	29.0312	2.73492	0.302499	180	178.5	-1.5	-0.165909	85.2	92.5	7.3	0.807424	119	119	0	0	69	69	0	0	0	0	0	0	0	0	0	0	0	0	222	135	-87	-9.62273	6.4	8	1.6	0.17697	172	84	-88	-9.73333	60	44	-16	-1.7697	110	94
753994	7.24932	22.3432	23.267	0.923863	0.127441	172	170.2	-1.8	-0.248299	66.1	67.4	1.3	0.179327	100	98	-2	-0.275888	62	68	6	0.827664	0	0	0	0	0	0	0	0	0	0	179	217	38	5.24187	5.3	5.7	0.4	0.0551776	106	139	33	4.55215	83	62	-21	-2.89683	49	126
754366	1.1726	23.038	23.0501	0.0121039	0.0103222	168.1	168.7	0.6	0.511682	65.1	65.6	0.5	0.426402	140	139	-1	-0.852804	101	90	-11	-9.38084	0	0	0	0	0	0	0	0	0	0	205	182	-23	-19.6145	5.4	5.4	0	0	118	114	-4	-3.41121	59	47	-12	-10.2336	68	104
755587	3.0137	25.4603	26.1743	0.714004	0.23692	173	170.4	-2.6	-0.862727	76.2	76	-0.2	-0.0663636	127	124	-3	-0.995455	78	80	2	0.663636	0	0	0	0	0	0	0	0	0	0	223	171	-52	-17.2545	5.2	5.4	0.2	0.0663636	162	111	-51	-16.9227	55	60	5	1.65909	69	67
758485	2.94247	23.6085	23.0487	-0.559806	-0.190251	161.4	160.4	-1	-0.339851	61.5	59.3	-2.2	-0.747672	127	109	-18	-6.11732	71	65	-6	-2.03911	0	0	0	0	0	0	0	0	0	0	186	186	0	0	6.4	6.3	-0.1	-0.0339851	118	127	9	3.05866	44	55	11	3.73836	119	45
759893	3.60274	23.0811	23.3289	0.247809	0.0687834	173.9	174.7	0.8	0.222053	69.8	71.2	1.4	0.388593	108	132	24	6.6616	78	92	14	3.88593	1	0	0	0	0	0	0	0	0	0	175	144	-31	-8.60456	5.2	5.1	-0.1	-0.0277567	100	70	-30	-8.327	46	36	-10	-2.77567	216	245
760581	2.00274	25.5993	24.8499	-0.749464	-0.374219	161.9	162.6	0.7	0.349521	67.1	65.7	-1.4	-0.699042	136	122	-14	-6.99042	76	72	-4	-1.99726	0	0	0	0	0	0	0	0	0	0	209	172	-37	-18.4747	6.6	6.8	0.2	0.0998632	130	96	-34	-16.9767	57	51	-6	-2.9959	230	193
762307	1.00274	26.7755	26.8923	0.116749	0.11643	175	174.3	-0.7	-0.698087	82	81.7	-0.3	-0.29918	144	126	-18	-17.9508	91	79	-12	-11.9672	0	0	0	0	0	0	0	0	0	0	146	168	22	21.9399	5.5	5.3	-0.2	-0.199454	69	90	21	20.9426	55	50	-5	-4.98634	137	234
763872	4.07397	23.3706	22.5713	-0.799278	-0.196191	166	167.2	1.2	0.294553	64.4	63.1	-1.3	-0.319099	129	153	24	5.89106	60	49	-11	-2.70007	0	0	0	0	0	0	0	0	0	0	167	183	16	3.92737	5.2	5	-0.2	-0.0490921	95	102	7	1.71822	70	69	-1	-0.245461	72	68
764730	6.50685	27.3258	26.7455	-0.580351	-0.0891907	172.7	172.3	-0.4	-0.0614737	81.5	79.4	-2.1	-0.322737	132	134	2	0.307368	89	93	4	0.614737	1	0	0	0	0	0	0	0	0	0	200	176	-24	-3.68842	5.7	5.5	-0.2	-0.0307368	129	118	-11	-1.69053	43	45	2	0.307368	214	113
767825	5.01096	22.9334	22.5878	-0.345609	-0.0689706	169	167.8	-1.2	-0.239475	65.5	63.6	-1.9	-0.379169	121	123	2	0.399125	81	84	3	0.598688	0	0	0	0	0	0	0	0	0	0	196	193	-3	-0.598688	4.9	5.2	0.3	0.0598688	135	108	-27	-5.38819	69	77	8	1.5965	77	122
772838	4.24932	27.0822	24.8816	-2.20062	-0.517876	173.9	175	1.1	0.258865	81.9	76.2	-5.7	-1.34139	160	153	-7	-1.64732	90	90	0	0	0	0	0	0	0	0	0	0	0	0	210	229	19	4.47131	4.8	4.8	0	0	133	147	14	3.29465	63	84	21	4.94197	117	63
772865	6.07945	23.3518	24.3202	0.968342	0.159281	174	172.3	-1.7	-0.27963	70.7	72.2	1.5	0.246733	105	104	-1	-0.164489	63	69	6	0.986931	0	0	0	0	0	0	0	0	0	0	184	168	-16	-2.63182	5.9	5.8	-0.1	-0.0164489	118	110	-8	-1.31591	46	46	0	0	118	134
777084	2.7726	21.8827	21.8191	-0.0636678	-0.0229632	162.1	162.9	0.8	0.288538	57.5	57.9	0.4	0.144269	104	103	-1	-0.360672	73	70	-3	-1.08202	0	0	1	0	0	0	0	0	0	0	154	219	65	23.4437	6.3	6.2	-0.1	-0.0360672	67	112	45	16.2302	59	55	-4	-1.44269	251	343
778933	3.93973	22.5591	22.5232	-0.0358894	-0.00910963	174	173.5	-0.5	-0.126912	68.3	67.8	-0.5	-0.126912	117	121	4	1.0153	75	79	4	1.0153	0	0	0	0	0	0	0	0	0	0	234	162	-72	-18.2754	5.1	5.6	0.5	0.126912	175	96	-79	-20.0522	48	48	0	0	133	119
781223	4.09315	24.0741	23.2607	-0.813372	-0.198715	180	180.4	0.4	0.0977242	78	75.7	-2.3	-0.561914	100	131	31	7.57363	70	86	16	3.90897	0	0	0	0	0	0	0	0	0	0	210	205	-5	-1.22155	5.6	5.6	0	0	169	129	-40	-9.77242	43	54	11	2.68742	112	115
782510	7.13699	21.9375	21.4029	-0.534636	-0.0749106	172	170.2	-1.8	-0.252207	64.9	62	-2.9	-0.406334	82	110	28	3.92322	59	75	16	2.24184	0	0	0	0	0	0	0	0	0	0	207	211	4	0.560461	5.6	6.1	0.5	0.0700576	161	138	-23	-3.22265	49	57	8	1.12092	159	129
782716	4.02466	21.4725	22.509	1.03649	0.257534	179	176.6	-2.4	-0.596324	68.8	70.2	1.4	0.347856	116	106	-10	-2.48468	79	70	-9	-2.23622	0	0	0	0	0	0	0	0	0	0	213	212	-1	-0.248468	5.6	5.9	0.3	0.0745405	158	153	-5	-1.24234	54	48	-6	-1.49081	59	75
783665	4.96712	23.3703	22.2914	-1.07889	-0.217207	174.3	174.4	0.1	0.0201324	71	67.8	-3.2	-0.644236	86	82	-4	-0.805295	59	65	6	1.20794	0	0	0	0	0	0	0	0	0	0	202	135	-67	-13.4887	7.5	7	-0.5	-0.100662	132	93	-39	-7.85163	42	42	0	0	93	93
785221	5.24658	24.0507	23.1757	-0.875027	-0.166781	167.9	167.6	-0.3	-0.0571802	67.8	65.1	-2.7	-0.514621	112	120	8	1.5248	70	75	5	0.953003	0	0	0	0	0	0	0	0	0	0	213	217	4	0.762402	5.5	6	0.5	0.0953003	142	147	5	0.953003	60	56	-4	-0.762402	129	130
788914	8.51233	20.9689	21.9869	1.01809	0.119601	170	168.6	-1.4	-0.164467	60.6	62.5	1.9	0.223206	100	110	10	1.17477	60	71	11	1.29224	0	0	0	0	0	0	0	0	0	0	173	174	1	0.117477	5.3	5.1	-0.2	-0.0234953	112	117	5	0.587383	51	46	-5	-0.587383	109	106
790953	2.55068	28.761	27.915	-0.846011	-0.33168	171	171.6	0.6	0.235231	84.1	82.2	-1.9	-0.744898	110	120	10	3.92052	70	83	13	5.09667	0	0	0	0	0	0	0	0	0	0	125	170	45	17.6423	4.8	5.2	0.4	0.156821	68	89	21	8.23308	47	51	4	1.56821	183	225
792199	1.63014	24.1105	24.169	0.0584851	0.0358774	165.2	165	-0.2	-0.122689	65.8	65.8	0	0	128	140	12	7.36134	70	83	13	7.97479	0	0	0	0	0	0	0	0	0	0	159	160	1	0.613445	6	6.6	0.6	0.368067	109	101	-8	-4.90756	50	40	-10	-6.13445	85	117
795994	2.80274	23.319	23.5388	0.2198	0.0784234	179.1	178.5	-0.6	-0.214076	74.8	75	0.2	0.0713587	111	116	5	1.78397	74	82	8	2.85435	0	0	0	0	0	0	0	0	0	0	196	211	15	5.35191	4.9	5.7	0.8	0.285435	134	155	21	7.49267	53	52	-1	-0.356794	93	75
803303	3.00548	23.2815	23.4876	0.206064	0.0685628	165.8	165.2	-0.6	-0.199635	64	64.1	0.1	0.0332726	99	97	-2	-0.665451	71	72	1	0.332726	0	0	0	0	0	0	0	0	0	0	211	166	-45	-14.9727	5.8	5.8	0	0	129	99	-30	-9.98177	53	51	-2	-0.665451	197	115
803648	3.06849	19.659	20.7531	1.09409	0.356557	159	158.9	-0.1	-0.0325893	49.7	52.4	2.7	0.879911	100	105	5	1.62946	60	62	2	0.651786	0	0	0	0	0	0	0	0	0	0	152	167	15	4.88839	5.3	5.5	0.2	0.0651786	89	89	0	0	74	63	-11	-3.58482	42	44
808616	6.46849	24.9595	24.2161	-0.743405	-0.114927	159	157.8	-1.2	-0.185515	63.1	60.3	-2.8	-0.432867	127	137	10	1.54596	57	66	9	1.39136	0	0	0	0	0	0	0	0	0	0	182	154	-28	-4.32867	6	6	0	0	104	66	-38	-5.87463	70	78	8	1.23676	54	69
809873	6.92877	28.3737	27.4491	-0.924558	-0.133438	170	172.1	2.1	0.303084	82	81.3	-0.7	-0.101028	127	97	-30	-4.32977	97	67	-30	-4.32977	0	0	0	0	0	0	0	0	0	0	185	154	-31	-4.4741	5.5	7.2	1.7	0.245354	142	88	-54	-7.79359	39	45	6	0.865955	119	139
811670	1.12877	23.9452				153.2				56.2				101				67				0	0	0	0	0	0	0	0	0	0	202				5.6				135				53				103
812668	6.30959	24.0184	23.0525	-0.965913	-0.153087	164	163.6	-0.4	-0.0633956	64.6	61.7	-2.9	-0.459618	100	111	11	1.74338	60	84	24	3.80373	0	0	0	0	0	0	0	0	0	0	228	205	-23	-3.64525	5.6	5.5	-0.1	-0.0158489	168	149	-19	-3.01129	50	49	-1	-0.158489	147	121
816125	6.02466	25.7171	25.8903	0.173276	0.0287611	179	178.4	-0.6	-0.0995907	82.4	82.4	0	0	109	128	19	3.15371	69	81	12	1.99181	0	0	0	0	0	0	0	0	0	0	242	230	-12	-1.99181	5.3	5.7	0.4	0.0663938	170	153	-17	-2.82174	42	39	-3	-0.497954	208	220
816693	2.00548	23.3135	22.663	-0.650498	-0.324361	168	165	-3	-1.4959	65.8	61.7	-4.1	-2.0444	132	126	-6	-2.9918	99	91	-8	-3.98907	0	0	0	0	0	0	0	0	0	0	227	252	25	12.4658	5.4	5.1	-0.3	-0.14959	157	188	31	15.4577	47	58	11	5.48497	83	103
817403	2.9863	22.3825	22.7266	0.344079	0.115219	164	164.1	0.1	0.0334862	60.2	61.2	1	0.334862	104	119	15	5.02294	62	76	14	4.68807	0	0	0	0	0	0	0	0	0	0	132	175	43	14.3991	5.1	5.7	0.6	0.200917	80	103	23	7.70183	46	27	-19	-6.36239	133	212
817702	2.12603	24.6276	25.5474	0.919778	0.432628	164.2	164.7	0.5	0.23518	66.4	69.3	2.9	1.36405	131	125	-6	-2.82216	77	78	1	0.470361	1	0	0	0	0	0	0	0	0	0	195	221	26	12.2294	5.5	5.6	0.1	0.0470361	135	152	17	7.99613	51	46	-5	-2.3518	61	113
820346	8.19726	24.0238	22.5622	-1.46163	-0.178307	166	165.1	-0.9	-0.109793	66.2	61.5	-4.7	-0.573362	121	110	-11	-1.34191	77	66	-11	-1.34191	0	0	0	0	0	0	0	0	0	0	178	161	-17	-2.07386	4.8	5.3	0.5	0.060996	117	77	-40	-4.87968	64	85	21	2.56183	74	82
823383	6.91507	25.2469	23.2048	-2.04209	-0.29531	180	179.3	-0.7	-0.101228	81.8	74.6	-7.2	-1.0412	134	149	15	2.16918	83	96	13	1.87995	0	0	0	0	0	0	0	0	0	0	132	237	105	15.1842	6.1	6.5	0.4	0.0578447	82	182	100	14.4612	40	49	9	1.30151	112	141
823404	6.06027	28.5059	28.7274	0.221515	0.0365519	167	165.2	-1.8	-0.297016	79.5	78.4	-1.1	-0.18151	147	150	3	0.495027	99	97	-2	-0.330018	0	0	0	0	0	0	0	0	0	0	213	170	-43	-7.09539	5.7	5.8	0.1	0.0165009	151	127	-24	-3.96022	38	33	-5	-0.825045	131	102
824634	5.0274	23.4559	23.8652	0.409286	0.0814111	161	161.7	0.7	0.139237	60.8	62.4	1.6	0.318256	110	102	-8	-1.59128	68	60	-8	-1.59128	0	0	0	0	0	0	0	0	0	0	171	190	19	3.77929	4.8	4.4	-0.4	-0.079564	114	126	12	2.38692	46	43	-3	-0.59673	54	67
825332	1	22.6989	22.8594	0.160474	0.160474	166.2	166.8	0.6	0.6	62.7	63.6	0.9	0.9	109	119	10	10	78	80	2	2	1	0	0	0	0	0	1	0	0	0	184	199	15	15	5.3	5.3	0	0	138	136	-2	-2	32	31	-1	-1	115	209
825547	5.91507	26.2828	25.5644	-0.718404	-0.121453	167	166.3	-0.7	-0.118342	73.3	70.7	-2.6	-0.439555	117	139	22	3.71931	84	97	13	2.19778	0	0	0	0	0	0	0	0	0	0	176	194	18	3.04308	5.5	5.7	0.2	0.033812	110	115	5	0.845299	34	42	8	1.35248	209	269
825631	6.73151	25.7344	25.929	0.194601	0.028909	169	167.1	-1.9	-0.282255	73.5	72.4	-1.1	-0.163411	125	114	-11	-1.63411	73	70	-3	-0.445665	0	0	0	0	0	0	0	0	0	0	278	204	-74	-10.9931	5.2	5.2	0	0	205	129	-76	-11.2902	52	53	1	0.148555	164	160
828511	1.01096	25.5108	24.9531	-0.557699	-0.551654	159.5	159.9	0.4	0.395664	64.9	63.8	-1.1	-1.08808	96	117	21	20.7724	64	66	2	1.97832	0	0	0	0	0	0	0	0	0	0	164	161	-3	-2.96748	6.8	6.6	-0.2	-0.197832	91	92	1	0.98916	60	65	5	4.9458	111	92
829415	3.28767	20.5598	20.3369	-0.222895	-0.0677972	164.3	164.9	0.6	0.1825	55.5	55.3	-0.2	-0.0608333	126	121	-5	-1.52083	74	78	4	1.21667	0	0	0	0	0	0	0	0	0	0	176	206	30	9.125	5.6	5.6	0	0	100	108	8	2.43333	64	83	19	5.77917	66	81
833672	2.36164	25.8092	26.6406	0.831436	0.352058	161	160	-1	-0.423434	66.9	68.2	1.3	0.550464	106	104	-2	-0.846868	62	60	-2	-0.846868	0	0	0	0	0	0	0	0	0	0	197	187	-10	-4.23434	5.8	5.9	0.1	0.0423434	121	135	14	5.92807	40	49	9	3.8109	221	105
833814	0.99726	28.396	28.493	0.0970436	0.0973102	172.3	171.7	-0.6	-0.601648	84.3	84	-0.3	-0.300824	102	112	10	10.0275	70	75	5	5.01374	0	0	0	0	0	0	0	0	0	0	168	172	4	4.01099	6.3	6.1	-0.2	-0.200549	100	106	6	6.01648	44	46	2	2.00549	161	172
835603	1.43014	25.2919	25.0757	-0.21627	-0.151223	148.8	148.1	-0.7	-0.489464	56	55	-1	-0.699234	150	116	-34	-23.7739	76	63	-13	-9.09004	0	0	0	0	0	0	0	0	0	0	222	237	15	10.4885	5.6	5.9	0.3	0.20977	151	160	9	6.2931	45	51	6	4.1954	153	118
837456	2.15068	22.7002	23.7863	1.08611	0.505009	170.9	169.7	-1.2	-0.557962	66.3	68.5	2.2	1.02293	110	109	-1	-0.464968	77	71	-6	-2.78981	0	0	0	0	0	0	0	0	0	0	192	183	-9	-4.18471	5.8	6	0.2	0.0929936	121	109	-12	-5.57962	48	42	-6	-2.78981	122	165
837492	6.14795	23.1096	24.4611	1.35144	0.21982	163	161.5	-1.5	-0.243984	61.4	63.8	2.4	0.390374	102	108	6	0.975936	64	67	3	0.487968	0	0	0	0	0	0	0	0	0	0	148	162	14	2.27718	5.5	5.5	0	0	89	109	20	3.25312	31	38	7	1.13859	237	166
840700	4.0274	23.6848	22.1387	-1.54616	-0.38391	171.3	172.4	1.1	0.273129	69.5	65.8	-3.7	-0.918707	112	108	-4	-0.993197	78	67	-11	-2.73129	0	0	0	0	0	0	0	0	0	0	194	214	20	4.96599	5.4	5.5	0.1	0.0248299	137	148	11	2.73129	48	58	10	2.48299	146	105
849002	4.98082	22.2949	22.6989	0.40397	0.0811051	174	172.7	-1.3	-0.261001	67.5	67.7	0.2	0.040154	110	109	-1	-0.20077	61	63	2	0.40154	0	0	0	0	0	0	0	0	0	0	172	165	-7	-1.40539	5.3	5.5	0.2	0.040154	124	111	-13	-2.61001	48	52	4	0.80308	67	47
849123	3.04658	25.1102	25.8612	0.75102	0.246513	175	175	0	0	76.9	79.2	2.3	0.754946	137	116	-21	-6.89299	73	70	-3	-0.984712	0	0	0	0	0	0	0	0	0	0	182	171	-11	-3.61061	5.2	5.2	0	0	112	114	2	0.656475	37	41	4	1.31295	225	154
849178	2.03562	25.2728	25.0085	-0.264336	-0.129855	168.2	167.9	-0.3	-0.147376	71.5	70.5	-1	-0.491252	118	110	-8	-3.93001	83	75	-8	-3.93001	0	0	0	0	0	0	0	0	0	0	166	170	4	1.96501	6	5.8	-0.2	-0.0982503	90	90	0	0	63	71	8	3.93001	51	54
849374	4.39452	25.7819	26.8805	1.09853	0.249976	163	160.1	-2.9	-0.659913	68.5	68.9	0.4	0.0910224	101	103	2	0.455112	71	71	0	0	0	0	0	0	0	0	0	0	0	0	211	235	24	5.46135	5.6	6.3	0.7	0.159289	134	161	27	6.14401	49	51	2	0.455112	164	167
852486	1.00548	28.5544	27.7365	-0.817966	-0.813508	164	164	0	0	76.8	74.6	-2.2	-2.18801	98	112	14	13.9237	58	82	24	23.8692	0	0	0	0	0	0	0	0	0	0	215	188	-27	-26.8529	6.3	6.3	0	0	150	127	-23	-22.8747	36	42	6	5.9673	183	94
856868	1.98082	23.9378	23.1937	-0.744129	-0.375667	172.1	171.1	-1	-0.504841	70.9	67.9	-3	-1.51452	138	112	-26	-13.1259	85	72	-13	-6.56293	0	0	0	0	0	0	0	0	0	0	204	207	3	1.51452	5.6	5.6	0	0	145	128	-17	-8.5823	54	56	2	1.00968	81	137
859083	3.03562	22.9178	22.2097	-0.708068	-0.233254	172	171.6	-0.4	-0.131769	67.8	65.4	-2.4	-0.790614	125	100	-25	-8.23556	67	60	-7	-2.30596	0	0	0	0	0	0	0	0	0	0	230	177	-53	-17.4594	5.7	6.1	0.4	0.131769	150	121	-29	-9.55325	42	57	15	4.94134	216	65
862207	5.03562	22.7583	21.7723	-0.98603	-0.195811	169	169.7	0.7	0.13901	65	62.7	-2.3	-0.456746	136	102	-34	-6.7519	76	69	-7	-1.3901	0	0	0	0	0	0	0	0	0	0	170	164	-6	-1.19151	4.5	5.2	0.7	0.13901	106	91	-15	-2.97878	50	55	5	0.992927	116	97
864238	4.21918	21.78	22.0386	0.258596	0.0612905	182.7	181.5	-1.2	-0.284416	72.7	72.6	-0.1	-0.0237013	106	117	11	2.60714	60	74	14	3.31818	0	0	0	0	0	0	0	0	0	0	162	187	25	5.92532	5.3	5.3	0	0	113	123	10	2.37013	49	50	1	0.237013	92	64
869103	0.994521	24.9233	26.0282	1.1049	1.11098	163.1	162.7	-0.4	-0.402204	66.3	68.9	2.6	2.61433	120	114	-6	-6.03306	71	70	-1	-1.00551	0	0	0	0	0	0	0	0	0	0	180	166	-14	-14.0771	4.8	5.2	0.4	0.402204	119	112	-7	-7.03857	43	31	-12	-12.0661	140	163
873016	4.99726	23.55	23.1811	-0.368877	-0.0738159	174	173.4	-0.6	-0.120066	71.3	69.7	-1.6	-0.320175	116	100	-16	-3.20175	67	70	3	0.600329	0	0	0	0	0	0	0	0	0	0	158	174	16	3.20175	5.3	5.5	0.2	0.0400219	83	82	-1	-0.20011	62	82	20	4.00219	147	66
875672	2	21.3384	21.7435	0.405128	0.202564	166	165.7	-0.3	-0.15	58.8	59.7	0.9	0.45	105	135	30	15	64	84	20	10	0	0	0	0	0	0	0	0	0	0	200	261	61	30.5	5.6	5.2	-0.4	-0.2	136	182	46	23	55	70	15	7.5	117	93
878208	4.4274	30.5758	30.0099	-0.565914	-0.127821	168.1	168	-0.1	-0.0225866	86.4	84.7	-1.7	-0.383973	119	147	28	6.32426	84	76	-8	-1.80693	1	0	0	0	0	0	0	0	0	0	180	173	-7	-1.58106	5.6	5.5	-0.1	-0.0225866	107	107	0	0	53	43	-10	-2.25866	169	148
879522	2.13425	25.4541	25.2707	-0.183454	-0.0859573	167.6	167.5	-0.1	-0.0468549	71.5	70.9	-0.6	-0.28113	94	100	6	2.8113	60	61	1	0.468549	0	0	0	0	0	0	0	0	0	0	173	164	-9	-4.21694	5.1	5	-0.1	-0.0468549	117	107	-10	-4.68549	44	51	7	3.27985	64	54
881114	1.95616	26.8901	25.7276	-1.16248	-0.594267	180.8	180.8	0	0	87.9	84.1	-3.8	-1.94258	140	135	-5	-2.55602	91	89	-2	-1.02241	1	0	0	0	1	0	0	0	0	0	181	192	11	5.62325	5.9	6	0.1	0.0511204	103	127	24	12.2689	46	45	-1	-0.511204	167	185
883323	9.45753	22.2093	22.6169	0.407619	0.0430999	166	164.9	-1.1	-0.116309	61.2	61.5	0.3	0.0317207	134	102	-32	-3.38355	94	63	-31	-3.27781	0	0	0	0	0	0	0	0	0	0	255	174	-81	-8.5646	5.3	5.9	0.6	0.0634415	185	107	-78	-8.24739	56	47	-9	-0.951622	129	151
883444	4.35616	27.1316	26.387	-0.74455	-0.170919	171.5	172.7	1.2	0.275472	79.8	78.7	-1.1	-0.252516	113	123	10	2.2956	74	77	3	0.688679	0	0	0	0	0	0	0	0	0	0	219	220	1	0.22956	5.7	5.7	0	0	150	130	-20	-4.59119	62	77	15	3.4434	180	89
885680	2.2	24.4178	25.6705	1.25274	0.569429	171	170.7	-0.3	-0.136364	71.4	74.8	3.4	1.54545	119	104	-15	-6.81818	87	72	-15	-6.81818	0	0	0	0	0	0	0	0	0	0	195	212	17	7.72727	5	5.5	0.5	0.227273	122	131	9	4.09091	57	47	-10	-4.54545	108	212
886977	5.07945	24.3225	25.9918	1.66932	0.328643	177	175	-2	-0.393743	76.2	79.6	3.4	0.669364	111	119	8	1.57497	84	81	-3	-0.590615	0	0	0	0	0	0	0	0	0	0	212	201	-11	-2.16559	4.9	5.6	0.7	0.13781	147	145	-2	-0.393743	43	42	-1	-0.196872	137	132
887451	2.02466	25.1897	24.8478	-0.341892	-0.168864	169.3	168.8	-0.5	-0.246955	72.2	70.8	-1.4	-0.691475	128	118	-10	-4.93911	83	79	-4	-1.97564	0	0	0	0	0	0	0	0	0	0	182	190	8	3.95129	5.1	5.2	0.1	0.0493911	109	114	5	2.46955	56	56	0	0	91	130
887657	3.77534	25.1354	24.5178	-0.617613	-0.163591	174	174.9	0.9	0.238389	76.1	75	-1.1	-0.291364	106	102	-4	-1.05951	71	79	8	2.11901	0	0	0	0	0	0	0	0	0	0	200	166	-34	-9.00581	5.5	5.7	0.2	0.0529753	131	78	-53	-14.0385	39	42	3	0.79463	289	170
896293	2.20822	23.8859	24.2767	0.390749	0.176952	174.7	174	-0.7	-0.316998	72.9	73.5	0.6	0.271712	109	100	-9	-4.07568	77	63	-14	-6.33995	0	0	0	0	0	0	0	0	0	0	199	186	-13	-5.8871	5.4	5.4	0	0	143	141	-2	-0.905707	47	46	-1	-0.452854	108	121
897704	3.03288	26.0316	26.4609	0.42933	0.141559	173.1	171.8	-1.3	-0.428636	78	78.1	0.1	0.032972	119	126	7	2.30804	86	88	2	0.65944	0	0	0	0	0	0	0	0	0	0	157	166	9	2.96748	5.5	5.9	0.4	0.131888	107	109	2	0.65944	36	37	1	0.32972	118	165
907096	5.90685	27.0554	27.1292	0.0738123	0.0124961	172.6	171.4	-1.2	-0.203154	80.6	79.7	-0.9	-0.152365	101	108	7	1.18506	54	62	8	1.35436	0	0	0	0	0	0	0	0	0	0	205	188	-17	-2.87801	5.4	5.6	0.2	0.033859	137	125	-12	-2.03154	39	34	-5	-0.846475	248	218
909362	6.18082	24.3519	23.8399	-0.511983	-0.0828342	180	178.9	-1.1	-0.17797	78.9	76.3	-2.6	-0.420656	119	105	-14	-2.26507	72	77	5	0.808954	0	0	0	0	0	0	0	0	0	0	209	201	-8	-1.29433	5.5	5.7	0.2	0.0323582	148	121	-27	-4.36835	57	70	13	2.10328	62	110
909755	2.00822	23.5159	22.948	-0.567911	-0.282793	159.6	159.8	0.2	0.0995907	59.9	58.6	-1.3	-0.64734	124	136	12	5.97544	55	74	19	9.46112	0	0	0	0	0	0	0	0	0	0	133	158	25	12.4488	5.7	5.6	-0.1	-0.0497954	78	101	23	11.4529	31	38	7	3.48568	129	138
909782	6.31233	28.2812	25.5966	-2.68468	-0.425307	160	159.6	-0.4	-0.0633681	72.4	65.2	-7.2	-1.14062	103	112	9	1.42578	53	52	-1	-0.15842	0	0	0	0	0	0	0	0	0	0	230	201	-29	-4.59418	4.8	5.4	0.6	0.0950521	149	134	-15	-2.3763	43	48	5	0.792101	225	180
910603	6.23014	28.9963	28.0168	-0.979485	-0.157217	153.7	153.6	-0.1	-0.016051	68.5	66.1	-2.4	-0.385224	120	131	11	1.76561	60	73	13	2.08663	0	0	0	0	0	0	0	0	0	0	197	161	-36	-5.77836	6.6	6.5	-0.1	-0.016051	141	95	-46	-7.38347	50	57	7	1.12357	91	92
913435	1	21.5682	22.046	0.4778	0.4778	173.6	174.2	0.6	0.6	65	66.9	1.9	1.9	100	100	0	0	64	63	-1	-1	0	0	0	0	0	0	1	0	0	0	186	218	32	32	5.5	5.8	0.3	0.3	114	135	21	21	63	67	4	4	111	113
916623	8.75068	32.8798	32.5441	-0.335726	-0.0383657	168	168.5	0.5	0.0571384	92.8	92.4	-0.4	-0.0457107	137	132	-5	-0.571384	85	68	-17	-1.94271	0	0	0	0	0	0	0	0	0	0	246	170	-76	-8.68503	6.3	7.1	0.8	0.0914214	170	100	-70	-7.99937	43	45	2	0.228554	260	235
922914	1.97534	24.9219	24.736	-0.185868	-0.094094	160	160.6	0.6	0.303745	63.8	63.8	0	0	108	111	3	1.51872	70	80	10	5.06241	0	0	0	0	0	0	0	0	0	0	182	183	1	0.506241	5.2	5	-0.2	-0.101248	115	117	2	1.01248	64	70	6	3.03745	72	86
922932	2.00274	24.2769	23.6958	-0.581095	-0.29015	176	176	0	0	75.2	73.4	-1.8	-0.898769	105	108	3	1.49795	65	62	-3	-1.49795	0	0	0	0	0	0	0	0	0	0	138	171	33	16.4774	4.9	5.2	0.3	0.149795	96	113	17	8.48837	45	41	-4	-1.99726	58	85
922978	6.96986	25.8264	23.7005	-2.1259	-0.305013	176	174.9	-1.1	-0.157822	80	72.5	-7.5	-1.07606	121	143	22	3.15645	68	75	7	1.00432	0	0	0	0	0	0	0	0	0	0	247	206	-41	-5.88247	5.9	6	0.1	0.0143475	150	133	-17	-2.43907	36	48	12	1.7217	451	206
923265	7.0274	24.1445	24.3427	0.198177	0.0282006	174	174	0	0	73.1	73.7	0.6	0.0853801	130	147	17	2.4191	86	90	4	0.569201	0	0	0	0	0	0	0	0	0	0	223	166	-57	-8.11111	6	6.4	0.4	0.0569201	165	94	-71	-10.1033	56	58	2	0.2846	146	138
923902	6.29315	20.8091	20.1876	-0.62153	-0.098763	163.9	163.4	-0.5	-0.0794515	55.9	53.9	-2	-0.317806	128	159	31	4.92599	70	81	11	1.74793	0	0	0	0	0	0	0	0	0	0	215	140	-75	-11.9177	7.4	7	-0.4	-0.0635612	159	74	-85	-13.5067	59	55	-4	-0.635612	78	77
923975	5.00274	22.5306	22.9748	0.4442	0.0887913	175	173.3	-1.7	-0.339814	69	69	0	0	124	105	-19	-3.79792	79	77	-2	-0.399781	0	0	0	0	0	0	0	0	0	0	239	182	-57	-11.3938	5.3	5.8	0.5	0.0999452	163	111	-52	-10.3943	53	55	2	0.399781	97	69
923984	9.23562	25.9325	26.6779	0.745444	0.080714	163	162.1	-0.9	-0.0974488	68.9	70.1	1.2	0.129932	112	139	27	2.92346	55	60	5	0.541382	0	0	0	0	0	0	0	0	0	0	179	174	-5	-0.541382	4.8	5.1	0.3	0.0324829	117	108	-9	-0.974488	48	56	8	0.866212	83	70
924431	6.53973	26.1551	26.1686	0.0135167	0.00206686	175	175.5	0.5	0.0764558	80.1	80.6	0.5	0.0764558	92	106	14	2.14076	62	79	17	2.5995	0	0	0	0	0	0	0	0	0	0	215	208	-7	-1.07038	5.5	6	0.5	0.0764558	162	132	-30	-4.58735	60	63	3	0.458735	54	87
924749	5.33973	23.2052	22.4221	-0.783079	-0.146652	170.3	170	-0.3	-0.0561827	67.3	64.8	-2.5	-0.468189	113	120	7	1.31093	70	80	10	1.87276	0	0	0	0	0	0	0	0	0	0	120	133	13	2.43458	4.7	5.1	0.4	0.0749102	89	109	20	3.74551	33	42	9	1.68548	53	37
924776	1.09589	22.7019	22.0325	-0.669336	-0.610769	169.6	169.5	-0.1	-0.09125	65.3	63.3	-2	-1.825	119	119	0	0	73	75	2	1.825	0	0	0	0	0	0	0	0	0	0	206	171	-35	-31.9375	5.8	5.5	-0.3	-0.27375	108	98	-10	-9.125	65	64	-1	-0.9125	150	99
925090	1.49589	26.2596	26.4157	0.156074	0.104335	169	168.5	-0.5	-0.334249	75	75	0	0	127	118	-9	-6.01648	78	80	2	1.337	0	0	0	0	0	0	0	0	0	0	212	195	-17	-11.3645	4.9	5.1	0.2	0.1337	140	137	-3	-2.00549	44	48	4	2.67399	180	173
925184	2.98904	26.3015	25.7154	-0.586128	-0.196092	177	176.6	-0.4	-0.133822	82.4	80.2	-2.2	-0.736022	123	100	-23	-7.69478	82	66	-16	-5.35289	0	0	0	0	0	0	0	0	0	0	189	177	-12	-4.01467	5.1	5.1	0	0	111	112	1	0.334555	50	55	5	1.67278	275	167
925634	8.35342	28.8683	28.1255	-0.742854	-0.0889281	173	172.2	-0.8	-0.0957691	86.4	83.4	-3	-0.359134	100	126	26	3.1125	60	80	20	2.39423	0	0	0	0	0	0	0	0	0	0	182	153	-29	-3.47163	5.3	5.8	0.5	0.0598557	110	71	-39	-4.66874	56	79	23	2.75336	181	81
925689	1.90685	23.1004	21.6368	-1.46355	-0.767522	159	159	0	0	58.4	54.7	-3.7	-1.94037	113	100	-13	-6.81753	70	61	-9	-4.71983	0	0	0	0	0	0	0	0	0	0	202	175	-27	-14.1595	5.3	4.9	-0.4	-0.20977	133	113	-20	-10.4885	64	64	0	0	85	63
925728	1.90137	21.5775	23.0777	1.50021	0.789014	177	177	0	0	67.6	72.3	4.7	2.4719	140	108	-32	-16.83	89	71	-18	-9.46686	0	0	0	0	0	0	0	0	0	0	244	269	25	13.1484	4.7	5.3	0.6	0.315562	180	205	25	13.1484	49	50	1	0.525937	134	114
925764	4.1726	24.2709	24.0587	-0.212207	-0.0508572	178	177.5	-0.5	-0.119829	76.9	75.8	-1.1	-0.263624	108	112	4	0.958634	72	75	3	0.718976	0	0	0	0	0	0	0	0	0	0	212	203	-9	-2.15693	5.3	5.3	0	0	124	115	-9	-2.15693	81	76	-5	-1.19829	113	133
925803	4.11781	26.3585	27.1227	0.76414	0.18557	175.3	174.3	-1	-0.242848	81	82.4	1.4	0.339987	126	133	7	1.69993	90	89	-1	-0.242848	0	0	0	0	0	0	0	0	0	0	222	238	16	3.88556	5.3	5.4	0.1	0.0242848	131	142	11	2.67132	69	82	13	3.15702	172	95
926631	3.9726	24.2767	24.4218	0.145185	0.0365465	174	173.6	-0.4	-0.10069	73.5	73.6	0.1	0.0251724	120	144	24	6.04138	78	76	-2	-0.503448	0	0	0	0	0	0	0	0	0	0	190	201	11	2.76897	5.8	6	0.2	0.0503448	111	133	22	5.53793	55	50	-5	-1.25862	106	87
926668	7.44932	22.6757	23.022	0.346277	0.0464843	168	167.9	-0.1	-0.0134241	64	64.9	0.9	0.120816	100	106	6	0.805443	70	73	3	0.402722	0	0	0	0	0	0	0	0	0	0	238	210	-28	-3.75873	4.5	4.8	0.3	0.0402722	152	147	-5	-0.671203	53	37	-16	-2.14785	397	153
927218	6.47397	18.4757	22.1248	3.64915	0.563665	165	163.3	-1.7	-0.26259	50.3	59	8.7	1.34384	117	126	9	1.39018	74	72	-2	-0.308929	0	0	0	0	0	0	0	0	0	0	251	230	-21	-3.24376	5.3	6	0.7	0.108125	166	157	-9	-1.39018	58	58	0	0	164	134
927320	4.09863	20.7579	20.395	-0.362934	-0.0885501	167.3	168.2	0.9	0.219586	58.1	57.7	-0.4	-0.0975936	150	120	-30	-7.31952	80	83	3	0.731952	0	0	0	0	0	0	0	0	0	0	228	186	-42	-10.2473	5.4	6.4	1	0.243984	143	113	-30	-7.31952	67	63	-4	-0.975936	69	73
927339	4.06301	23.4277	22.7787	-0.649054	-0.159747	176.4	176.3	-0.1	-0.0246123	72.9	70.8	-2.1	-0.516858	109	100	-9	-2.2151	81	74	-7	-1.72286	0	0	0	0	0	0	0	0	0	0	203	180	-23	-5.66082	5.8	5.6	-0.2	-0.0492245	129	124	-5	-1.23061	45	41	-4	-0.984491	117	95
927405	8.11233	24.3836	24.0138	-0.36973	-0.0455763	171	170	-1	-0.123269	71.3	69.4	-1.9	-0.234211	126	108	-18	-2.21884	81	62	-19	-2.34211	0	0	0	0	0	0	0	0	0	0	183	196	13	1.6025	5.3	5.8	0.5	0.0616346	133	139	6	0.739615	43	51	8	0.986153	145	91
928019	7.88219	25.1149	24.4549	-0.660017	-0.0837352	172	172.3	0.3	0.0380605	74.3	72.6	-1.7	-0.215676	107	119	12	1.52242	59	74	15	1.90302	0	0	0	0	0	0	0	0	0	0	188	201	13	1.64929	5	5.6	0.6	0.076121	135	151	16	2.02989	48	44	-4	-0.507473	140	101
928064	6.78904	22.1714	21.8483	-0.32315	-0.0475988	175	174.2	-0.8	-0.117837	67.9	66.3	-1.6	-0.235674	110	129	19	2.79863	70	71	1	0.147296	0	0	0	0	0	0	0	0	0	0	199	196	-3	-0.441889	6.2	6.6	0.4	0.0589185	148	120	-28	-4.12429	52	63	11	1.62026	148	177
928859	7.99726	27.0163	27.6449	0.628518	0.0785917	159	158.1	-0.9	-0.112539	68.3	69.1	0.8	0.100034	106	133	27	3.37616	69	67	-2	-0.250086	0	0	0	0	0	0	0	0	0	0	224	135	-89	-11.1288	6.5	7.3	0.8	0.100034	139	67	-72	-9.00308	52	57	5	0.625214	123	105
928886	3.05753	24.8496	24.5849	-0.264768	-0.0865954	170.1	169.1	-1	-0.327061	71.9	70.3	-1.6	-0.523297	92	102	10	3.27061	58	66	8	2.61649	0	0	0	0	0	0	0	0	0	0	240	162	-78	-25.5108	6	6.1	0.1	0.0327061	165	90	-75	-24.5296	52	57	5	1.6353	112	139
928895	3.09863	25.2469	25.3229	0.0759451	0.0245092	180	179.4	-0.6	-0.193634	81.8	81.5	-0.3	-0.096817	115	112	-3	-0.96817	70	82	12	3.87268	0	0	0	0	0	0	0	0	0	0	177	189	12	3.87268	5.2	6.1	0.9	0.290451	121	131	10	3.22723	49	39	-10	-3.22723	114	110
930049	2.04384	24.7065	24.4929	-0.213601	-0.10451	167.6	167.6	0	0	69.4	68.8	-0.6	-0.293566	115	117	2	0.978552	75	80	5	2.44638	0	0	0	0	0	0	0	0	0	0	192	168	-24	-11.7426	5.6	6	0.4	0.19571	128	108	-20	-9.78552	43	40	-3	-1.46783	124	74
930124	2.01096	23.1206	23.5068	0.386147	0.192021	172	171.7	-0.3	-0.149183	68.4	69.3	0.9	0.447548	114	117	3	1.49183	75	78	3	1.49183	0	0	0	0	0	0	0	0	0	0	206	217	11	5.47003	5.4	5.5	0.1	0.0497275	122	111	-11	-5.47003	88	92	4	1.9891	87	56
930179	6.02192	24.7184	24.1526	-0.565811	-0.0939586	175	176.1	1.1	0.182666	75.7	74.9	-0.8	-0.132848	121	90	-31	-5.14786	83	60	-23	-3.81938	0	0	0	0	0	0	0	0	0	0	128	123	-5	-0.8303	4.8	5.3	0.5	0.08303	75	71	-4	-0.66424	45	39	-6	-0.99636	63	70
930478	4.09863	25.0519	24.6601	-0.391837	-0.095602	170	169.8	-0.2	-0.0487968	72.4	71.1	-1.3	-0.317179	100	100	0	0	60	73	13	3.17179	0	0	0	0	0	0	0	0	0	0	228	179	-49	-11.9552	5.1	5.4	0.3	0.0731952	177	110	-67	-16.3469	39	47	8	1.95187	131	113
930601	9.16986	23.8444	23.598	-0.246443	-0.0268753	179	177.8	-1.2	-0.130863	76.4	74.6	-1.8	-0.196295	109	136	27	2.94443	71	63	-8	-0.872423	0	0	0	0	0	0	0	0	0	0	177	178	1	0.109053	4.9	5.3	0.4	0.0436212	105	112	7	0.76337	57	71	14	1.52674	86	59
930713	0.871233	29.2983	29.5716	0.273267	0.313656	179.5	178.1	-1.4	-1.60692	94.4	93.8	-0.6	-0.688679	142	117	-25	-28.695	86	72	-14	-16.0692	0	0	0	0	0	0	0	0	0	0	163	147	-16	-18.3648	5.6	5.6	0	0	86	81	-5	-5.73899	48	46	-2	-2.2956	186	119
933611	6.98082	25.7173	26.4144	0.697045	0.0998514	171	171.4	0.4	0.0572998	75.2	77.6	2.4	0.343799	108	113	5	0.716248	72	75	3	0.429749	0	0	0	0	0	0	0	0	0	0	212	246	34	4.87049	5.5	6	0.5	0.0716248	143	167	24	3.43799	32	40	8	1.146	237	243
934207	2.02192	26.0655	27.0561	0.990667	0.489964	182.8	184.4	1.6	0.791328	87.1	92	4.9	2.42344	129	120	-9	-4.45122	94	81	-13	-6.42954	0	0	0	0	0	0	0	0	0	0	202	184	-18	-8.90244	5.5	5.4	-0.1	-0.049458	128	138	10	4.9458	35	32	-3	-1.48374	126	121
934216	4.10137	22.8243	23.129	0.304785	0.0743129	162	162.4	0.4	0.0975284	59.9	61	1.1	0.268203	116	101	-15	-3.65731	77	67	-10	-2.43821	0	0	0	0	0	0	0	0	0	0	217	234	17	4.14496	5	5	0	0	150	145	-5	-1.2191	56	50	-6	-1.46293	117	244
934300	2.52329	22.6083	23.1166	0.508274	0.201433	166.4	166	-0.4	-0.158523	62.6	63.7	1.1	0.435939	125	110	-15	-5.94463	83	73	-10	-3.96308	0	0	0	0	0	0	0	0	0	0	141	132	-9	-3.56678	5.6	6	0.4	0.158523	92	85	-7	-2.77416	38	36	-2	-0.792617	120	84
934355	5.84658	24.7221	24.4229	-0.299226	-0.0511797	159	157	-2	-0.342081	62.5	60.2	-2.3	-0.393393	112	119	7	1.19728	76	75	-1	-0.17104	0	0	0	0	0	0	0	0	0	0	230	210	-20	-3.42081	5.3	5.5	0.2	0.0342081	162	149	-13	-2.22352	58	38	-20	-3.42081	124	113
934364	1.34247	22.4905	21.6114	-0.879087	-0.65483	167.5	166.9	-0.6	-0.446939	63.1	60.2	-2.9	-2.1602	124	103	-21	-15.6429	77	76	-1	-0.744898	0	0	0	0	0	0	0	0	0	0	189	194	5	3.72449	5	5.1	0.1	0.0744898	131	139	8	5.95918	57	46	-11	-8.19388	69	89
934391	5.97808	28.0826	25.9823	-2.10029	-0.351331	162	161.3	-0.7	-0.117094	73.7	67.6	-6.1	-1.02039	128	149	21	3.51283	84	92	8	1.33822	0	0	0	0	0	0	0	0	0	0	134	149	15	2.50917	6.5	6.1	-0.4	-0.0669111	75	86	11	1.84005	45	55	10	1.67278	87	55
934403	3.09589	27.7823	28.6686	0.886312	0.286287	171.8	173.3	1.5	0.484513	82	86.1	4.1	1.32434	137	136	-1	-0.323009	90	84	-6	-1.93805	0	0	0	0	0	0	0	0	0	0	250	263	13	4.19912	5.4	5.9	0.5	0.161504	156	163	7	2.26106	55	43	-12	-3.87611	250	362
934430	2.81644	28.1454	27.4808	-0.664634	-0.235984	171	170.3	-0.7	-0.248541	82.3	79.7	-2.6	-0.923152	163	139	-24	-8.5214	89	86	-3	-1.06518	0	0	0	0	0	0	0	0	0	0	231	228	-3	-1.06518	5.4	5.3	-0.1	-0.0355058	166	156	-10	-3.55058	50	54	4	1.42023	140	100
934542	7.65479	24.5403	23.39	-1.15025	-0.150265	172	172.5	0.5	0.0653185	72.6	69.6	-3	-0.391911	111	110	-1	-0.130637	78	75	-3	-0.391911	0	0	0	0	0	0	0	0	0	0	222	174	-48	-6.27058	6.3	5.8	-0.5	-0.0653185	151	113	-38	-4.96421	41	54	13	1.69828	182	88
934560	3.92329	25.9732	26.4838	0.510592	0.130144	179.3	178.2	-1.1	-0.280377	83.5	84.1	0.6	0.152933	90	114	24	6.11732	60	78	18	4.58799	0	0	0	0	0	0	0	0	0	0	170	167	-3	-0.764665	5.6	5.7	0.1	0.0254888	107	111	4	1.01955	59	48	-11	-2.80377	83	94
934609	3.36438	23.2259	22.5849	-0.641001	-0.190526	176.8	175.8	-1	-0.297231	72.6	69.8	-2.8	-0.832248	128	105	-23	-6.83632	82	61	-21	-6.24186	0	0	0	0	0	0	0	0	0	0	157	174	17	5.05293	5.2	5.5	0.3	0.0891694	99	123	24	7.13355	40	33	-7	-2.08062	82	105
935035	3.93425	20.2455	21.1996	0.954027	0.242493	171	170.6	-0.4	-0.101671	59.2	61.7	2.5	0.635446	101	101	0	0	66	66	0	0	0	0	0	0	0	0	0	0	0	0	137	141	4	1.01671	5.4	5.8	0.4	0.101671	66	80	14	3.5585	47	48	1	0.254178	68	78
935062	7.18082	21.5995	22.067	0.467519	0.0651066	172	170.7	-1.3	-0.181038	63.9	64.3	0.4	0.0557039	92	111	19	2.64594	58	65	7	0.974819	0	0	0	0	0	0	0	0	0	0	138	167	29	4.03853	5.8	6.4	0.6	0.0835559	97	113	16	2.22816	32	36	4	0.557039	75	112
935071	6.07945	25.1017	25.3133	0.211524	0.0347932	171	170.4	-0.6	-0.0986931	73.4	73.5	0.1	0.0164489	131	128	-3	-0.493466	89	79	-10	-1.64489	0	0	0	0	0	0	0	0	0	0	151	179	28	4.60568	5.3	5.5	0.2	0.0328977	104	123	19	3.12528	35	46	11	1.80937	134	116
935129	4.22192	26.2012	26.1791	-0.0221291	-0.00524149	166	166.3	0.3	0.0710578	72.2	72.4	0.2	0.0473718	133	141	8	1.89487	89	86	-3	-0.710578	0	0	0	0	0	0	0	0	0	0	236	173	-63	-14.9221	5.1	5.3	0.2	0.0473718	144	95	-49	-11.6061	53	62	9	2.13173	296	162
935147	6.04384	25.5682	24.1832	-1.38498	-0.229156	176	175.4	-0.6	-0.0992747	79.2	74.4	-4.8	-0.794198	137	99	-38	-6.2874	84	65	-19	-3.1437	0	0	0	0	0	0	0	0	0	0	183	156	-27	-4.46736	6.2	6	-0.2	-0.0330916	133	99	-34	-5.62557	45	48	3	0.496374	136	101
935165	7.60822	24.7051	24.8844	0.179282	0.0235643	167	167	0	0	68.9	69.4	0.5	0.0657184	111	118	7	0.920058	71	80	9	1.18293	0	0	0	0	0	0	0	0	0	0	204	181	-23	-3.02305	4.9	5.4	0.5	0.0657184	132	100	-32	-4.20598	57	53	-4	-0.525747	149	192
935857	1.98904	28.441	28.0217	-0.419262	-0.210786	175.1	176	0.9	0.452479	87.2	86.8	-0.4	-0.201102	105	107	2	1.00551	67	73	6	3.01653	0	0	0	0	0	0	0	0	0	0	160	168	8	4.02204	5.3	5.5	0.2	0.100551	93	82	-11	-5.5303	47	47	0	0	138	199
935914	6.97808	26.4163	27.0432	0.626879	0.0898354	175	173.6	-1.4	-0.200628	80.9	81.5	0.6	0.0859835	106	123	17	2.4362	77	70	-7	-1.00314	0	0	0	0	0	0	0	0	0	0	200	191	-9	-1.28975	6.3	7.3	1	0.143306	146	120	-26	-3.72595	45	41	-4	-0.573223	103	232
935941	9.02466	23.3185	23.7176	0.399078	0.0442208	169	168.2	-0.8	-0.088646	66.6	67.1	0.5	0.0554038	129	119	-10	-1.10808	75	84	9	0.997268	0	0	0	0	0	0	0	0	0	0	238	146	-92	-10.1943	5	5.8	0.8	0.088646	167	70	-97	-10.7483	43	56	13	1.4405	108	100
935987	9.05205	26.6022	25.7612	-0.840992	-0.0929062	172	169.6	-2.4	-0.265133	78.7	74.1	-4.6	-0.508172	119	103	-16	-1.76755	73	55	-18	-1.9885	0	0	0	0	0	0	0	0	0	0	243	200	-43	-4.7503	4.7	5.1	0.4	0.0441889	158	148	-10	-1.10472	35	41	6	0.662833	159	119
936005	6.23562	27.6262	28.5427	0.916531	0.146983	163	162.1	-0.9	-0.144332	73.4	75	1.6	0.256591	109	112	3	0.481107	62	67	5	0.801845	0	0	0	0	0	0	0	0	0	0	200	186	-14	-2.24517	6.5	6.4	-0.1	-0.0160369	134	120	-14	-2.24517	33	37	4	0.641476	182	167
937299	6.09589	22.3031	22.0745	-0.228677	-0.0375133	169	168.4	-0.6	-0.098427	63.7	62.6	-1.1	-0.180449	100	106	6	0.98427	65	70	5	0.820225	0	0	0	0	0	0	0	0	0	0	154	182	28	4.59326	5.2	5.1	-0.1	-0.0164045	88	99	11	1.80449	70	75	5	0.820225	61	59
937404	4.99178	25.9568	27.1804	1.22363	0.245129	180	178.6	-1.4	-0.280461	84.1	86.7	2.6	0.520856	122	131	9	1.80296	76	83	7	1.40231	0	0	0	0	0	0	0	0	0	0	174	185	11	2.20362	4.7	4.9	0.2	0.0400659	117	122	5	1.00165	33	44	11	2.20362	130	122
937833	7.89863	23.5646	24.1586	0.59399	0.0752016	181	179.8	-1.2	-0.151925	77.2	78.1	0.9	0.113944	100	116	16	2.02567	70	71	1	0.126604	0	0	0	0	0	0	0	0	0	0	271	153	-118	-14.9393	5.3	5.5	0.2	0.0253208	200	92	-108	-13.6733	42	44	2	0.253208	316	159
940776	6.06027	25.0595	24.4348	-0.624692	-0.10308	164	164.1	0.1	0.0165009	67.4	65.8	-1.6	-0.264014	166	114	-52	-8.58047	104	88	-16	-2.64014	0	0	0	0	0	0	0	0	0	0	170	189	19	3.13517	5.2	6.2	1	0.165009	116	123	7	1.15506	32	43	11	1.8151	247	145
944372	1.99726	23.567	22.8557	-0.711373	-0.356174	163.5	165.1	1.6	0.801097	63	62.3	-0.7	-0.35048	108	104	-4	-2.00274	63	67	4	2.00274	0	0	0	0	0	0	0	0	0	0	171	170	-1	-0.500686	6.1	6.7	0.6	0.300412	102	100	-2	-1.00137	58	44	-14	-7.0096	89	158
944635	9.0274	31.2412	32.645	1.40374	0.155498	179	177.8	-1.2	-0.132929	100.1	103.2	3.1	0.343399	144	107	-37	-4.09863	101	79	-22	-2.43703	0	0	0	0	0	0	0	0	0	0	211	191	-20	-2.21548	5.6	6.1	0.5	0.0553869	138	140	2	0.221548	48	40	-8	-0.886191	177	129
944662	3.77808	27.6361	24.6839	-2.95215	-0.781388	168	168.4	0.4	0.105874	78	70	-8	-2.11748	137	118	-19	-5.02901	75	66	-9	-2.38216	0	0	0	0	0	0	0	0	0	0	168	132	-36	-9.52864	5.3	4.8	-0.5	-0.132342	112	72	-40	-10.5874	42	55	13	3.4409	145	43
944729	6.13973	30.2676	26.7094	-3.55828	-0.57955	178	176.6	-1.4	-0.228023	95.9	83.3	-12.6	-2.05221	131	106	-25	-4.07184	83	73	-10	-1.62874	0	0	0	0	0	0	0	0	0	0	196	151	-45	-7.32932	6	6.2	0.2	0.0325747	140	57	-83	-13.5185	58	97	39	6.35207	126	38
944738	8.11781	25.9516	25.5874	-0.364159	-0.0448593	170	169.6	-0.4	-0.0492744	75	73.6	-1.4	-0.17246	112	127	15	1.84779	78	79	1	0.123186	0	0	0	0	0	0	0	0	0	0	197	186	-11	-1.35505	5.1	5.9	0.8	0.0985488	126	126	0	0	51	53	2	0.246372	81	61
944747	7.92055	21.8549	19.9786	-1.87631	-0.236891	165	164.1	-0.9	-0.113629	59.5	53.8	-5.7	-0.719647	112	129	17	2.14632	78	83	5	0.631269	0	0	0	0	0	0	0	0	0	0	186	111	-75	-9.46904	5.5	6.1	0.6	0.0757523	74	41	-33	-4.16638	87	78	-9	-1.13629	192	52
944765	7.73699	24.2561	24.1459	-0.110147	-0.0142364	170	168.8	-1.2	-0.155099	70.1	68.8	-1.3	-0.168024	128	133	5	0.646246	82	82	0	0	0	0	0	0	0	0	0	0	0	0	189	157	-32	-4.13598	4.9	5.4	0.5	0.0646246	119	82	-37	-4.78222	60	63	3	0.387748	90	110
944783	2.03288	19.4231	20.6782	1.25511	0.617406	162.2	161.3	-0.9	-0.442722	51.1	53.8	2.7	1.32817	120	132	12	5.90296	80	83	3	1.47574	0	0	0	0	0	0	0	0	0	0	242	213	-29	-14.2655	5.9	5.6	-0.3	-0.147574	167	153	-14	-6.88679	53	43	-10	-4.91914	101	123
945119	4.93699	23.1031	23.5438	0.440682	0.0892613	178	178.6	0.6	0.121532	73.2	75.1	1.9	0.38485	90	122	32	6.48169	50	74	24	4.86127	0	0	0	0	0	0	0	0	0	0	154	185	31	6.27913	5.7				90				48				102	127
945137	8.99452	35.3415	34.2642	-1.07731	-0.119774	174	173.8	-0.2	-0.0222358	107	103.5	-3.5	-0.389126	119	150	31	3.44654	75	97	22	2.44593	0	0	0	0	0	0	0	0	0	0	194	174	-20	-2.22358	5.9	5.9	0	0	114	104	-10	-1.11179	59	74	15	1.66768	82	38
945155	4.7726	22.1453	23.4329	1.28759	0.269787	170	170.6	0.6	0.125718	64	68.2	4.2	0.880023	140	108	-32	-6.70494	86	81	-5	-1.04765	0	0	0	0	0	0	0	0	0	0	201	212	11	2.30482	6.4	7.4	1	0.209529	142	111	-31	-6.49541	77	76	-1	-0.209529	65	110
945221	7.00822	25.6273	24.9845	-0.642857	-0.0917291	173	172.1	-0.9	-0.128421	76.7	74	-2.7	-0.385262	124	102	-22	-3.13917	83	70	-13	-1.85496	0	0	0	0	0	0	0	0	0	0	181	156	-25	-3.56724	5	5.7	0.7	0.0998827	128	107	-21	-2.99648	35	35	0	0	159	161
945315	3.07671	24.6505	25.3123	0.661782	0.215094	164	163.3	-0.7	-0.227516	66.3	67.5	1.2	0.390027	120	132	12	3.90027	84	83	-1	-0.325022	0	0	0	0	0	0	0	0	0	0	224	200	-24	-7.80053	5.5	5.4	-0.1	-0.0325022	144	124	-20	-6.50045	51	40	-11	-3.57524	223	234
945445	1.25753	25.1335	24.0651	-1.06846	-0.849645	159.2	157.9	-1.3	-1.03377	63.7	60	-3.7	-2.94227	96	95	-1	-0.795207	59	63	4	3.18083	0	0	0	0	0	0	0	0	0	0	226	144	-82	-65.207	7.6	6.4	-1.2	-0.954248	159	87	-72	-57.2549	43	44	1	0.795207	176	117
945539	5.11507	26.5039	25.5848	-0.919095	-0.179684	171	171.1	0.1	0.0195501	77.5	74.9	-2.6	-0.508302	123	119	-4	-0.782003	74	77	3	0.586502	0	0	0	0	0	0	0	0	0	0	204	201	-3	-0.586502	5.9	5.8	-0.1	-0.0195501	122	112	-10	-1.95501	71	77	6	1.173	76	52
945593	1.91781	22.863	22.1986	-0.664381	-0.346427	159	156.4	-2.6	-1.35571	57.8	54.3	-3.5	-1.825	134	138	4	2.08571	76	82	6	3.12857	0	0	0	0	0	0	0	0	0	0	231	174	-57	-29.7214	5.8	5.4	-0.4	-0.208571	158	112	-46	-23.9857	67	66	-1	-0.521429	77	73
945614	5.15342	22.4793	22.9209	0.441555	0.0856818	165	162.6	-2.4	-0.46571	61.2	60.6	-0.6	-0.116427	119	140	21	4.07496	77	80	3	0.582137	0	0	0	0	0	0	0	0	0	0	127	124	-3	-0.582137	5.4	5.3	-0.1	-0.0194046	71	61	-10	-1.94046	42	48	6	1.16427	109	71
945641	6.98082	23.4375	23.2466	-0.190935	-0.0273514	176	175.5	-0.5	-0.0716248	72.6	71.6	-1	-0.14325	131	115	-16	-2.29199	91	82	-9	-1.28925	0	0	0	0	0	0	0	0	0	0	224	192	-32	-4.58399	5.5	5.7	0.2	0.0286499	162	128	-34	-4.87049	48	46	-2	-0.286499	137	96
945669	2.6274	19.8864	21.4037	1.5173	0.577493	176	176	0	0	61.6	66.3	4.7	1.78884	92	100	8	3.04484	60	70	10	3.80605	0	0	0	0	0	0	0	0	0	0	197	209	12	4.56726	4.8	5	0.2	0.076121	125	130	5	1.90302	55	57	2	0.76121	130	222
945708	4.08219	18.8079	19.8529	1.04496	0.255981	168.5	168.4	-0.1	-0.0244966	53.4	56.3	2.9	0.710403	99	107	8	1.95973	71	70	-1	-0.244966	0	0	0	0	0	0	0	0	0	0	158	141	-17	-4.16443	6	7	1	0.244966	96	77	-19	-4.65436	30	36	6	1.4698	211	221
945735	2.6411	23.8583	22.5525	-1.30583	-0.494427	168.7	169.9	1.2	0.454357	67.9	65.1	-2.8	-1.06017	97	92	-5	-1.89315	65	65	0	0	0	0	0	0	0	0	0	0	0	0	219	235	16	6.05809	6.3	6.5	0.2	0.0757261	140	151	11	4.16494	54	57	3	1.13589	123	125
945780	4.14795	24.8257	25.2665	0.440813	0.106273	176	176.6	0.6	0.14465	76.9	78.8	1.9	0.458058	120	125	5	1.20542	61	78	17	4.09841	0	0	0	0	0	0	0	0	0	0	219	223	4	0.964333	5.5	6.3	0.8	0.192867	151	157	6	1.4465	53	42	-11	-2.65192	206	139
945801	2.24384	23.7032	24.4314	0.728158	0.324515	168	167.2	-0.8	-0.356532	66.9	68.3	1.4	0.623932	134	135	1	0.445665	77	73	-4	-1.78266	0	0	0	0	0	0	0	0	0	0	187	164	-23	-10.2503	4.8	4.7	-0.1	-0.0445665	113	95	-18	-8.02198	63	59	-4	-1.78266	124	147
945865	6.01096	25.5206	24.9775	-0.543078	-0.090348	172	169.9	-2.1	-0.349362	75.5	72.1	-3.4	-0.565634	134	126	-8	-1.3309	78	75	-3	-0.499088	0	0	0	0	0	0	0	0	0	0	180	193	13	2.16272	5.4	5.7	0.3	0.0499088	123	141	18	2.99453	47	42	-5	-0.831814	223	78
946134	4.04932	20.4452	20.8346	0.389318	0.0961443	174	173.2	-0.8	-0.197564	61.9	62.5	0.6	0.148173	102	101	-1	-0.246955	64	72	8	1.97564	0	0	0	0	0	0	0	0	0	0	149	153	4	0.987821	5.6	5.6	0	0	83	83	0	0	66	69	3	0.740866	52	38
946219	6.90959	25.2839	24.3204	-0.963541	-0.13945	172	170.5	-1.5	-0.21709	74.8	70.7	-4.1	-0.593378	128	128	0	0	82	82	0	0	0	0	0	0	0	0	0	0	0	0	174	167	-7	-1.01308	5.7	5.9	0.2	0.0289453	85	75	-10	-1.44726	74	83	9	1.30254	70	37
946321	6.82466	23.0498	22.4548	-0.595067	-0.0871937	171	170.4	-0.6	-0.0879165	67.4	65.2	-2.2	-0.32236	128	120	-8	-1.17222	83	78	-5	-0.732637	0	0	0	0	0	0	0	0	0	0	236	209	-27	-3.95624	5.4	5.8	0.4	0.058611	145	131	-14	-2.05138	40	59	19	2.78402	318	209
946385	4.85479	25.3743	27.1261	1.75182	0.360844	168.8	168.7	-0.1	-0.0205982	72.3	77.2	4.9	1.00931	125	137	12	2.47178	81	97	16	3.29571	0	0	0	0	0	0	0	0	0	0	121	149	28	5.76749	4	5.3	1.3	0.267777	65	86	21	4.32562	48	59	11	2.2658	110	58
946714	5.83014	31.1209	30.6366	-0.484246	-0.0830591	176	176	0	0	96.4	94.9	-1.5	-0.257284	93	113	20	3.43045	53	71	18	3.08741	0	0	0	0	0	0	0	0	0	0	184	169	-15	-2.57284	5.9	6.2	0.3	0.0514568	122	113	-9	-1.5437	39	38	-1	-0.171523	184	163
946929	8.06301	24.2468	23.7741	-0.472684	-0.0586237	171	168.5	-2.5	-0.310058	70.9	67.5	-3.4	-0.421679	107	113	6	0.744139	62	79	17	2.10839	0	0	0	0	0	0	0	0	0	0	100	100	0	0	5	5.1	0.1	0.0124023	50	60	10	1.24023	42	37	-5	-0.620116	112	80
947074	8.03014	22.4088	23.1791	0.770352	0.0959326	178	177.1	-0.9	-0.112078	71	72.7	1.7	0.211702	121	136	15	1.86796	78	85	7	0.871716	0	0	0	0	0	0	0	0	0	0	146	145	-1	-0.124531	6	7.4	1.4	0.174343	107	98	-9	-1.12078	26	28	2	0.249062	81	118
947092	1.93699	27.1046	26.9085	-0.196106	-0.101243	168	169.6	1.6	0.826025	76.5	77.4	0.9	0.464639	110	108	-2	-1.03253	70	72	2	1.03253	0	0	0	0	0	0	0	0	0	0	169	167	-2	-1.03253	5.2	5.1	-0.1	-0.0516266	112	101	-11	-5.67893	52	46	-6	-3.0976	116	132
947113	6.00274	23.4503	23.1587	-0.291636	-0.0485839	178	177.3	-0.7	-0.116613	74.3	72.8	-1.5	-0.249886	110	107	-3	-0.499772	61	69	8	1.33272	0	0	0	0	0	0	0	0	0	0	241	227	-14	-2.33227	6.7	7.1	0.4	0.0666362	189	129	-60	-9.99544	53	43	-10	-1.66591	132	321
947122	4.20822	20.3621	19.2616	-1.10051	-0.261514	163	162.4	-0.6	-0.142578	54.1	50.8	-3.3	-0.78418	103	101	-2	-0.47526	69	66	-3	-0.712891	0	0	0	0	0	0	0	0	0	0	177	175	-2	-0.47526	6.5	6	-0.5	-0.118815	113	119	6	1.42578	45	53	8	1.90104	78	83
947159	3.10959	25.9567	26.8166	0.859904	0.276533	171	170	-1	-0.321586	75.9	77.5	1.6	0.514537	124	126	2	0.643172	88	84	-4	-1.28634	0	0	0	0	0	0	0	0	0	0	184	171	-13	-4.18062	5.6	5.7	0.1	0.0321586	107	106	-1	-0.321586	56	58	2	0.643172	98	91
947207	3.86849	22.8243	24.2011	1.37687	0.355919	162	163	1	0.258499	59.9	64.3	4.4	1.13739	130	102	-28	-7.23796	70	59	-11	-2.84348	0	0	0	0	0	0	0	0	0	0	208	232	24	6.20397	5.4	5.7	0.3	0.0775496	140	165	25	6.46246	54	56	2	0.516997	107	159
947449	8.16986	28.0052	27.6097	-0.395554	-0.0484162	159	159	0	0	70.8	69.8	-1	-0.122401	109	105	-4	-0.489604	80	74	-6	-0.734406	0	0	0	0	0	0	0	0	0	0	224	226	2	0.244802	5.7	5.9	0.2	0.0244802	97	153	56	6.85446	31	52	21	2.57042	613	145
947467	6.95068	21.8122	24.0785	2.26623	0.326045	175	174	-1	-0.143871	66.8	72.9	6.1	0.877611	128	131	3	0.431612	82	89	7	1.00709	0	0	0	0	0	0	0	0	0	0	202	225	23	3.30903	4.8	6.2	1.4	0.201419	118	147	29	4.17225	51	55	4	0.575483	119	147
947926	8.43014	23.6742	23.5349	-0.139275	-0.0165211	163	162.7	-0.3	-0.0355866	62.9	62.3	-0.6	-0.0711732	96	112	16	1.89795	62	88	26	3.08417	0	0	0	0	0	0	0	0	0	0	218	187	-31	-3.67728	5.3	5.8	0.5	0.059311	160	116	-44	-5.21937	49	49	0	0	94	112
947962	7.66849	24.3494	24.1501	-0.199247	-0.0259825	171	171.1	0.1	0.0130404	71.2	70.7	-0.5	-0.0652019	125	119	-6	-0.782422	82	63	-19	-2.47767	0	0	0	0	0	0	0	0	0	0	242	172	-70	-9.12826	5.7	5.6	-0.1	-0.0130404	172	101	-71	-9.25866	45	45	0	0	230	188
948008	6.59726	30.7335	30.3233	-0.410128	-0.0621665	176	177	1	0.151578	95.2	95	-0.2	-0.0303156	145	128	-17	-2.57683	86	81	-5	-0.75789	0	0	0	0	0	0	0	0	0	0	159	162	3	0.454734	5.1	5.4	0.3	0.0454734	113	114	1	0.151578	47	38	-9	-1.3642	118	87
948026	5.0411	21.5973	22.0422	0.44486	0.0882466	179	176.8	-2.2	-0.436413	69.2	68.9	-0.3	-0.0595109	106	98	-8	-1.58696	69	54	-15	-2.97554	0	0	0	0	0	0	0	0	0	0	243	230	-13	-2.5788	5.2	5.5	0.3	0.0595109	145	141	-4	-0.793478	73	66	-7	-1.38859	68	69
948099	8.36712	27.1755	27.8959	0.720472	0.0861075	168	165.6	-2.4	-0.286837	76.7	76.5	-0.2	-0.0239031	111	104	-7	-0.836608	66	63	-3	-0.358546	0	0	0	0	0	0	0	0	0	0	207	159	-48	-5.73674	6	5.7	-0.3	-0.0358546	145	102	-43	-5.13916	40	38	-2	-0.239031	189	119
948138	6.26301	22.9877	23.0134	0.0257044	0.00410415	173	172.4	-0.6	-0.0958005	68.8	68.4	-0.4	-0.063867	94	107	13	2.07568	60	75	15	2.39501	0	0	0	0	0	0	0	0	0	0	216	229	13	2.07568	5.7	5.9	0.2	0.0319335	139	161	22	3.51269	42	46	4	0.63867	103	107
948213	1.65205	24.3593	23.9378	-0.421443	-0.255102	172.4	172.1	-0.3	-0.181592	72.4	70.9	-1.5	-0.90796	100	116	16	9.68491	60	69	9	5.44776	0	0	0	0	0	0	0	0	0	0	214	180	-34	-20.5804	6	6.7	0.7	0.423715	126	82	-44	-26.6335	91	94	3	1.81592	68	93
948446	4	25.1172	24.9182	-0.199037	-0.0497593	160	158.5	-1.5	-0.375	64.3	62.6	-1.7	-0.425	126	156	30	7.5	74	92	18	4.5	0	0	0	0	0	0	0	0	0	0	233	226	-7	-1.75	5.7	5.7	0	0	147	137	-10	-2.5	74	72	-2	-0.5	182	117
948482	2.55616	21.8549	20.8561	-0.998805	-0.390744	165	164.3	-0.7	-0.273848	59.5	56.3	-3.2	-1.25188	158	89	-69	-26.9936	105	65	-40	-15.6484	0	0	0	0	0	0	0	0	0	0	236	204	-32	-12.5188	5.3	4.8	-0.5	-0.195606	158	140	-18	-7.0418	49	53	4	1.56484	92	64
949359	6.0411	22.6298	24.2764	1.64663	0.272572	170	169.2	-0.8	-0.132426	65.4	69.5	4.1	0.678685	118	124	6	0.993197	77	82	5	0.827664	0	0	0	0	0	0	0	0	0	0	217	173	-44	-7.28345	5	5.6	0.6	0.0993197	157	95	-62	-10.263	50	64	14	2.31746	82	84
949452	3.92877	27.6972	26.8595	-0.837706	-0.213224	175.8	176	0.2	0.0509066	85.6	83.2	-2.4	-0.610879	125	101	-24	-6.10879	69	60	-9	-2.29079	0	0	0	0	0	0	0	0	0	0	186	201	15	3.81799	4.5	5	0.5	0.127266	115	122	7	1.78173	55	72	17	4.32706	101	120
949461	5.4137	24.9163	22.3261	-2.59018	-0.478449	163	162.7	-0.3	-0.055415	66.2	59.1	-7.1	-1.31149	114	115	1	0.184717	67	71	4	0.738866	0	0	0	0	0	0	0	0	0	0	292	168	-124	-22.9049	5	5.5	0.5	0.0923583	202	87	-115	-21.2424	84	61	-23	-4.24848	176	47
949528	3.06575	21.7547	21.9807	0.226024	0.0737254	163	162.3	-0.7	-0.228329	57.8	57.9	0.1	0.0326184	104	93	-11	-3.58803	65	57	-8	-2.60947	0	0	0	0	0	0	0	0	0	0	234	192	-42	-13.6997	4.9	5.4	0.5	0.163092	153	113	-40	-13.0474	56	57	1	0.326184	129	177
949779	7.02466	25.6644	26.0192	0.35479	0.0505064	169	167.5	-1.5	-0.213534	73.3	73	-0.3	-0.0427067	136	123	-13	-1.85062	88	83	-5	-0.711778	0	0	0	0	0	0	0	0	0	0	217	167	-50	-7.11778	6	6.4	0.4	0.0569423	153	124	-29	-4.12832	49	35	-14	-1.99298	66	93
950328	6.01644	25.3857	25.2794	-0.106288	-0.0176663	174.5	174.3	-0.2	-0.0332423	77.3	76.8	-0.5	-0.0831056	113	116	3	0.498634	74	75	1	0.166211	0	0	0	0	0	0	0	0	0	0	228	234	6	0.997268	6.3	6.9	0.6	0.0997268	155	160	5	0.831056	52	48	-4	-0.664845	201	186
950391	1.51507	23.5609	22.5678	-0.993122	-0.655496	161.3	162.1	0.8	0.528029	61.3	59.3	-2	-1.32007	137	121	-16	-10.5606	77	66	-11	-7.2604	0	0	0	0	0	0	0	0	0	0	246	203	-43	-28.3816	5.3	5.2	-0.1	-0.0660036	170	145	-25	-16.5009	38	45	7	4.62025	159	96
951932	5.62466	25.0694	25.405	0.33558	0.0596624	185	182.7	-2.3	-0.408914	85.8	84.8	-1	-0.177789	133	154	21	3.73356	76	87	11	1.95567	0	0	0	0	0	0	0	0	0	0	203	235	32	5.68924	6.1	7.2	1.1	0.195567	151	157	6	1.06673	52	57	5	0.888943	111	126
952238	6.98082		26.9851				174				81.7				116				69			0	0	0	0	0	0	0	0	0	0		168				4.8				117				50				67
952256	8.03288	23.4142	22.5355	-0.878718	-0.10939	167	165.6	-1.4	-0.174284	65.3	61.8	-3.5	-0.435709	103	94	-9	-1.1204	70	65	-5	-0.622442	0	0	0	0	0	0	0	0	0	0	192	111	-81	-10.0836	5.7	5.4	-0.3	-0.0373465	115	66	-49	-6.09993	38	43	5	0.622442	207	57
952283	4.05205	23.7332	22.8522	-0.881014	-0.217424	157	158.9	1.9	0.468898	58.5	57.7	-0.8	-0.197431	119	135	16	3.94861	73	89	16	3.94861	0	0	0	0	0	0	0	0	0	0	167	175	8	1.97431	6.9	6.6	-0.3	-0.0740365	103	124	21	5.18256	44	49	5	1.23394	128	96
952359	7.96712	25.8345	25.7453	-0.0891902	-0.0111948	162	162.4	0.4	0.0502063	67.8	67.9	0.1	0.0125516	100	133	33	4.14202	64	84	20	2.51032	0	0	0	0	0	0	0	0	0	0	224	137	-87	-10.9199	5.5	5.9	0.4	0.0502063	153	69	-84	-10.5433	59	58	-1	-0.125516	157	116
952658	5.14521	25.7173	25.9434	0.226046	0.0439332	171	169.8	-1.2	-0.233227	75.2	74.8	-0.4	-0.0777423	100	134	34	6.60809	65	84	19	3.69276	0	0	0	0	0	0	0	0	0	0	255	176	-79	-15.3541	5.1	5.9	0.8	0.155485	193	91	-102	-19.8243	58	56	-2	-0.388711	66	80
952760	4.15616	22.9877	23.0811	0.0933494	0.0224605	173	173.9	0.9	0.216546	68.8	69.8	1	0.240606	110	114	4	0.962426	65	79	14	3.36849	0	0	0	0	0	0	0	0	0	0	157	166	9	2.16546	5.3	5.8	0.5	0.120303	110	113	3	0.721819	35	33	-2	-0.481213	147	168
952845	7.06849	20.4382	21.3731	0.934916	0.132265	167	165.3	-1.7	-0.240504	57	58.4	1.4	0.198062	120	112	-8	-1.13178	70	75	5	0.707364	0	0	0	0	0	0	0	0	0	0	235	229	-6	-0.848837	5.6	5.3	-0.3	-0.0424419	139	152	13	1.83915	74	69	-5	-0.707364	111	65
952854	7.06849	20.346	20.7697	0.423722	0.0599452	170	168.4	-1.6	-0.226357	58.8	58.9	0.1	0.0141473	111	105	-6	-0.848837	71	68	-3	-0.424419	0	0	0	0	0	0	0	0	0	0	192	128	-64	-9.05426	5.1	5.7	0.6	0.0848837	132	67	-65	-9.19574	37	39	2	0.282946	128	122
952890	3.31781	20.4947	19.8246	-0.670163	-0.20199	165.3	165.5	0.2	0.0602808	56	54.3	-1.7	-0.512386	109	105	-4	-1.20562	76	67	-9	-2.71263	0	0	0	0	0	0	0	0	0	0	245	203	-42	-12.659	5.1	5.4	0.3	0.0904211	155	130	-25	-7.53509	75	60	-15	-4.52106	67	125
954625	5.83562	24.4502	22.6434	-1.80676	-0.30961	177	177.2	0.2	0.0342723	76.6	71.1	-5.5	-0.942488	112	120	8	1.37089	76	82	6	1.02817	0	0	0	0	0	0	0	0	0	0	269	161	-108	-18.507	6.2	6.5	0.3	0.0514085	183	82	-101	-17.3075	52	63	11	1.88498	195	82
954812	0.728767	27.0707	26.9972	-0.0734619	-0.100803	165	165	0	0	73.7	73.5	-0.2	-0.274436	101	97	-4	-5.48872	60	59	-1	-1.37218	0	0	0	0	0	0	0	0	0	0	201	186	-15	-20.5827	5.2	5.5	0.3	0.411654	129	123	-6	-8.23308	60	60	0	0	63	124
963917	1		23.9727				165.8				65.9				153				81			0	0	0	0	0	0	0	0	0	0		217				5.4				158				61				62
964231	5.26027	22.6457	21.9513	-0.694418	-0.132012	161	161	0	0	58.7	56.9	-1.8	-0.342187	118	114	-4	-0.760417	73	71	-2	-0.380208	0	0	0	0	0	0	0	0	0	0	235	257	22	4.18229	5.5	5.9	0.4	0.0760417	163	164	1	0.190104	72	79	7	1.33073	99	98
964361	2.01096	24.5316	25.053	0.521445	0.259302	156	153.2	-2.8	-1.39237	59.7	58.8	-0.9	-0.447548	126	125	-1	-0.497275	69	85	16	7.9564	0	0	0	0	0	0	0	0	0	0	266	225	-41	-20.3883	5.8	5.5	-0.3	-0.149183	199	151	-48	-23.8692	36	41	5	2.48638	110	198
965911	2.02466	22.4104	21.8761	-0.534206	-0.26385	167.4	166.3	-1.1	-0.543302	62.8	60.5	-2.3	-1.13599	114	100	-14	-6.91475	73	67	-6	-2.96346	0	0	0	0	0	0	0	0	0	0	220	232	12	5.92693	5.6	6.2	0.6	0.296346	143	161	18	8.89039	48	48	0	0	222	134
967568	7.48767	24.3902	24.7584	0.368192	0.0491731	164	162.9	-1.1	-0.146908	65.6	65.7	0.1	0.0133553	116	132	16	2.13685	76	83	7	0.93487	0	0	0	0	0	0	0	0	0	0	227	215	-12	-1.60263	5.3	5.6	0.3	0.0400659	189	147	-42	-5.60922	36	38	2	0.267106	157	194
967933	5.97534	26.1239	25.8286	-0.295356	-0.0494291	161.1	161.3	0.2	0.0334709	67.8	67.2	-0.6	-0.100413	132	135	3	0.502063	83	85	2	0.334709	1	0	0	0	1	0	0	0	0	0	240	199	-41	-6.86153	5.7	5.8	0.1	0.0167354	170	140	-30	-5.02063	38	33	-5	-0.836772	191	179
968015	5.54247	24.3056	24.5056	0.200035	0.0360914	168	167.8	-0.2	-0.036085	68.6	69	0.4	0.07217	113	103	-10	-1.80425	87	73	-14	-2.52595	0	0	0	0	0	0	0	0	0	0	220	218	-2	-0.36085	5.4	5.7	0.3	0.0541275	166	151	-15	-2.70638	47	43	-4	-0.7217	146	113
968172	2.87123	24.0476	24.3494	0.301723	0.105085	171.1	171	-0.1	-0.0348282	70.4	71.2	0.8	0.278626	129	98	-31	-10.7968	74	59	-15	-5.22424	0	0	0	0	0	0	0	0	0	0	167	222	55	19.1555	5.8	6	0.2	0.0696565	79	145	66	22.9866	38	44	6	2.08969	344	200
968220	6.09315	26.0845	27.2051	1.1206	0.183911	169	166.7	-2.3	-0.377473	74.5	75.6	1.1	0.180531	134	125	-9	-1.47707	87	78	-9	-1.47707	0	0	0	0	0	0	0	0	0	0	187	197	10	1.64119	4.8	5.4	0.6	0.0984712	134	114	-20	-3.28237	52	53	1	0.164119	105	198
968275	1.91781	27.2932	27.9434	0.650133	0.338998	159	158.5	-0.5	-0.260714	69	70.2	1.2	0.625714	94	105	11	5.73571	63	72	9	4.69286	0	0	0	0	0	0	0	0	0	0	146	158	12	6.25714	4.9	5.4	0.5	0.260714	93	97	4	2.08571	46	40	-6	-3.12857	171	155
968501	6.79178	24.8585	24.147	-0.711436	-0.10475	166	166.2	0.2	0.0294474	68.5	66.7	-1.8	-0.265026	114	108	-6	-0.883421	77	76	-1	-0.147237	0	0	0	0	0	0	0	0	0	0	193	191	-2	-0.294474	4.6	5.1	0.5	0.0736184	110	108	-2	-0.294474	47	46	-1	-0.147237	247	257
969441	9.03288	26.3245	26.854	0.529483	0.0586173	174	172.6	-1.4	-0.154989	79.7	80	0.3	0.033212	140	125	-15	-1.6606	81	81	0	0	0	0	0	0	0	0	0	0	0	0	189	157	-32	-3.54261	5.3	4.8	-0.5	-0.0553534	109	85	-24	-2.65696	61	53	-8	-0.885654	131	124
970755	3.85479	25.7439	25.116	-0.6279	-0.162888	170	169.9	-0.1	-0.0259417	74.4	72.5	-1.9	-0.492893	120	119	-1	-0.259417	67	77	10	2.59417	0	0	0	0	0	0	0	0	0	0	245	220	-25	-6.48543	5.8	6.1	0.3	0.0778252	171	135	-36	-9.33902	41	35	-6	-1.5565	244	332
970812	6.88219	21.3629	20.8606	-0.502333	-0.0729903	172	170.3	-1.7	-0.247014	63.2	60.5	-2.7	-0.392317	102	146	44	6.39331	71	84	13	1.88893	0	0	0	0	0	0	0	0	0	0	192	206	14	2.03424	5.5	5.4	-0.1	-0.0145303	145	147	2	0.290605	45	47	2	0.290605	122	111
970830	3.73973	19.664	19.5545	-0.109441	-0.0292645	156.4	157	0.6	0.16044	48.1	48.2	0.1	0.0267399	114	110	-4	-1.0696	64	69	5	1.337	0	0	0	0	0	0	0	0	0	0	188	176	-12	-3.20879	5.1	5.4	0.3	0.0802198	133	121	-12	-3.20879	51	51	0	0	71	68
971181	3.03014	25.589	24.4994	-1.08955	-0.359572	160.6	161.5	0.9	0.297016	66	63.9	-2.1	-0.693038	121	114	-7	-2.31013	73	67	-6	-1.98011	0	0	0	0	0	0	0	0	0	0	246	228	-18	-5.94033	6.6	6.4	-0.2	-0.0660036	166	150	-16	-5.28029	46	45	-1	-0.330018	187	209
971396	3.96712	23.845	23.093	-0.751995	-0.189557	168	167.9	-0.1	-0.0252072	67.3	65.1	-2.2	-0.554558	114	138	24	6.04972	74	60	-14	-3.52901	0	0	0	0	0	0	0	0	0	0	201	176	-25	-6.3018	5.2	5.5	0.3	0.0756215	144	118	-26	-6.55387	50	46	-4	-1.00829	46	46
972713	2.93699	24.7093	25.3892	0.679857	0.231481	172	168.4	-3.6	-1.22575	73.1	72	-1.1	-0.374534	144	114	-30	-10.2146	81	75	-6	-2.04291	0	0	0	0	0	0	0	0	0	0	194	196	2	0.68097	5.3	5.6	0.3	0.102146	133	129	-4	-1.36194	56	47	-9	-3.06437	113	141
972768	3.00274	24.4418	24.2528	-0.188999	-0.0629422	174	172.3	-1.7	-0.56615	74	72	-2	-0.666058	110	134	24	7.9927	71	75	4	1.33212	0	0	0	0	0	0	0	0	0	0	200	199	-1	-0.333029	5.2	5.1	-0.1	-0.0333029	141	126	-15	-4.99544	57	50	-7	-2.3312	79	110
972919	7.10685	24.4245	23.5429	-0.881633	-0.124054	175	175	0	0	74.8	72.1	-2.7	-0.379915	112	97	-15	-2.11064	78	66	-12	-1.68851	0	0	0	0	0	0	0	0	0	0	270	237	-33	-4.64341	5.6	6.2	0.6	0.0844256	198	172	-26	-3.65844	35	41	6	0.844256	198	128
973822	1.95068	22.7345	22.8355	0.101046	0.0518002	163.4	162.5	-0.9	-0.461376	60.7	60.3	-0.4	-0.205056	140	115	-25	-12.816	98	85	-13	-6.66433	0	0	0	0	0	0	0	0	0	0	213	200	-13	-6.66433	5.3	5.6	0.3	0.153792	135	136	1	0.51264	31	35	4	2.05056	241	202
973868	7.03562	24.8585	22.1538	-2.70467	-0.384425	166	165.8	-0.2	-0.0284268	68.5	60.9	-7.6	-1.08022	112	105	-7	-0.994938	73	81	8	1.13707	0	0	0	0	0	0	0	0	0	0	166	141	-25	-3.55335	5.3	5.3	0	0	105	73	-32	-4.54829	50	63	13	1.84774	154	49
974203	5.03014	24.5852	24.4784	-0.106765	-0.021225	157	156.3	-0.7	-0.139161	60.6	59.8	-0.8	-0.159041	132	115	-17	-3.37963	72	59	-13	-2.58442	0	0	0	0	0	0	0	0	0	0	220	194	-26	-5.16885	6.3	6.2	-0.1	-0.0198802	155	113	-42	-8.34967	60	50	-10	-1.98802	189	224
975424	5.98356	24.1776	25.0368	0.859191	0.143592	174	172.5	-1.5	-0.250687	73.2	74.5	1.3	0.217262	115	115	0	0	70	73	3	0.501374	0	0	0	0	0	0	0	0	0	0	201	244	43	7.18636	4.8	4.9	0.1	0.0167125	143	161	18	3.00824	50	62	12	2.00549	125	80
976113	7.96438	30.7122	31.0931	0.380952	0.047832	172.7	172.2	-0.5	-0.0627795	91.6	92.2	0.6	0.0753354	128	90	-38	-4.77124	79	53	-26	-3.26453	0	0	0	0	0	0	0	0	0	0	177	155	-22	-2.7623	5.4	5.5	0.1	0.0125559	109	87	-22	-2.7623	61	54	-7	-0.878913	73	99
984154	3.03836	21.3021	22.0738	0.771771	0.254009	166	166.1	0.1	0.0329125	58.7	60.9	2.2	0.724076	121	112	-9	-2.96213	85	79	-6	-1.97475	0	0	0	0	1	0	0	0	0	0	183	181	-2	-0.658251	5.6	5.8	0.2	0.0658251	121	112	-9	-2.96213	42	40	-2	-0.658251	129	215
985085	4.99178	23.9347	23.1335	-0.801222	-0.160508	175	174.2	-0.8	-0.160263	73.3	70.2	-3.1	-0.621021	112	122	10	2.00329	78	77	-1	-0.200329	0	0	0	0	0	0	0	0	0	0	181	176	-5	-1.00165	5.4	5.4	0	0	116	114	-2	-0.400659	40	48	8	1.60263	208	125
985094	2.01644	23.4339	22.2985	-1.13541	-0.563075	162	161	-1	-0.495924	61.5	57.8	-3.7	-1.83492	135	134	-1	-0.495924	89	85	-4	-1.9837	0	0	0	0	0	0	0	0	0	0	206	174	-32	-15.8696	5.4	5.5	0.1	0.0495924	154	114	-40	-19.837	58	52	-6	-2.97554	96	57
985133	5.37534	27.8841	28.134	0.249944	0.0464982	168	168.1	0.1	0.0186035	78.7	79.5	0.8	0.148828	118	133	15	2.79052	79	78	-1	-0.186035	0	0	0	0	0	0	0	0	0	0	238	205	-33	-6.13914	5.4	5.6	0.2	0.0372069	167	135	-32	-5.95311	55	50	-5	-0.930173	111	86
985254	9.03562	26.3624	26.2974	-0.065012	-0.00719508	161.9	162.1	0.2	0.0221346	69.1	69.1	0	0	131	127	-4	-0.442693	86	75	-11	-1.2174	0	0	0	0	0	0	0	0	0	0	236	181	-55	-6.08702	4.8	5.5	0.7	0.0774712	163	85	-78	-8.6325	78	70	-8	-0.885385	96	104
986952	4.83288	27.2949	26.8997	-0.395225	-0.0817785	160.6	161.2	0.6	0.12415	70.4	69.9	-0.5	-0.103458	145	127	-18	-3.72449	91	79	-12	-2.48299	0	0	0	0	0	0	0	0	0	0	165	130	-35	-7.24206	5.3	5.3	0	0	99	86	-13	-2.68991	42	33	-9	-1.86224	125	92
991853	3.09041	26.0096	27.233	1.2234	0.395868	174.5	173.1	-1.4	-0.453014	79.2	81.6	2.4	0.776596	134	129	-5	-1.61791	88	82	-6	-1.94149	0	0	0	0	0	0	0	0	0	0	241	156	-85	-27.5044	5.5	5.5	0	0	142	59	-83	-26.8573	62	57	-5	-1.61791	359	369
993129	4.01644	24.1023	23.9785	-0.123754	-0.030812	152.7	152	-0.7	-0.174284	56.2	55.4	-0.8	-0.199181	111	110	-1	-0.248977	77	78	1	0.248977	0	0	0	0	0	0	0	0	0	0	239	217	-22	-5.47749	5.1	6	0.9	0.224079	172	140	-32	-7.96726	59	52	-7	-1.74284	136	253
993660	3.91781	22.3094	22.9249	0.615574	0.157122	172	172.1	0.1	0.0255245	66	67.9	1.9	0.484965	110	113	3	0.765734	61	80	19	4.84965	0	0	0	0	0	0	0	0	0	0	221	159	-62	-15.8252	4.9	5.5	0.6	0.153147	160	102	-58	-14.8042	41	35	-6	-1.53147	242	142
994881	1.34247	26.0017	26.1317	0.130026	0.0968558	168.7	169.3	0.6	0.446939	74	74.9	0.9	0.670408	148	135	-13	-9.68367	91	81	-10	-7.44898	0	0	0	0	0	0	0	0	0	0	182	155	-27	-20.1122	7.9	6.6	-1.3	-0.968367	109	91	-18	-13.4082	51	45	-6	-4.46939	118	125
996353	2.99178	25.6981	25.6208	-0.077296	-0.0258361	179.5	178.9	-0.6	-0.200549	82.8	82	-0.8	-0.267399	118	132	14	4.67949	81	85	4	1.337	0	0	0	0	0	0	0	0	0	0	200	232	32	10.696	5.4	5.5	0.1	0.0334249	137	158	21	7.01923	50	60	10	3.34249	91	89
1000341	4.73973	24.1347	23.5016	-0.633034	-0.133559	172	170.6	-1.4	-0.295376	71.4	68.4	-3	-0.632948	116	131	15	3.16474	74	81	7	1.47688	0	0	0	0	0	0	0	0	0	0	194	203	9	1.89884	5.2	5.1	-0.1	-0.0210983	134	130	-4	-0.843931	50	65	15	3.16474	96	93
1000631	6	25.6373	25.1354	-0.50199	-0.083665	167	167	0	0	71.5	70.1	-1.4	-0.233333	137	135	-2	-0.333333	91	83	-8	-1.33333	0	0	0	0	0	0	0	0	0	0	172	192	20	3.33333	5.2	5.6	0.4	0.0666667	119	132	13	2.16667	67	63	-4	-0.666667	45	81
1001759	6.68767	27.2433	27.0034	-0.239907	-0.0358731	167.9	167.1	-0.8	-0.119623	76.8	75.4	-1.4	-0.20934	108	119	11	1.64482	66	81	15	2.24293	0	0	0	0	0	0	0	0	0	0	180	178	-2	-0.299058	5.6	6.1	0.5	0.0747644	123	122	-1	-0.149529	41	36	-5	-0.747644	190	170
1003801	3.16164	24.6044	24.6533	0.0488619	0.0154546	166	165.1	-0.9	-0.284662	67.8	67.2	-0.6	-0.189775	104	120	16	5.06066	74	81	7	2.21404	0	0	0	0	0	0	0	0	0	0	211	186	-25	-7.90728	5.4	5.5	0.1	0.0316291	149	121	-28	-8.85615	47	48	1	0.316291	105	110
1004871	3.37534	23.1222	22.4982	-0.623995	-0.184869	166.5	165.2	-1.3	-0.385146	64.1	61.4	-2.7	-0.799919	109	96	-13	-3.85146	71	67	-4	-1.18506	0	0	0	0	0	0	0	0	0	0	184	136	-48	-14.2208	7.1	8.6	1.5	0.444399	119	84	-35	-10.3693	31	35	4	1.18506	250	92
1006437	2.12877	27.3037	27.4754	0.171727	0.0806697	171.6	171.7	0.1	0.0469755	80.4	81	0.6	0.281853	101	125	24	11.2741	66	82	16	7.51609	1	0	0	0	0	0	0	0	0	0	235	232	-3	-1.40927	5.2	5.4	0.2	0.0939511	175	174	-1	-0.469755	45	51	6	2.81853	69	69
1007425	5.49041	21.7932	24.2982	2.50506	0.45626	171.1	171.3	0.2	0.0364271	63.8	71.3	7.5	1.36602	122	137	15	2.73204	67	81	14	2.5499	0	0	0	0	0	0	0	0	0	0	275	191	-84	-15.2994	11.5	8.6	-2.9	-0.528194	203	119	-84	-15.2994	66	47	-19	-3.46058	112	142
1016146	1.97534	21.7178	23.0192	1.30144	0.658843	173.4	172	-1.4	-0.708738	65.3	68.1	2.8	1.41748	114	133	19	9.61859	73	73	0	0	0	0	0	0	0	0	0	0	0	0	175	177	2	1.01248	8	7.8	-0.2	-0.101248	107	134	27	13.6685	46	53	7	3.54369	105	72
1019370	5.01918	25.2809	25.1096	-0.17133	-0.034135	178	177.6	-0.4	-0.0796943	80.1	79.2	-0.9	-0.179312	118	111	-7	-1.39465	78	74	-4	-0.796943	0	0	0	0	0	0	0	0	0	0	186	160	-26	-5.18013	6	6.5	0.5	0.0996179	141	101	-40	-7.96943	44	42	-2	-0.398472	102	101
1023612	4.00822	22.9087	22.2444	-0.664305	-0.165736	157.6	157.1	-0.5	-0.124744	56.9	54.9	-2	-0.498975	127	135	8	1.9959	85	78	-7	-1.74641	0	0	0	0	0	0	0	0	0	0	206	220	14	3.49282	4.8	4.9	0.1	0.0249487	148	160	12	2.99385	37	47	10	2.49487	148	100
1026985	4.87671	24.2606	23.5692	-0.691447	-0.141786	157	156.6	-0.4	-0.0820225	59.8	57.8	-2	-0.410112	115	129	14	2.87079	70	76	6	1.23034	0	0	0	0	0	0	0	0	0	0	178	180	2	0.410112	5.7	5.8	0.1	0.0205056	132	123	-9	-1.84551	44	52	8	1.64045	95	64
1027254	3.10959	25.7998	24.493	-1.30682	-0.420255	163.3	161.9	-1.4	-0.45022	68.8	64.2	-4.6	-1.4793	132	126	-6	-1.92952	90	89	-1	-0.321586	0	0	0	0	0	0	0	0	0	0	177	235	58	18.652	6.5	6.3	-0.2	-0.0643172	115	152	37	11.8987	53	52	-1	-0.321586	161	185
1027683	7.80548	27.9322	28.7728	0.840637	0.107698	167	165.7	-1.3	-0.16655	77.9	79	1.1	0.140927	124	122	-2	-0.25623	78	76	-2	-0.25623	0	0	0	0	0	0	0	0	0	0	228	182	-46	-5.8933	5.3	5.6	0.3	0.0384345	162	117	-45	-5.76518	66	46	-20	-2.5623	77	92
1028233	4.2	21.5839	23.3415	1.75757	0.41847	189	186.4	-2.6	-0.619048	77.1	81.1	4	0.952381	115	139	24	5.71429	71	85	14	3.33333	0	0	0	0	0	0	0	0	0	0	212	237	25	5.95238	5.5	6	0.5	0.119048	129	151	22	5.2381	63	68	5	1.19048	77	106
1032511	2.64384	19.5933	20.7625	1.16922	0.442243	168	168	0	0	55.3	58.6	3.3	1.24819	122	113	-9	-3.40415	71	64	-7	-2.64767	0	0	0	0	0	0	0	0	0	0	161	169	8	3.02591	4.9	4.8	-0.1	-0.0378238	99	111	12	4.53886	67	63	-4	-1.51295	51	64
1034038	3.06027	29.2009	28.2423	-0.958597	-0.313239	173.4	174.4	1	0.326768	87.8	85.9	-1.9	-0.620859	113	149	36	11.7637	73	86	13	4.24799	0	0	0	0	0	0	0	0	0	0	160	172	12	3.92122	5.4	5.4	0	0	105	106	1	0.326768	47	63	16	5.22829	84	67
1036685	6.93151	28.1667	27.7238	-0.442865	-0.0638917	173	172.4	-0.6	-0.0865613	84.3	82.4	-1.9	-0.274111	126	134	8	1.15415	90	93	3	0.432806	0	0	0	0	0	0	0	0	0	0	172	165	-7	-1.00988	5.9	5.7	-0.2	-0.0288538	91	87	-4	-0.577075	52	61	9	1.29842	250	125
1036694	1	21.3808	20.9777	-0.403098	-0.403098	172.2	171.5	-0.7	-0.7	63.4	61.7	-1.7	-1.7	111	85	-26	-26	73	70	-3	-3	0	0	0	0	0	0	0	0	0	0	155	145	-10	-10	8.2	7.2	-1	-1	86	82	-4	-4	57	53	-4	-4	91	56
1037084	3.99452	23.7335	23.5445	-0.188952	-0.0473028	166	165	-1	-0.250343	65.4	64.1	-1.3	-0.325446	110	119	9	2.25309	70	75	5	1.25171	0	0	0	0	0	0	0	0	0	0	217	249	32	8.01097	4.9	5.6	0.7	0.17524	161	169	8	2.00274	61	48	-13	-3.25446	147	208
1037093	1	20.6559	19.0527	-1.60322	-1.60322	171	171.9	0.9	0.9	60.4	56.3	-4.1	-4.1	133	116	-17	-17	68	72	4	4	0	0	0	0	0	0	0	0	0	0	213	198	-15	-15	5.3	5.1	-0.2	-0.2	118	101	-17	-17	77	100	23	23	49	109
1037235	2.01644	24.8167	24.4989	-0.317755	-0.157582	177.4	177.4	0	0	78.1	77.1	-1	-0.495924	120	112	-8	-3.96739	76	84	8	3.96739	0	0	0	0	0	0	0	0	0	0	152	119	-33	-16.3655	5	5.4	0.4	0.19837	90	67	-23	-11.4062	53	32	-21	-10.4144	161	83
1041894	8.01096	26.9827	26.6526	-0.330028	-0.041197	171	171.4	0.4	0.0499316	78.9	78.3	-0.6	-0.0748974	121	100	-21	-2.62141	79	66	-13	-1.62278	0	0	0	0	0	0	0	0	0	0	258	202	-56	-6.99042	5.4	6.4	1	0.124829	177	118	-59	-7.36491	53	74	21	2.62141	84	91
1042873	2.16986	26.6067	26.9891	0.382302	0.176187	173.4	174.2	0.8	0.368687	80	81.9	1.9	0.875631	128	130	2	0.921717	86	94	8	3.68687	0	0	0	0	0	0	0	0	0	0	202	238	36	16.5909		6.5			149	178	29	13.3649	43	45	2	0.921717	134	127
1046983	5.09863	26.0922	25.814	-0.278239	-0.0545713	153.9	154.1	0.2	0.0392262	61.8	61.3	-0.5	-0.0980656	148	119	-29	-5.6878	81	69	-12	-2.35357	0	0	0	0	0	0	0	0	0	0	247	169	-78	-15.2982	5.4	5.7	0.3	0.0588393	167	94	-73	-14.3176	65	65	0	0	119	109
1054175	5.23562	24.3865	24.196	-0.19052	-0.0363892	162	162	0	0	64	63.5	-0.5	-0.0954997	127	116	-11	-2.10099	60	59	-1	-0.190999	0	0	0	0	0	0	0	0	0	0	173	115	-58	-11.078	5.4	5.8	0.4	0.0763998	98	42	-56	-10.696	44	56	12	2.29199	224	134
1055613	4.46027	20.0134	20.1867	0.173271	0.0388476	177	176.8	-0.2	-0.0448403	62.7	63.1	0.4	0.0896806	114	100	-14	-3.13882	75	66	-9	-2.01781	0	0	0	0	0	0	0	0	0	0	202	194	-8	-1.79361	5.2	5.3	0.1	0.0224201	139	134	-5	-1.12101	48	57	9	2.01781	120	83
1055640	5.23288	25.6147	24.4886	-1.12612	-0.215202	171	172.3	1.3	0.248429	74.9	72.7	-2.2	-0.420419	95	140	45	8.59948	65	81	16	3.05759	0	0	0	0	0	0	0	0	0	0	182	180	-2	-0.382199	5.3	5.2	-0.1	-0.0191099	94	96	2	0.382199	79	77	-2	-0.382199	84	68
1056599	4.8	18.9426	19.5708	0.628198	0.130875	167.9	168.4	0.5	0.104167	53.4	55.5	2.1	0.4375	132	106	-26	-5.41667	87	62	-25	-5.20833	0	0	0	0	0	0	0	0	0	0	236	178	-58	-12.0833	6.2	9.9	3.7	0.770833	125	89	-36	-7.5	107	97	-10	-2.08333	50	30
1060886	2.20822	18.9631	19.869	0.905956	0.410265	157.6	157.2	-0.4	-0.181141	47.1	49.1	2	0.905707	120	119	-1	-0.452854	77	65	-12	-5.43424	0	0	0	0	0	0	0	0	0	0	191	161	-30	-13.5856	5.9	5.5	-0.4	-0.181141	105	98	-7	-3.16998	81	51	-30	-13.5856	61	89
1062992	2.87945	29.5093	29.1452	-0.364126	-0.126457	166.9	166.4	-0.5	-0.173644	82.2	80.7	-1.5	-0.520932	123	106	-17	-5.9039	79	70	-9	-3.12559	0	0	0	0	0	0	0	0	0	0	204	209	5	1.73644	6	5.7	-0.3	-0.104186	142	137	-5	-1.73644	44	49	5	1.73644	94	155
1065005	7.27123	27.6114	25.544	-2.06739	-0.284325	185	183.7	-1.3	-0.178787	94.5	86.2	-8.3	-1.14148	130	123	-7	-0.962698	90	78	-12	-1.65034	0	0	0	0	0	0	0	0	0	0	227	154	-73	-10.0396	5.3	5.3	0	0	146	82	-64	-8.80181	39	62	23	3.16315	224	100
1065078	5.95616	22.9774	22.9402	-0.0371802	-0.00624231	164	164	0	0	61.8	61.7	-0.1	-0.0167893	92	103	11	1.84683	60	75	15	2.5184	0	0	0	0	0	0	0	0	0	0	206	234	28	4.70101	5.2	5.4	0.2	0.0335787	147	159	12	2.01472	49	53	4	0.671573	163	94
1065256	4.20822	23.1662	22.9341	-0.232049	-0.0551418	160.8	160.8	0	0	59.9	59.3	-0.6	-0.142578	134	130	-4	-0.950521	82	65	-17	-4.03971	0	0	0	0	0	0	0	0	0	0	282	161	-121	-28.7533	7.3	7	-0.3	-0.0712891	201	93	-108	-25.6641	69	62	-7	-1.66341	142	88
1065283	3.99452	26.0863	26.6948	0.608544	0.152345	157	157	0	0	64.3	65.8	1.5	0.375514	155	150	-5	-1.25171	82	69	-13	-3.25446	0	0	0	0	0	0	0	0	0	0	268	245	-23	-5.75789	5.5	5.9	0.4	0.100137	200	172	-28	-7.0096	55	44	-11	-2.75377	76	159
1065984	3.00548	24.5625	24.5467	-0.0157463	-0.00523919	162.8	162.1	-0.7	-0.232908	65.1	64.5	-0.6	-0.199635	120	111	-9	-2.99453	79	74	-5	-1.66363	0	0	0	0	0	0	0	0	0	0	137	212	75	24.9544	6.9	10.6	3.7	1.23108	91	151	60	19.9635	23	54	31	10.3145	135	70
1069339	5.08767	26.7229	26.2336	-0.489292	-0.0961721	163	163	0	0	71	69.7	-1.3	-0.25552	117	123	6	1.17932	82	90	8	1.57243	0	0	0	0	0	0	0	0	0	0	237	247	10	1.96554	6.1	6.3	0.2	0.0393107	165	162	-3	-0.589661	60	57	-3	-0.589661	188	233
1070120	3.7589	22.3529	22.4213	0.0684022	0.0181974	173	171.7	-1.3	-0.345845	66.9	66.1	-0.8	-0.212828	92	102	10	2.66035	52	69	17	4.52259	0	0	0	0	0	0	0	0	0	0	194	174	-20	-5.3207	5.4	5.4	0	0	118	100	-18	-4.78863	68	58	-10	-2.66035	111	81
1075200	5.75342	23.1548	20.8454	-2.30941	-0.401397	173	172.6	-0.4	-0.0695238	69.3	62.1	-7.2	-1.25143	138	132	-6	-1.04286	87	79	-8	-1.39048	0	0	0	0	0	0	0	0	0	0	172	135	-37	-6.43095	5.7	5.8	0.1	0.017381	85	74	-11	-1.9119	39	44	5	0.869048	402	108
1081014	0.989041	27.5532	26.5533	-0.9999	-1.01098	162.1	161.2	-0.9	-0.909972	72.4	69	-3.4	-3.43767	137	116	-21	-21.2327	71	61	-10	-10.1108	0	0	0	0	0	0	0	0	0	0	173	146	-27	-27.2992	6.2	6	-0.2	-0.202216	105	87	-18	-18.1994	53	36	-17	-17.1884	97	96
1088880	1.65753	22.9236	24.5897	1.66615	1.0052	181	178.9	-2.1	-1.26694	75.1	78.7	3.6	2.1719	113	111	-2	-1.20661	71	56	-15	-9.04959	0	0	0	0	0	0	0	0	0	0	179	237	58	34.9917	5.6	6.2	0.6	0.361983	129	176	47	28.3554	34	39	5	3.01653	79	179
1091228	4.2411	23.4329	24.2215	0.788538	0.185928	170.6	170	-0.6	-0.141473	68.2	70	1.8	0.424419	136	117	-19	-4.47997	80	80	0	0	0	0	0	0	0	0	0	0	0	0	261	242	-19	-4.47997	5.3	5.4	0.1	0.0235788	190	161	-29	-6.83786	71	58	-13	-3.06525	89	140
1094069	2.03562	22.4563	23.2374	0.781093	0.383713	155.5	155.1	-0.4	-0.196501	54.3	55.9	1.6	0.786003	113	112	-1	-0.491252	66	72	6	2.94751	0	0	0	0	0	0	0	0	0	0	266	157	-109	-53.5464	5.6	5.3	-0.3	-0.147376	169	76	-93	-45.6864	72	64	-8	-3.93001	121	158
1096755	4.09863	23.5037	24.0206	0.516988	0.126137	167.7	168.5	0.8	0.195187	66.1	68.2	2.1	0.512366	105	109	4	0.975936	60	71	11	2.68382	0	0	0	0	0	0	0	0	0	0	199	159	-40	-9.75936	4.6	5.2	0.6	0.14639	141	96	-45	-10.9793	53	54	1	0.243984	101	120
1097118	1.64932	26.0634	26.4202	0.356833	0.216352	164	163.7	-0.3	-0.181894	70.1	70.8	0.7	0.424419	120	113	-7	-4.24419	76	60	-16	-9.701	0	0	0	0	0	0	0	0	0	0	251	244	-7	-4.24419	5.3	5.8	0.5	0.303156	150	155	5	3.03156	59	48	-11	-6.66944	430	318
1104191	1.99178	26.1593	26.6991	0.539718	0.270973	174	173.1	-0.9	-0.451857	79.2	80	0.8	0.401651	120	124	4	2.00825	77	77	0	0	0	0	0	0	0	0	0	0	0	0	208	227	19	9.5392	5.5	5.1	-0.4	-0.200825	149	168	19	9.5392	64	59	-5	-2.51032	59	62
1104258	1.90137	25.5184	25.0462	-0.47226	-0.248379	163.6	163.8	0.2	0.105187	68.3	67.2	-1.1	-0.57853	127	118	-9	-4.73343	76	78	2	1.05187	1	0	0	0	0	0	0	0	0	0	142	169	27	14.2003	5.4	5.3	-0.1	-0.0525937	88	107	19	9.9928	56	62	6	3.15562	64	66
1104285	6.85753	24.7567	24.8061	0.0494846	0.0072161	165	161.5	-3.5	-0.510388	67.4	64.7	-2.7	-0.393728	134	140	6	0.87495	76	78	2	0.29165	0	0	0	0	0	0	0	0	0	0	200	125	-75	-10.9369	5.8	6.1	0.3	0.0437475	127	55	-72	-10.4994	45	60	15	2.18738	109	64
1104294	3.70137	23.9076	24.7119	0.804328	0.217305	177	175.6	-1.4	-0.378238	74.9	76.2	1.3	0.351221	110	117	7	1.89119	67	65	-2	-0.54034	0	0	0	0	0	0	0	0	0	0	125	132	7	1.89119	5.1	5.6	0.5	0.135085	79	80	1	0.27017	40	37	-3	-0.810511	113	126
1105639	2.03562	19.8874	20.8466	0.959224	0.47122	166.3	166.8	0.5	0.245626	55	58	3	1.47376	108	111	3	1.47376	60	66	6	2.94751	0	0	0	0	0	0	0	0	0	0	164	179	15	7.36878	5.7	5.8	0.1	0.0491252	99	100	1	0.491252	42	55	13	6.38627	90	139
1108443	6.93151	24.4039	24.7073	0.303387	0.0437693	169	168.2	-0.8	-0.115415	69.7	69.9	0.2	0.0288538	121	123	2	0.288538	68	71	3	0.432806	0	0	0	0	0	0	0	0	0	0	205	207	2	0.288538	5.3	5.2	-0.1	-0.0144269	156	137	-19	-2.74111	40	41	1	0.144269	137	194
1108827	7.43562	26.329	25.2546	-1.07442	-0.144496	173	172.1	-0.9	-0.121039	78.8	74.8	-4	-0.537951	108	137	29	3.90015	63	70	7	0.941415	0	0	0	0	0	0	0	0	0	0	204	189	-15	-2.01732	5.3	5.4	0.1	0.0134488	136	131	-5	-0.672439	40	50	10	1.34488	165	54
1116206	2.95342	23.567	22.9279	-0.639129	-0.216403	177.2	177.7	0.5	0.169295	74	72.4	-1.6	-0.541744	117	108	-9	-3.04731	77	74	-3	-1.01577	0	0	0	0	1	0	0	0	0	0	200	193	-7	-2.37013	6.7	6.1	-0.6	-0.203154	131	131	0	0	42	45	3	1.01577	159	106
1119122	3.90959	27.1431	26.2402	-0.902865	-0.230936	172	172.3	0.3	0.0767344	80.3	77.9	-2.4	-0.613875	120	142	22	5.62719	90	96	6	1.53469	0	0	0	0	0	0	0	0	0	0	212	214	2	0.511563	5.2	5.3	0.1	0.0255781	117	141	24	6.13875	46	49	3	0.767344	172	158
1123932	4.01096	19.8412	20.9294	1.08815	0.271294	167.7	166.9	-0.8	-0.199454	55.8	58.3	2.5	0.623292	117	117	0	0	79	73	-6	-1.4959	0	0	0	0	0	0	0	0	0	0	194	195	1	0.249317	5.8	5.8	0	0	118	120	2	0.498634	54	53	-1	-0.249317	132	183
1126308	7.10959	28.3108	28.3438	0.0329512	0.00463475	178	177.4	-0.6	-0.0843931	89.7	89.2	-0.5	-0.0703276	109	110	1	0.140655	72	74	2	0.28131	0	0	0	0	0	0	0	0	0	0	191	121	-70	-9.84586	5.8	6.4	0.6	0.0843931	129	57	-72	-10.1272	46	47	1	0.140655	149	111
1126867	5.23288	22.0952	21.5182	-0.576941	-0.110253	165.2	167.4	2.2	0.420419	60.3	60.3	0	0	106	98	-8	-1.5288	67	61	-6	-1.1466	0	0	0	0	0	0	0	0	0	0	177	140	-37	-7.07068	5.8	6.2	0.4	0.0764398	104	76	-28	-5.35079	66	55	-11	-2.10209	45	50
1127453	1.84658	25.0675	25.6276	0.560032	0.303282	171	170.5	-0.5	-0.270772	73.3	74.5	1.2	0.649852	114	129	15	8.12315	70	66	-4	-2.16617	0	0	0	0	0	0	0	0	0	0	223	218	-5	-2.70772	5.2	5.5	0.3	0.162463	164	155	-9	-4.87389	42	40	-2	-1.08309	152	140
1131366	5.04384	22.6049	22.1004	-0.504425	-0.100008	168	166	-2	-0.396524	63.8	60.9	-2.9	-0.574959	120	112	-8	-1.58609	65	62	-3	-0.594785	0	0	0	0	0	0	0	0	0	0	189	155	-34	-6.7409	5.6	5.9	0.3	0.0594785	122	96	-26	-5.15481	41	46	5	0.991309	217	69
1131713	4.0137		23.965				168.2				67.8				113				79			0	0	0	0	0	0	0	0	0	0		180				5.8				128				51				85
1131786	10.0192	22.0912	22.3336	0.242388	0.0241925	157.5	156.5	-1	-0.0998086	54.8	54.7	-0.1	-0.00998086	115	110	-5	-0.499043	72	66	-6	-0.598852	0	0	0	0	0	0	0	0	0	0	280	156	-124	-12.3763	5.3	6	0.7	0.069866	189	79	-110	-10.9789	76	72	-4	-0.399234	133	83
1131807	6.26027	27.3648	28.8644	1.49966	0.239551	173	171.2	-1.8	-0.287527	81.9	84.6	2.7	0.431291	91	153	62	9.90372	60	78	18	2.87527	0	0	0	0	0	0	0	0	0	0	140	171	31	4.95186	5.2	5.9	0.7	0.111816	69	98	29	4.63239	60	56	-4	-0.63895	82	109
1131825	6.69589	25.0811	25.5293	0.448217	0.0669392	172	171.4	-0.6	-0.0896072	74.2	75	0.8	0.119476	91	119	28	4.18167	61	92	31	4.62971	0	0	0	0	0	0	0	0	0	0	199	254	55	8.21399	5.4	5.8	0.4	0.0597381	115	132	17	2.53887	52	57	5	0.746727	332	456
1131928	6.09589	23.6958	24.289	0.593211	0.0973133	176	174.9	-1.1	-0.180449	73.4	74.3	0.9	0.14764	119	117	-2	-0.32809	73	79	6	0.98427	0	0	0	0	0	0	0	0	0	0	208	149	-59	-9.67865	5.6	6.1	0.5	0.0820225	137	82	-55	-9.02247	47	55	8	1.31236	143	94
1132130	8.24658	21.1252	20.2958	-0.829331	-0.100567	149	146.4	-2.6	-0.315282	46.9	43.5	-3.4	-0.412292	118	121	3	0.363787	73	65	-8	-0.9701	0	0	0	0	0	0	0	0	0	0	228	179	-49	-5.94186	5.4	5.6	0.2	0.0242525	153	108	-45	-5.45681	57	59	2	0.242525	132	125
1133052	2.14521	22.845	23.585	0.740065	0.344986	165.8	165.5	-0.3	-0.139847	62.8	64.6	1.8	0.83908	113	106	-7	-3.26309	70	71	1	0.466156	0	0	0	0	0	0	0	0	0	0	155	159	4	1.86462	3.9	4.3	0.4	0.186462	89	87	-2	-0.932312	53	56	3	1.39847	101	83
1135029	6.85205	25.1913	25.1776	-0.0137435	-0.00200574	168	168.4	0.4	0.0583766	71.1	71.4	0.3	0.0437825	124	93	-31	-4.52419	79	65	-14	-2.04318	0	0	0	0	0	0	0	0	0	0	188	137	-51	-7.44302	5.6	5.9	0.3	0.0437825	136	69	-67	-9.77809	53	48	-5	-0.729708	122	201
1135935	0.915068	27.4145	26.0334	-1.38106	-1.50924	174	174.2	0.2	0.218563	83	79	-4	-4.37126	110	104	-6	-6.55689	72	75	3	3.27844	0	0	0	0	0	0	0	0	0	0	190	167	-23	-25.1347	5.4	5	-0.4	-0.437126	134	108	-26	-28.4132	39	29	-10	-10.9281	152	266
1136651	8.05479	29.0238	29.5871	0.56324	0.0699261	175.8	174.7	-1.1	-0.136565	89.7	90.3	0.6	0.0744898	136	118	-18	-2.23469	86	83	-3	-0.372449	0	0	0	0	0	0	0	0	0	0	206	188	-18	-2.23469	5.3	5.7	0.4	0.0496599	103	77	-26	-3.22789	92	95	3	0.372449	100	123
1136772	4.02466	19.8531	18.8565	-0.996623	-0.247629	167.8	166.7	-1.1	-0.273315	55.9	52.4	-3.5	-0.869639	110	117	7	1.73928	70	70	0	0	0	0	0	0	0	0	0	0	0	0	233	228	-5	-1.24234	5.9	6	0.1	0.0248468	136	106	-30	-7.45405	81	119	38	9.4418	112	98
1136987	6.07123		25.1448				163.6				67.3				114				73			0	0	0	0	0	0	0	0	0	0		186				4.9				126				38				134
1139139	7	25.5181	24.566	-0.952113	-0.136016	181	179.1	-1.9	-0.271429	83.6	78.8	-4.8	-0.685714	113	140	27	3.85714	75	90	15	2.14286	0	0	0	0	0	0	0	0	0	0	213	175	-38	-5.42857	5.4	5.7	0.3	0.0428571	133	86	-47	-6.71429	63	73	10	1.42857	84	127
1144496	3.6411	26.6845	27.9248	1.2403	0.34064	177	176	-1	-0.274643	83.6	86.5	2.9	0.796464	125	119	-6	-1.64786	78	79	1	0.274643	0	0	0	0	0	0	0	0	0	0	163	171	8	2.19714	5.1	5.4	0.3	0.0823928	93	90	-3	-0.823928	41	37	-4	-1.09857	255	254
1146717	6.17534	25.5132	24.5112	-1.00202	-0.162262	159	158.4	-0.6	-0.0971606	64.5	61.5	-3	-0.485803	101	105	4	0.647737	61	59	-2	-0.323869	0	0	0	0	0	0	0	0	0	0	211	218	7	1.13354	7.3	6.1	-1.2	-0.194321	150	139	-11	-1.78128	57	70	13	2.10515	145	93
1149709	6.05753	26.0145	24.4599	-1.55463	-0.256644	169	168.2	-0.8	-0.132067	74.3	69.2	-5.1	-0.841927	148	127	-21	-3.46676	95	78	-17	-2.80642	0	0	0	0	0	0	0	0	0	0	260	214	-46	-7.59385	5.5	5.7	0.2	0.0330167	129	133	4	0.660335	47	57	10	1.65084	599	158
1149905	4.21918	23.7676	24.2626	0.495057	0.117335	165.5	166.3	0.8	0.18961	65.1	67.1	2	0.474026	95	100	5	1.18506	61	60	-1	-0.237013	0	0	0	0	0	0	0	0	0	0	262	221	-41	-9.71753		5.6			199	163	-36	-8.53247	49	56	7	1.65909	113	56
1150004	5.63836	23.988	24.4298	0.441888	0.0783718	167	166.1	-0.9	-0.159621	66.9	67.4	0.5	0.0886783	116	105	-11	-1.95092	79	69	-10	-1.77357	0	0	0	0	0	0	0	0	0	0	221	194	-27	-4.78863	5.4	5.8	0.4	0.0709427	144	108	-36	-6.38484	62	63	1	0.177357	110	84
1150152	6.16164	23.1147	23.2745	0.159814	0.0259369	176	173.3	-2.7	-0.438195	71.6	69.9	-1.7	-0.2759	121	139	18	2.9213	70	69	-1	-0.162294	0	0	0	0	0	0	0	0	0	0	181	217	36	5.8426	5.2	5.2	0	0	107	134	27	4.38195	75	71	-4	-0.649177	91	69
1154477	2.91233	17.8233	18.5698	0.746564	0.256346	171.3	171	-0.3	-0.10301	52.3	54.3	2	0.686736	124	120	-4	-1.37347	63	64	1	0.343368	0	0	0	0	0	0	0	0	0	0	163	135	-28	-9.6143	7.1	7.3	0.2	0.0686736	105	71	-34	-11.6745	58	76	18	6.18062	52	43
1154628	1.55068	23.8623	23.4326	-0.429716	-0.277114	173.1	173.7	0.6	0.386926	71.5	70.7	-0.8	-0.515901	130	123	-7	-4.51413	80	88	8	5.15901	0	0	0	0	0	0	0	0	0	0	258	150	-108	-69.6466	5.6	5.4	-0.2	-0.128975	169	81	-88	-56.7491	47	56	9	5.80389	182	65
1157964	4.03014	23.6802	22.5316	-1.14854	-0.284988	172.3	170.5	-1.8	-0.446635	70.3	65.5	-4.8	-1.19103	110	128	18	4.46635	70	74	4	0.992522	0	0	0	0	0	0	0	0	0	0	177	157	-20	-4.96261	5.6	5.7	0.1	0.0248131	112	106	-6	-1.48878	59	54	-5	-1.24065	56	58
1158121	3.3589	27.2672	27.466	0.198841	0.0591981	166.4	167	0.6	0.17863	75.5	76.6	1.1	0.327488	118	103	-15	-4.46574	80	73	-7	-2.08401	1	0	0	0	1	0	0	0	0	0	154	144	-10	-2.97716	5.6	5.8	0.2	0.0595432	74	68	-6	-1.7863	45	45	0	0	202	138
1158989	2.00548	24.3313	22.938	-1.39338	-0.694788	177.2	176.8	-0.4	-0.199454	76.4	71.7	-4.7	-2.34358	99	115	16	7.97814	70	83	13	6.48224	0	0	0	0	0	0	0	0	0	0	187	188	1	0.498634	5.1	5.4	0.3	0.14959	110	102	-8	-3.98907	50	70	20	9.97268	249	116
1160366	4.3726	23.5557	24.3096	0.75385	0.172403	173	171.5	-1.5	-0.343045	70.5	71.5	1	0.228697	133	126	-7	-1.60088	86	82	-4	-0.914787	1	0	0	0	0	0	0	0	0	0	244	162	-82	-18.7531	5.9	5.9	0	0	169	96	-73	-16.6949	49	54	5	1.14348	111	76
1162566	1.83562	25.5664	25.4483	-0.118066	-0.0643194	169.9	169.6	-0.3	-0.163433	73.8	73.2	-0.6	-0.326866	110	107	-3	-1.63433	66	66	0	0	0	0	0	0	0	0	0	0	0	0	190	180	-10	-5.44776	4.9	5.1	0.2	0.108955	130	137	7	3.81343	48	43	-5	-2.72388	65	50
1162753	3.33151	22.7605	22.7456	-0.0148822	-0.0044671	171.7	171.5	-0.2	-0.0600329	67.1	66.9	-0.2	-0.0600329	127	104	-23	-6.90378	79	64	-15	-4.50247	0	0	0	0	0	0	0	0	0	0	238	229	-9	-2.70148	6	5.7	-0.3	-0.0900493	178	155	-23	-6.90378	40	36	-4	-1.20066	201	157
1163554	7.36164	21.1601	22.4185	1.2584	0.17094	172	172.1	0.1	0.0135839	62.6	66.4	3.8	0.516189	102	103	1	0.135839	66	56	-10	-1.35839	0	0	0	0	0	0	0	0	0	0	240	240	0	0	4.8	5.4	0.6	0.0815035	161	160	-1	-0.135839	63	69	6	0.815035	98	116
1166863	6.13425	24.9991	24.3209	-0.678226	-0.110564	171	171.1	0.1	0.0163019	73.1	71.2	-1.9	-0.309736	121	97	-24	-3.91246	60	66	6	0.978115	0	0	0	0	0	0	0	0	0	0	245	239	-6	-0.978115	5	5.3	0.3	0.0489058	171	155	-16	-2.60831	73	71	-2	-0.326038	125	86
1168102	6.88493	22.8575	24.3174	1.45991	0.212044	167.2	167.1	-0.1	-0.0145245	63.9	67.9	4	0.580979	109	104	-5	-0.726224	75	73	-2	-0.290489	0	0	0	0	0	0	0	0	0	0	194	140	-54	-7.84322	5.2	5.9	0.7	0.101671	130	78	-52	-7.55273	68	48	-20	-2.90489	60	71
1168465	6.17808	26.0536	28.3629	2.30925	0.37378	182	180.2	-1.8	-0.291353	86.3	92.1	5.8	0.938803	135	140	5	0.809313	87	85	-2	-0.323725	0	0	0	0	0	0	0	0	0	0	223	183	-40	-6.4745	5.5	6.9	1.4	0.226608	160	102	-58	-9.38803	57	54	-3	-0.485588	114	182
1175669	5.69041	25.8383	25.2644	-0.573878	-0.10085	166	164.3	-1.7	-0.298748	71.2	68.2	-3	-0.527203	123	131	8	1.40587	82	83	1	0.175734	0	0	0	0	0	0	0	0	0	0	194	187	-7	-1.23014	5.3	5.3	0	0	107	119	12	2.10881	46	59	13	2.28455	181	100
1178606	5.71781	26.1261	25.4342	-0.691905	-0.121009	167.5	167.9	0.4	0.0699569	73.3	71.7	-1.6	-0.279828	105	112	7	1.22425	62	61	-1	-0.174892	0	0	0	0	0	0	0	0	0	0	185	177	-8	-1.39914	5.1	5.5	0.4	0.0699569	113	120	7	1.22425	53	56	3	0.524677	146	98
1178642	2.99726	28.7248	27.6299	-1.09485	-0.365285	163.3	163.1	-0.2	-0.0667276	76.6	73.5	-3.1	-1.03428	118	118	0	0	76	82	6	2.00183	0	0	0	0	0	0	0	0	0	0	246	125	-121	-40.3702	5.6	5.5	-0.1	-0.0333638	87	67	-20	-6.67276	30	54	24	8.00731	900	62
1178820	1.95616	27.9224	28.5295	0.607122	0.310363	164	163	-1	-0.511204	75.1	75.8	0.7	0.357843	120	136	16	8.17927	75	85	10	5.11204	0	0	0	0	0	0	0	0	0	0	198	235	37	18.9146	5	5	0	0	119	145	26	13.2913	57	52	-5	-2.55602	333	261
1178941	4.52877	26.3973	25.4673	-0.929954	-0.205344	177	177.9	0.9	0.19873	82.7	80.6	-2.1	-0.463702	106	111	5	1.10405	72	73	1	0.220811	0	0	0	0	0	0	0	0	0	0	195	256	61	13.4694	5.2	5.6	0.4	0.0883243	116	46	-70	-15.4567	35	27	-8	-1.76649	277	806
1189022	7.42192	25.1557	24.7967	-0.359042	-0.0483759	170	170.4	0.4	0.0538944	72.7	72	-0.7	-0.0943152	140	129	-11	-1.4821	86	87	1	0.134736	0	0	0	0	0	0	0	0	0	0	196	212	16	2.15578	5.6	5.7	0.1	0.0134736	126	135	9	1.21262	41	47	6	0.808416	152	138
1191968	1.00274	27.5679	27.2017	-0.36622	-0.365219	166.8	167.7	0.9	0.897541	76.7	76.5	-0.2	-0.199454	122	127	5	4.98634	78	80	2	1.99454	0	0	0	0	0	0	0	0	0	0	231	214	-17	-16.9536	5.7	5.6	-0.1	-0.0997268	149	137	-12	-11.9672	62	64	2	1.99454	61	98
1193122	7.32877	31.3906	35.6187	4.22806	0.576912	166	164	-2	-0.272897	86.5	95.8	9.3	1.26897	141	139	-2	-0.272897	74	72	-2	-0.272897	0	0	0	0	0	0	0	0	0	0	159	202	43	5.86729	6.3	6.4	0.1	0.0136449	99	108	9	1.22804	49	62	13	1.77383	183	146
1194464	7.06301	22.3923	23.4923	1.10004	0.155746	168	168.5	0.5	0.0707913	63.2	66.7	3.5	0.495539	105	116	11	1.55741	60	61	1	0.141583	0	0	0	0	0	0	0	0	0	0	170	205	35	4.95539	4.4	4.8	0.4	0.056633	115	128	13	1.84057	48	49	1	0.141583	167	213
1195386	2.09589	27.8334	27.1547	-0.67876	-0.323853	152.7	154	1.3	0.620261	64.9	64.4	-0.5	-0.238562	110	114	4	1.9085	67	69	2	0.954248	0	0	0	0	0	0	0	0	0	0	192	176	-16	-7.63399	5.5	5.5	0	0	96	106	10	4.77124	72	53	-19	-9.06536	95	117
1195706	7.53425	22.2107	22.0913	-0.119462	-0.0158559	176	174.8	-1.2	-0.159273	68.8	67.5	-1.3	-0.172545	104	126	22	2.92	68	89	21	2.78727	0	0	0	0	0	0	0	0	0	0	254	236	-18	-2.38909	5.7	5.6	-0.1	-0.0132727	205	171	-34	-4.51273	49	44	-5	-0.663636	183	141
1195715	3.01644	22.0763	21.042	-1.03432	-0.342893	174.6	174.4	-0.2	-0.0663034	67.3	64	-3.3	-1.09401	140	119	-21	-6.96185	86	81	-5	-1.65758	0	0	0	0	0	0	0	0	0	0	200	207	7	2.32062	6	6.1	0.1	0.0331517	141	148	7	2.32062	52	56	4	1.32607	74	65
1203487	4.21918	24.5213	24.9346	0.413264	0.0979489	169.8	169.1	-0.7	-0.165909	70.7	71.3	0.6	0.142208	100	128	28	6.63636	64	87	23	5.4513	0	0	0	0	0	0	0	0	0	0	183	176	-7	-1.65909	5.5	5.9	0.4	0.0948052	103	101	-2	-0.474026	57	55	-2	-0.474026	218	139
1203562	2.03014	24.2853	23.5831	-0.702176	-0.345876	177.6	176.9	-0.7	-0.344804	76.6	73.8	-2.8	-1.37922	107	112	5	2.46289	61	68	7	3.44804	0	0	0	0	0	0	0	0	0	0	146	125	-21	-10.3441	7	7.1	0.1	0.0492578	77	57	-20	-9.85155	57	46	-11	-5.41835	129	112
1203599	4.00822	22.5956	23.2621	0.66648	0.166278	162	160.2	-1.8	-0.449077	59.3	59.7	0.4	0.0997949	130	116	-14	-3.49282	70	53	-17	-4.24129	0	0	0	0	0	0	0	0	0	0	204	240	36	8.98154	5.9	6.3	0.4	0.0997949	148	162	14	3.49282	51	62	11	2.74436	192	113
1207047	1.00548	23.538	23.3725	-0.165528	-0.164626	173.8	173.8	0	0	71.1	70.6	-0.5	-0.497275	107	118	11	10.9401	65	66	1	0.99455	0	0	0	0	0	0	0	0	0	0	220	266	46	45.7493	5	5.3	0.3	0.298365	156	191	35	34.8093	42	53	11	10.9401	140	93
1207113	6.04932	26.4626	25.7682	-0.69445	-0.114798	173	173.2	0.2	0.0330616	79.2	77.3	-1.9	-0.314085	113	128	15	2.47962	77	85	8	1.32246	0	0	0	0	0	0	0	0	0	0	234	214	-20	-3.30616	5.9	5.5	-0.4	-0.0661232	155	124	-31	-5.12455	70	65	-5	-0.82654	102	105
1208071	7.08219	25.0694	25.0769	0.00749837	0.00105876	174	173.4	-0.6	-0.0847195	75.9	75.4	-0.5	-0.0705996	110	109	-1	-0.141199	75	75	0	0	0	0	0	0	0	0	0	0	0	0	183	219	36	5.08317	4.8	5.6	0.8	0.112959	116	152	36	5.08317	49	54	5	0.705996	57	95
1213927	3.4137	21.5181	24.7929	3.27472	0.959288	159	158.9	-0.1	-0.0292937	54.4	62.6	8.2	2.40209	100	112	12	3.51525	60	72	12	3.51525	0	0	0	0	0	0	0	0	0	0	126	176	50	14.6469	6.1	5.5	-0.6	-0.175762	83	136	53	15.5257	20	34	14	4.10112	121	73
1215408	2.00548	26.122	26.1774	0.055403	0.0276258	172.8	173.5	0.7	0.349044	78	78.8	0.8	0.398907	128	126	-2	-0.997268	73	82	9	4.4877	0	0	0	0	0	0	0	0	0	0	192	199	7	3.49044	6	5.6	-0.4	-0.199454	119	132	13	6.48224	61	54	-7	-3.49044	52	107
1215622	1.00548	26.1011	26.0838	-0.0172889	-0.0171947	153	152.8	-0.2	-0.19891	61.1	60.9	-0.2	-0.19891	91	105	14	13.9237	53	60	7	6.96185	0	0	0	0	0	0	0	0	0	0	167	166	-1	-0.99455	5.1	5.4	0.3	0.298365	104	85	-19	-18.8965	49	71	22	21.8801	120	74
1215949	0.923288	25.4718	26.1476	0.675813	0.731964	170.1	169.7	-0.4	-0.433234	73.7	75.3	1.6	1.73294	106	102	-4	-4.33234	86	71	-15	-16.2463	0	0	0	0	0	0	0	0	0	0	224	207	-17	-18.4125	5.5	5.5	0	0	134	116	-18	-19.4955	68	56	-12	-12.997	153	200
1216106	6.00822	22.7036	23.7338	1.03018	0.171461	170.5	171	0.5	0.0832193	66	69.4	3.4	0.565891	109	110	1	0.166439	62	72	10	1.66439	0	0	0	0	0	0	0	0	0	0	206	238	32	5.32604	5.5	5.7	0.2	0.0332877	141	165	24	3.99453	60	51	-9	-1.49795	106	177
1223038	1.00822	27.5668	27.795	0.228226	0.226366	175.7	175.9	0.2	0.19837	85.1	86	0.9	0.892663	102	126	24	23.8043	65	85	20	19.837	0	0	0	0	0	0	0	0	0	0	150	175	25	24.7962	4.8	5.5	0.7	0.694293	103	114	11	10.9103	31	46	15	14.8777	133	84
1229937	5.05479	26.545	25.9266	-0.618468	-0.122353	156	156.5	0.5	0.098916	64.6	63.5	-1.1	-0.217615	154	121	-33	-6.52846	73	68	-5	-0.98916	0	0	0	0	0	0	0	0	0	0	231	215	-16	-3.16531	6.5	7.3	0.8	0.158266	164	127	-37	-7.31978	73	67	-6	-1.18699	155	148
1231332	7.16164	24.8364	23.741	-1.09544	-0.152959	164	162.9	-1.1	-0.153596	66.8	63	-3.8	-0.530604	121	127	6	0.837796	71	76	5	0.698164	0	0	0	0	0	0	0	0	0	0	204	188	-16	-2.23412	5.8	6.4	0.6	0.0837796	128	92	-36	-5.02678	62	84	22	3.07192	124	89
1231387	6.99726	21.6619	22.9878	1.32582	0.189477	176	175	-1	-0.142913	67.1	70.4	3.3	0.471613	93	98	5	0.714565	54	69	15	2.1437	0	0	0	0	0	0	0	0	0	0	226	243	17	2.42952	5	5.5	0.5	0.0714565	153	160	7	1.00039	68	61	-7	-1.00039	111	155
1232487	1.2411	31.4251	32.7308	1.30566	1.05202	174.6	173.3	-1.3	-1.04746	95.8	98.3	2.5	2.01435	121	115	-6	-4.83444	80	71	-9	-7.25166	0	0	0	0	0	0	0	0	0	0	147	150	3	2.41722	5.8	6.6	0.8	0.644592	94	85	-9	-7.25166	34	44	10	8.0574	129	98
1235291	3.05205	21.7071	21.0227	-0.68436	-0.224229	165.7	166.1	0.4	0.131059	59.6	58	-1.6	-0.524237	113	108	-5	-1.63824	72	80	8	2.62118	0	0	0	0	0	0	0	0	0	0	231	228	-3	-0.982944	5.5	5.7	0.2	0.0655296	157	150	-7	-2.29354	57	66	9	2.94883	43	56
1236711	3.10411	23.235	22.7084	-0.52653	-0.169624	167	165.9	-1.1	-0.354369	64.8	62.5	-2.3	-0.740953	136	118	-18	-5.79876	70	60	-10	-3.22154	0	0	0	0	0	0	0	0	0	0	145	142	-3	-0.966461	5.8	5.7	-0.1	-0.0322154	104	74	-30	-9.66461	48	49	1	0.322154	70	98
1237718	2.00822	24.8206	24.6911	-0.12943	-0.0644503	162.2	162.5	0.3	0.149386	65.3	65.2	-0.1	-0.0497954	117	118	1	0.497954	77	64	-13	-6.4734	0	0	0	0	0	0	0	0	0	0	222	185	-37	-18.4243	5.8	5.6	-0.2	-0.0995907	161	127	-34	-16.9304	55	57	2	0.995907	79	116
1238902	8.70411	22.4782	19.9451	-2.53314	-0.291028	169	169.2	0.2	0.0229777	64.2	57.1	-7.1	-0.815707	100	87	-13	-1.49355	66	72	6	0.68933	0	0	0	0	0	0	0	0	0	0	240	124	-116	-13.327	6.4	7.6	1.2	0.137866	194	64	-130	-14.9355	37	54	17	1.9531	161	104
1240820	3.89041	23.8703	22.2756	-1.59471	-0.409908	172.1	173.3	1.2	0.308451	70.7	66.9	-3.8	-0.976761	161	138	-23	-5.91197	91	90	-1	-0.257042	0	0	0	0	0	0	0	0	0	0	182	172	-10	-2.57042	5.5	5.1	-0.4	-0.102817	111	115	4	1.02817	49	42	-7	-1.7993	169	151
1242833	8.27945	27.5592	24.7466	-2.81254	-0.339702	175	174.9	-0.1	-0.0120781	84.4	75.7	-8.7	-1.05079	127	117	-10	-1.20781	87	77	-10	-1.20781	0	0	0	0	0	0	0	0	0	0	196	167	-29	-3.50265	5.5	5.4	-0.1	-0.0120781	131	103	-28	-3.38187	79	66	-13	-1.57015	92	91
1244275	7.58356	22.4866	21.8954	-0.591169	-0.0779541	173	171.9	-1.1	-0.145051	67.3	64.7	-2.6	-0.342847	105	100	-5	-0.659321	70	67	-3	-0.395592	0	0	0	0	0	0	0	0	0	0	212	166	-46	-6.06575	5.1	5.8	0.7	0.0923049	151	106	-45	-5.93389	43	58	15	1.97796	124	49
1244332	5.08219	25.0519	24.0492	-1.00273	-0.197302	170	168.4	-1.6	-0.314825	72.4	68.2	-4.2	-0.826415	114	117	3	0.590296	74	79	5	0.983827	0	0	0	0	0	0	0	0	0	0	155	192	37	7.28032	5.2	5.4	0.2	0.0393531	106	125	19	3.73854	42	46	4	0.787062	177	203
1246091	2.36164	30.2681	27.3269	-2.94121	-1.24541	170.8	171.1	0.3	0.12703	88.3	80	-8.3	-3.5145	140	112	-28	-11.8561	89	74	-15	-6.35151	0	0	0	0	0	0	0	0	0	0	201	204	3	1.2703	6	5.4	-0.6	-0.25406	123	119	-4	-1.69374	57	70	13	5.50464	188	88
1246448	2.27123	23.4122	24.3824	0.970156	0.427149	167.9	167	-0.9	-0.396261	66	68	2	0.880579	120	136	16	7.04463	84	88	4	1.76116	0	0	0	0	0	0	0	0	0	0	213	213	0	0	4.7	5.2	0.5	0.220145	138	136	-2	-0.880579	51	52	1	0.44029	234	249
1246578	3.95616	21.6848	19.4629	-2.2219	-0.561631	176.3	176.6	0.3	0.075831	67.4	60.7	-6.7	-1.69356	119	110	-9	-2.27493	69	79	10	2.5277	0	0	0	0	0	0	0	0	0	0	152	149	-3	-0.75831	5.7	5.5	-0.2	-0.050554	96	91	-5	-1.26385	48	37	-11	-2.78047	54	85
1255655	0.526027	23.2892	23.4221	0.132882	0.252614	171	173	2	3.80208	68.1	70.1	2	3.80208	96	121	25	47.526	50	75	25	47.526	0	0	0	0	0	0	0	0	0	0	204	197	-7	-13.3073	5.6	5.8	0.2	0.380208	150	141	-9	-17.1094	36	42	6	11.4063	190	158
1258508	2.18904	25.8744	26.6234	0.74891	0.342118	169	168.4	-0.6	-0.274093	73.9	75.5	1.6	0.730914	112	120	8	3.65457	70	81	11	5.02503	0	0	0	0	0	0	0	0	0	0	170	200	30	13.7046	5.3	5.4	0.1	0.0456821	106	132	26	11.8773	51	60	9	4.11139	139	109
1260181	4.04932	26.5221	26.6794	0.157301	0.0388464	167.6	168	0.4	0.0987821	74.5	75.3	0.8	0.197564	120	131	11	2.71651	71	78	7	1.72869	0	0	0	0	0	0	0	0	0	0	176	172	-4	-0.987821	5.4	5.6	0.2	0.0493911	97	96	-1	-0.246955	64	60	-4	-0.987821	141	119
1261629	5.96986	24.6132	23.8269	-0.786322	-0.131715	161	161.7	0.7	0.117256	63.8	62.3	-1.5	-0.251262	131	121	-10	-1.67508	66	81	15	2.51262	0	0	0	0	0	0	0	0	0	0	171	190	19	3.18265	5.8	5.5	-0.3	-0.0502524	105	120	15	2.51262	50	61	11	1.84259	124	83
1264134	1.95068	28.6496	25.613	-3.03661	-1.55669	169.9	169.4	-0.5	-0.25632	82.7	73.5	-9.2	-4.71629	126	124	-2	-1.02528	78	67	-11	-5.63904	0	0	0	0	0	0	0	0	0	0	258	229	-29	-14.8666	5.9	5.8	-0.1	-0.051264	180	161	-19	-9.74017	39	40	1	0.51264	144	177
1268879	5.81096	21.1876	21.0795	-0.10815	-0.0186114	168	167.3	-0.7	-0.120462	59.8	59	-0.8	-0.137671	108	116	8	1.37671	74	89	15	2.58133	0	0	0	0	0	0	0	0	0	0	201	182	-19	-3.26968	5.4	5.5	0.1	0.0172089	132	105	-27	-4.64639	62	55	-7	-1.20462	99	51
1272504	0.835616	22.9013	21.4305	-1.47084	-1.76019	173.2	172	-1.2	-1.43607	68.7	63.4	-5.3	-6.34262	115	108	-7	-8.37705	75	76	1	1.19672	0	0	0	0	0	0	0	0	0	0	191	192	1	1.19672	5.4	5.5	0.1	0.119672	127	109	-18	-21.541	50	63	13	15.5574	94	129
1279165	3.36986	23.3163	22.6245	-0.691786	-0.205286	172.4	172.6	0.2	0.0593496	69.3	67.4	-1.9	-0.563821	141	134	-7	-2.07724	80	85	5	1.48374	0	0	0	0	0	0	0	0	0	0	217	165	-52	-15.4309	5.4	5.3	-0.1	-0.0296748	114	97	-17	-5.04472	76	68	-8	-2.37398	218	103
1283144	3.38082	24.9272	24.1607	-0.766541	-0.226732	164.8	164.4	-0.4	-0.118314	67.7	65.3	-2.4	-0.709887	123	126	3	0.887358	65	66	1	0.295786	0	0	0	0	0	0	0	0	0	0	180	169	-11	-3.25365	7.8	6.5	-1.3	-0.384522	111	101	-10	-2.95786	56	63	7	2.0705	86	83
1287366	6.31507	23.3242	23.6262	0.302009	0.0478235	165	164.2	-0.8	-0.126681	63.5	63.7	0.2	0.0316703	140	132	-8	-1.26681	90	82	-8	-1.26681	0	0	0	0	0	0	0	0	0	0	223	181	-42	-6.65076	5.1	5.5	0.4	0.0633406	168	93	-75	-11.8764	67	82	15	2.37527	78	92
1287508	8.21644	24.9993	24.4326	-0.566674	-0.0689684	189	186.3	-2.7	-0.32861	89.3	84.8	-4.5	-0.547683	123	144	21	2.55585	85	96	11	1.33878	0	0	0	0	0	0	0	0	0	0	203	193	-10	-1.21707	5.3	5.5	0.2	0.0243414	113	127	14	1.7039	40	42	2	0.243414	280	217
1287544	8.52329	23.486	25.2007	1.71464	0.201171	163	162.2	-0.8	-0.0938605	62.4	66.3	3.9	0.45757	146	136	-10	-1.17326	96	86	-10	-1.17326	0	0	0	0	0	0	0	0	0	0	191	116	-75	-8.79942	4.7	5	0.3	0.0351977	113	70	-43	-5.045	50	42	-8	-0.938605	72	66
1290610	4.18356	23.3731	23.0906	-0.282526	-0.0675324	163	163.2	0.2	0.0478062	62.1	61.5	-0.6	-0.143418	120	103	-17	-4.06352	81	77	-4	-0.956123	0	0	0	0	1	0	0	0	0	0	212	228	16	3.82449	5.3	5.2	-0.1	-0.0239031	133	137	4	0.956123	67	81	14	3.34643	81	68
1292593	7.90685	27.128	27.1839	0.0558639	0.00706525	170	169.5	-0.5	-0.0632363	78.4	78.1	-0.3	-0.0379418	122	118	-4	-0.505891	79	75	-4	-0.505891	0	0	0	0	0	0	0	0	0	0	229	157	-72	-9.10603	6.1	7	0.9	0.113825	151	105	-46	-5.81774	46	43	-3	-0.379418	142	97
1294391	8.10959	20.0453	20.8203	0.774928	0.095557	177	175.6	-1.4	-0.172635	62.8	64.2	1.4	0.172635	115	129	14	1.72635	68	74	6	0.739865	0	0	0	0	0	0	0	0	0	0	199	189	-10	-1.23311	5.3	5.2	-0.1	-0.0123311	115	123	8	0.986486	43	40	-3	-0.369932	298	251
1295754	3.6	21.7346	21.535	-0.19959	-0.0554416	173.2	173.6	0.4	0.111111	65.2	64.9	-0.3	-0.0833333	131	118	-13	-3.61111	89	77	-12	-3.33333	0	0	0	0	0	0	0	0	0	0	254	188	-66	-18.3333	6.1	5.7	-0.4	-0.111111	143	120	-23	-6.38889	63	60	-3	-0.833333	185	95
1299855	6.79178	26.8199	28.1404	1.32049	0.194424	174	173.9	-0.1	-0.0147237	81.2	85.1	3.9	0.574223	106	123	17	2.50303	62	60	-2	-0.294474	1	0	0	0	0	0	0	0	0	0	175	148	-27	-3.97539	6.7	6.3	-0.4	-0.0588947	122	91	-31	-4.56434	45	43	-2	-0.294474	87	121
1304414	5.41096	27.8108	26.1472	-1.66367	-0.307463	164	162.8	-1.2	-0.221772	74.8	69.3	-5.5	-1.01646	135	135	0	0	84	82	-2	-0.36962	0	0	0	0	0	0	0	0	0	0	205	236	31	5.72911	5.2	5.5	0.3	0.055443	138	146	8	1.47848	62	73	11	2.03291	131	96
1304450	1.00274	23.9751	24.2894	0.314319	0.31346	157.8	157.3	-0.5	-0.498634	59.7	60.1	0.4	0.398907	100	117	17	16.9536	69	60	-9	-8.97541	0	0	0	0	0	0	0	0	0	0	210	132	-78	-77.7869	9.4	6.8	-2.6	-2.5929	141	68	-73	-72.8005	41	51	10	9.97268	157	97
1304496	3.07671	25.0617	23.9024	-1.15932	-0.376804	180	179.6	-0.4	-0.130009	81.2	77.1	-4.1	-1.33259	113	120	7	2.27516	57	60	3	0.975067	0	0	0	0	0	0	0	0	0	0	151	128	-23	-7.47551	5.4	5.6	0.2	0.0650045	86	66	-20	-6.50045	48	62	14	4.55031	58	46
1304599	7.47123	26.3879	25.3005	-1.08736	-0.14554	161	160.9	-0.1	-0.0133847	68.4	65.5	-2.9	-0.388155	117	140	23	3.07847	75	81	6	0.80308	0	0	0	0	0	0	0	0	0	0	220	145	-75	-10.0385	6.6	7.7	1.1	0.147231	160	81	-79	-10.5739	46	62	16	2.14155	97	68
1307862	6.38904	25.5359	25.513	-0.0228557	-0.00357733	176	173.5	-2.5	-0.391295	79.1	76.8	-2.3	-0.359991	126	120	-6	-0.939108	86	88	2	0.313036	0	0	0	0	0	0	0	0	0	0	216	186	-30	-4.69554	5.3	5.2	-0.1	-0.0156518	181	149	-32	-5.00858	39	41	2	0.313036	124	119
1309651	3.57534	24.2389	25.3665	1.12758	0.315377	167	166	-1	-0.279693	67.6	69.9	2.3	0.643295	144	146	2	0.559387	85	87	2	0.559387	0	0	0	0	0	0	0	0	0	0	184	198	14	3.91571	5.1	5.4	0.3	0.083908	126	147	21	5.87356	42	37	-5	-1.39847	144	128
1316042	2.99452	25.1205	26.2272	1.10673	0.369587	168	168.2	0.2	0.0667887	70.9	74.2	3.3	1.10201	153	135	-18	-6.01098	86	85	-1	-0.333943	0	0	0	0	0	0	0	0	0	0	195	154	-41	-13.6917	5	5	0	0	110	81	-29	-9.68435	71	61	-10	-3.33943	142	76
1316798	6.05753	25.5428	24.3605	-1.1823	-0.195179	164	164.1	0.1	0.0165084	68.7	65.6	-3.1	-0.511759	113	164	51	8.41927	63	70	7	1.15559	0	0	0	0	0	0	0	0	0	0	184	193	9	1.48575	5.1	5.8	0.7	0.115559	126	138	12	1.981	45	37	-8	-1.32067	99	135
1316864	2.17808	22.8466	22.4888	-0.357846	-0.164294	165	165.1	0.1	0.0459119	62.2	61.3	-0.9	-0.413208	102	100	-2	-0.918239	66	60	-6	-2.75472	0	0	0	0	0	0	0	0	0	0	191	178	-13	-5.96855	5.8	5.7	-0.1	-0.0459119	124	111	-13	-5.96855	67	69	2	0.918239	73	95
1317106	1.98356	22.107	21.9453	-0.16166	-0.0814999	157.3	157.3	0	0	54.7	54.3	-0.4	-0.201657	114	114	0	0	70	73	3	1.51243	0	0	0	0	0	0	0	0	0	0	170	168	-2	-1.00829	6.2	6.7	0.5	0.252072	88	88	0	0	65	72	7	3.52901	106	112
1317151	1.98356	26.7176	26.2713	-0.44636	-0.225029	159.3	159.1	-0.2	-0.100829	67.8	66.5	-1.3	-0.655387	111	111	0	0	62	59	-3	-1.51243	0	0	0	0	0	0	0	0	0	0	172	156	-16	-8.0663	5.5	5.4	-0.1	-0.0504144	106	108	2	1.00829	54	53	-1	-0.504144	72	40
1317375	3.29589	22.2491	21.6585	-0.590643	-0.179206	170	171.9	1.9	0.576475	64.3	64	-0.3	-0.0910224	110	114	4	1.21363	75	79	4	1.21363	0	0	0	0	0	0	0	0	0	0	183	178	-5	-1.51704	6.4	6.2	-0.2	-0.0606816	115	97	-18	-5.46135	75	71	-4	-1.21363	61	78
1320601	1	24.4326	24.5467	0.114171	0.114171	162.1	162.1	0	0	64.2	64.5	0.3	0.3	150	143	-7	-7	77	72	-5	-5	0	0	0	0	0	0	0	0	0	0	181	197	16	16	5.6	5.3	-0.3	-0.3	130	129	-1	-1	36	39	3	3	181	147
1321484	5.98082	23.4535	23.0179	-0.43562	-0.0728361	170.4	170.1	-0.3	-0.0501603	68.1	66.6	-1.5	-0.250802	120	113	-7	-1.17041	83	74	-9	-1.50481	0	0	0	0	0	0	0	0	0	0	168	172	4	0.668804	5.5	5.3	-0.2	-0.0334402	94	110	16	2.67522	54	60	6	1.00321	126	57
1322155	1.52329	21.3107	21.1226	-0.188105	-0.123486	158	159	1	0.656475	53.2	53.4	0.2	0.131295	106	92	-14	-9.19065	64	60	-4	-2.6259	0	0	0	0	0	0	0	0	0	0	228	184	-44	-28.8849	5	5	0	0	141	127	-14	-9.19065	56	55	-1	-0.656475	111	104
1322708	1.16986	25.7573	25.3929	-0.364388	-0.311479	164.5	165.2	0.7	0.598361	69.7	69.3	-0.4	-0.34192	118	124	6	5.12881	80	63	-17	-14.5316	0	0	0	0	0	0	0	0	0	0	233	219	-14	-11.9672	5.5	5.6	0.1	0.0854801	155	139	-16	-13.6768	42	39	-3	-2.5644	248	467
1322762	1	20.5972	20.7775	0.180361	0.180361	166.5	166.5	0	0	57.1	57.6	0.5	0.5	155	115	-40	-40	75	62	-13	-13	0	0	0	0	0	0	0	0	0	0	179	166	-13	-13	4.7	4.9	0.2	0.2	89	78	-11	-11	89	84	-5	-5	92	56
1326993	1.97534	29.543	30.1164	0.573408	0.290283	172	172.1	0.1	0.0506241	87.4	89.2	1.8	0.911234	107	108	1	0.506241	61	67	6	3.03745	0	0	0	0	0	0	0	0	0	0	243	253	10	5.06241	5.6	5.9	0.3	0.151872	181	185	4	2.02497	38	55	17	8.6061	166	157
1329417	5.13699	18.776	20.1739	1.39786	0.272117	164	163	-1	-0.194667	50.5	53.6	3.1	0.603467	118	114	-4	-0.778667	82	82	0	0	0	0	0	0	0	0	0	0	0	0	157	244	87	16.936	6	5.9	-0.1	-0.0194667	73	148	75	14.6	59	61	2	0.389333	226	112
1331803	2.0411	19.8151	20.6479	0.832786	0.408009	159.8	159	-0.8	-0.391946	50.6	52.2	1.6	0.783893	135	141	6	2.9396	87	91	4	1.95973	0	0	0	0	0	0	0	0	0	0	160	149	-11	-5.38926	6.7	6.8	0.1	0.0489933	80	69	-11	-5.38926	71	72	1	0.489933	39	43
1332079	3.06301	26.1693	24.4785	-1.69086	-0.552024	163.2	162.2	-1	-0.326476	69.7	64.4	-5.3	-1.73032	121	115	-6	-1.95886	71	72	1	0.326476	0	0	0	0	0	0	0	0	0	0	202	191	-11	-3.59123	6.6	6.7	0.1	0.0326476	135	132	-3	-0.979428	46	52	6	1.95886	111	64
1333544	1.00548	26.1308	26.0989	-0.0319159	-0.031742	165.3	166.9	1.6	1.59128	71.4	72.7	1.3	1.29292	112	148	36	35.8038	65	77	12	11.9346	0	0	0	0	0	0	0	0	0	0	183	96	-87	-86.5259	7.2	8.2	1	0.99455	102	33	-69	-68.624	42	42	0	0	226	173
1335922	3.76712	26.8702	25.6056	-1.26461	-0.335698	168.4	168.5	0.1	0.0265455	76.2	72.7	-3.5	-0.929091	108	119	11	2.92	65	73	8	2.12364	0	0	0	0	0	0	0	0	0	0	182	207	25	6.63636	5.3	5.5	0.2	0.0530909	114	127	13	3.45091	59	65	6	1.59273	72	104
1336264	3.83836	26.2358	24.7751	-1.46072	-0.38056	170.2	170	-0.2	-0.0521056	76	71.6	-4.4	-1.14632	116	111	-5	-1.30264	70	76	6	1.56317	0	0	0	0	0	0	0	0	0	0	159	208	49	12.7659	5.5	5.7	0.2	0.0521056	96	134	38	9.90007	42	46	4	1.04211	210	168
1336303	7.17534	22.6627	23.3803	0.717576	0.100006	176	176.7	0.7	0.0975563	70.2	73	2.8	0.390225	119	118	-1	-0.139366	79	77	-2	-0.278732	0	0	0	0	0	0	0	0	0	0	203	217	14	1.95113	4.8	5.3	0.5	0.0696831	134	136	2	0.278732	50	69	19	2.64796	87	105
1337636	3.12603	23.3323	24.0273	0.695034	0.222338	151	148.8	-2.2	-0.703769	53.2	53.2	0	0	123	138	15	4.79842	65	68	3	0.959684	0	0	0	0	0	0	0	0	0	0	224	157	-67	-21.433	5.6	5.7	0.1	0.0319895	133	73	-60	-19.1937	60	70	10	3.19895	72	79
1340485	8.09041	23.9563	24.0006	0.0442902	0.0054744	165.1	165.2	0.1	0.0123603	65.3	65.5	0.2	0.0247206	139	136	-3	-0.370809	78	89	11	1.35963	1	0	0	0	1	0	0	0	0	0	140	133	-7	-0.865222	5.8	5.9	0.1	0.0123603	86	76	-10	-1.23603	32	41	9	1.11243	162	118
1341820	7.98356	24.4929	25.7793	1.28643	0.161135	167.6	167.7	0.1	0.0125257	68.8	72.5	3.7	0.463452	127	136	9	1.12732	66	74	8	1.00206	0	0	0	0	0	0	0	0	0	0	208	220	12	1.50309	5.8	6.8	1	0.125257	134	142	8	1.00206	59	66	7	0.876802	85	73
1343310	1.00548	27.2061	26.9612	-0.244888	-0.243554	175.4	176.3	0.9	0.895095	83.7	83.8	0.1	0.099455	143	146	3	2.98365	96	85	-11	-10.9401	0	0	0	0	0	0	0	0	0	0	221	236	15	14.9183	5.7	5.7	0	0	145	160	15	14.9183	37	44	7	6.96185	222	166
1345024	4.93973	23.8399	23.5274	-0.312449	-0.0632523	178.9	178.9	0	0	76.3	75.3	-1	-0.20244	120	125	5	1.0122	75	85	10	2.0244	0	0	0	0	0	0	0	0	0	0	177	178	1	0.20244	5	5.4	0.4	0.0809762	107	114	7	1.41708	53	60	7	1.41708	140	64
1349312	5.43014	23.1834	23.2955	0.112088	0.0206418	170	170.6	0.6	0.110494	67	67.8	0.8	0.147326	110	83	-27	-4.97225	70	63	-7	-1.2891	0	0	0	0	0	0	0	0	0	0	241	216	-25	-4.60394	6	5.5	-0.5	-0.0920787	162	127	-35	-6.44551	59	65	6	1.10494	128	88
1350390	1.8411	22.4372	22.5801	0.142912	0.0776232	167.3	167.3	0	0	62.8	63.2	0.4	0.217262	128	128	0	0	78	76	-2	-1.08631	0	0	0	0	0	0	0	0	0	0	195	188	-7	-3.80208	5.9	6.2	0.3	0.162946	124	121	-3	-1.62946	51	57	6	3.25893	91	64
1350617	3.03288	22.319	22.2401	-0.0789705	-0.0260381	175.7	175.5	-0.2	-0.065944	68.9	68.5	-0.4	-0.131888	125	125	0	0	76	73	-3	-0.98916	0	0	0	0	0	0	0	0	0	0	180	216	36	11.8699	5.5	5.3	-0.2	-0.065944	122	145	23	7.58356	46	55	9	2.96748	83	133
1354642	2.00548	24.3401	23.2285	-1.11159	-0.554278	169.1	169.2	0.1	0.0498634	69.6	66.5	-3.1	-1.54577	108	105	-3	-1.4959	77	77	0	0	0	0	0	0	0	0	0	0	0	0	206	164	-42	-20.9426	5.9	5.8	-0.1	-0.0498634	129	109	-20	-9.97268	41	36	-5	-2.49317	185	170
1355210	8.00822	25.3099	25.6449	0.33502	0.0418345	176	174.4	-1.6	-0.199795	78.4	78	-0.4	-0.0499487	112	140	28	3.49641	74	83	9	1.12385	0	0	0	0	0	0	0	0	0	0	193	191	-2	-0.249743	5.5	5.3	-0.2	-0.0249743	111	107	-4	-0.499487	87	85	-2	-0.249743	70	43
1355322	1.86301	23.3731	23.9175	0.544372	0.2922	163	164.6	1.6	0.858824	62.1	64.8	2.7	1.44926	95	107	12	6.44118	52	68	16	8.58824	0	0	0	0	0	0	0	0	0	0	202	181	-21	-11.2721	7.5	7.7	0.2	0.107353	124	89	-35	-18.7868	77	73	-4	-2.14706	99	91
1357997	5.55342	25.2501	25.6139	0.363751	0.0655003	172	171.8	-0.2	-0.0360138	74.7	75.6	0.9	0.162062	129	146	17	3.06117	80	90	10	1.80069	0	0	0	0	0	0	0	0	0	0	264	210	-54	-9.72373	5.8	7.1	1.3	0.23409	170	129	-41	-7.38283	49	37	-12	-2.16083	185	299
1358378	4.0274	26.6881	25.127	-1.56112	-0.387624	175.5	174.6	-0.9	-0.223469	82.2	76.6	-5.6	-1.39048	120	124	4	0.993197	70	86	16	3.97279	0	0	0	0	0	0	0	0	0	0	194	270	76	18.8707	5.7	6.3	0.6	0.14898	158	193	35	8.69048	40	52	12	2.97959	138	142
1359375	3.83562	24.0084	23.55	-0.458362	-0.119502	167.8	166.9	-0.9	-0.234643	67.6	65.6	-2	-0.521429	107	97	-10	-2.60714	76	70	-6	-1.56429	0	0	0	0	0	0	0	0	0	0	244	301	57	14.8607	5.6	5.8	0.2	0.0521429	144	208	64	16.6857	53	69	16	4.17143	326	191
1359665	1	28.8866	27.4719	-1.41473	-1.41473	166	167.2	1.2	1.2	79.6	76.8	-2.8	-2.8	129	128	-1	-1	83	81	-2	-2	0	0	0	0	0	0	0	0	0	0	200	194	-6	-6	6	6.1	0.1	0.1	129	129	0	0	49	49	0	0	129	81
1365778	1	24.6373	24.0275	-0.609775	-0.609775	178.5	178.2	-0.3	-0.3	78.5	76.3	-2.2	-2.2	128	117	-11	-11	92	77	-15	-15	0	0	0	0	0	0	0	0	0	0	271	260	-11	-11	5.6	5.5	-0.1	-0.1	178	181	3	3	66	78	12	12	148	56
1370594	4.98356	25.3843	24.6305	-0.753732	-0.151244	169	168.1	-0.9	-0.180594	72.5	69.6	-2.9	-0.581913	126	144	18	3.61187	77	64	-13	-2.60858	0	0	0	0	0	0	0	0	0	0	204	197	-7	-1.40462	8.3	8	-0.3	-0.0601979	133	107	-26	-5.21715	86	80	-6	-1.20396	71	73
1370893	4.98356	23.1343	23.5098	0.375569	0.0753615	173.7	172.8	-0.9	-0.180594	69.8	70.2	0.4	0.0802639	113	119	6	1.20396	74	77	3	0.601979	0	0	0	0	0	0	0	0	0	0	197	201	4	0.802639	5.6	5.7	0.1	0.020066	140	140	0	0	62	53	-9	-1.80594	113	75
1371005	1	26.8199	26.3837	-0.43625	-0.43625	174	175	1	1	81.2	80.8	-0.4	-0.4	137	110	-27	-27	87	80	-7	-7	0	0	0	0	0	0	0	0	0	0	232	230	-2	-2	5.1	5.5	0.4	0.4	162	157	-5	-5	56	63	7	7	77	83
1377708	5.03836	23.8173	22.819	-0.99836	-0.198152	165.2	165.1	-0.1	-0.0198477	65	62.2	-2.8	-0.555737	126	120	-6	-1.19086	87	79	-8	-1.58782	0	0	0	0	0	0	0	0	0	0	201	222	21	4.16803	5.9	5.5	-0.4	-0.079391	129	147	18	3.57259	35	49	14	2.77868	210	144
1378741	7.0137	21.9083	20.1774	-1.7309	-0.246789	167	165.7	-1.3	-0.185352	61.1	55.4	-5.7	-0.812695	115	92	-23	-3.2793	72	58	-14	-1.99609	0	0	0	0	0	0	0	0	0	0	173	161	-12	-1.71094	5.2	5.6	0.4	0.0570312	120	118	-2	-0.285156	41	49	8	1.14062	104	49
1378826	2.56712	24.9092	25.1679	0.258768	0.100801	162.9	161.2	-1.7	-0.66222	66.1	65.4	-0.7	-0.272679	107	115	8	3.11633	54	63	9	3.50587	0	0	0	0	0	0	0	0	0	0	153	142	-11	-4.28495	5.7	5.8	0.1	0.0389541	80	72	-8	-3.11633	61	69	8	3.11633	93	58
1378871	1.41096	29.4099	29.0548	-0.355114	-0.251682	176	176	0	0	91.1	90	-1.1	-0.779612	117	114	-3	-2.12621	61	72	11	7.79612	0	0	0	0	0	0	0	0	0	0	173	147	-26	-18.4272	6.7	6.2	-0.5	-0.354369	110	88	-22	-15.5922	35	41	6	4.25243	199	93
1380801	0.99726	21.9917	21.7337	-0.257946	-0.258655	158	158.5	0.5	0.501374	54.9	54.6	-0.3	-0.300824	102	115	13	13.0357	60	72	12	12.033	0	0	0	0	0	0	0	0	0	0	264	170	-94	-94.2582	5.5	5.3	-0.2	-0.200549	135	88	-47	-47.1291	71	69	-2	-2.00549	101	83
1382065	6.06027	24.9064	25.3114	0.404962	0.0668224	182	180.1	-1.9	-0.313517	82.5	82.1	-0.4	-0.0660036	126	114	-12	-1.98011	72	78	6	0.990054	0	0	0	0	0	0	0	0	0	0	226	131	-95	-15.6759	5.4	5.8	0.4	0.0660036	156	62	-94	-15.5108	58	49	-9	-1.48508	190	131
1383156	3.89589	25.0652	24.3925	-0.672706	-0.172671	161.9	161.6	-0.3	-0.0770042	65.7	63.7	-2	-0.513361	137	99	-38	-9.75387	88	64	-24	-6.16034	0	0	0	0	0	0	0	0	0	0	285	290	5	1.2834	5.5	5.6	0.1	0.0256681	183	197	14	3.59353	80	93	13	3.33685	98	64
1383736	2.1589	24.5389	25.4304	0.891438	0.412912	162	161.1	-0.9	-0.416878	64.4	66	1.6	0.741117	110	100	-10	-4.63198	66	60	-6	-2.77919	0	0	0	0	0	0	0	0	0	0	248	176	-72	-33.3503	5.3	5.7	0.4	0.185279	167	118	-49	-22.6967	57	48	-9	-4.16878	197	82
1384386	7.97808	22.0558	24.5378	2.48198	0.3111	163	161.5	-1.5	-0.188015	58.6	64	5.4	0.676854	105	100	-5	-0.626717	62	67	5	0.626717	0	0	0	0	0	0	0	0	0	0	239	162	-77	-9.65144	5.3	5.8	0.5	0.0626717	155	101	-54	-6.76854	48	56	8	1.00275	105	81
1384425	2.04384	24.4371	23.8077	-0.629407	-0.307954	168.4	169.5	1.1	0.538204	69.3	68.4	-0.9	-0.440349	133	119	-14	-6.84987	86	77	-9	-4.40349	0	0	0	0	0	0	0	0	0	0	158	201	43	21.0389	5.9	5.5	-0.4	-0.19571	87	120	33	16.1461	60	70	10	4.89276	95	102
1384434	9.11233	21.7181	20.1199	-1.59813	-0.175381	173	172.4	-0.6	-0.0658449	65	59.8	-5.2	-0.570655	140	148	8	0.877931	84	92	8	0.877931	0	0	0	0	0	0	0	0	0	0	260	270	10	1.09741	5.5	8.3	2.8	0.307276	205	164	-41	-4.4994	67	89	22	2.41431	103	66
1386456	8.07397	25.6941	24.3807	-1.3134	-0.162671	173	174.1	1.1	0.13624	76.9	73.9	-3	-0.371564	129	120	-9	-1.11469	83	80	-3	-0.371564	0	0	0	0	0	0	0	0	0	0	218	165	-53	-6.5643	4.9	5.3	0.4	0.0495419	142	83	-59	-7.30743	43	56	13	1.61011	308	228
1387024	4.92603	23.2835	24.5209	1.2374	0.251197	169	169.2	0.2	0.0406007	66.5	70.2	3.7	0.751112	133	129	-4	-0.812013	78	78	0	0	0	0	0	0	0	0	0	0	0	0	281	173	-108	-21.9244	5.5	5.3	-0.2	-0.0406007	129	67	-62	-12.5862	50	74	24	4.87208	606	253
1387426	7.8274	23.3577	22.8243	-0.533455	-0.0681523	162	162	0	0	61.3	59.9	-1.4	-0.178859	116	116	0	0	56	59	3	0.383269	0	0	0	0	0	0	0	0	0	0	189	153	-36	-4.59923	5.3	5.8	0.5	0.0638782	135	84	-51	-6.51558	49	55	6	0.766538	146	98
1388030	9.01918	22.4567	21.6675	-0.789263	-0.0875094	170	168.2	-1.8	-0.199575	64.9	61.3	-3.6	-0.399149	90	100	10	1.10875	60	71	11	1.21962	0	0	0	0	0	0	0	0	0	0	195	184	-11	-1.21962	5.4	5.5	0.1	0.0110875	140	119	-21	-2.32837	39	51	12	1.3305	186	103
1389176	7.99726	24.837	27.037	2.19995	0.275088	168	168.1	0.1	0.0125043	70.1	76.4	6.3	0.78777	133	134	1	0.125043	88	75	-13	-1.62556	0	0	0	0	0	0	0	0	0	0	252	182	-70	-8.753	5.5	6.2	0.7	0.08753	202	99	-103	-12.8794	46	43	-3	-0.375128	88	258
1389363	7.11233	25.5677	25.3498	-0.217906	-0.0306377	162	161.6	-0.4	-0.0562404	67.1	66.2	-0.9	-0.126541	125	132	7	0.984206	78	82	4	0.562404	0	0	0	0	0	0	0	0	0	0	126	158	32	4.49923	5	4.7	-0.3	-0.0421803	55	93	38	5.34284	33	29	-4	-0.562404	326	240
1391012	3.53151	23.249	25.0555	1.80648	0.511531	175	176.1	1.1	0.311482	71.2	77.7	6.5	1.84057	119	108	-11	-3.11482	80	76	-4	-1.13266	1	0	1	0	0	0	0	0	0	0	188	137	-51	-14.4414	8.7	7.1	-1.6	-0.453064	121	54	-67	-18.9721	39	44	5	1.41583	266	322
1392130	2.0274	23.1488	22.9877	-0.161042	-0.0794327	170	168.8	-1.2	-0.591892	66.9	65.5	-1.4	-0.690541	92	108	16	7.89189	57	50	-7	-3.4527	0	0	0	0	0	0	0	0	0	0	187	217	30	14.7973	5.4	5.3	-0.1	-0.0493243	121	146	25	12.3311	50	50	0	0	147	152
1397108	3.4411	25.5528	23.821	-1.73174	-0.503252	161.2	161.2	0	0	66.4	61.9	-4.5	-1.30772	108	106	-2	-0.58121	65	67	2	0.58121	0	0	0	0	0	0	0	0	0	0	191	149	-42	-12.2054	6.8	6.9	0.1	0.0290605	124	98	-26	-7.55573	32	33	1	0.290605	242	186
1403979	3.00822	30.1852	30.219	0.0338021	0.0112366	172	172	0	0	89.3	89.4	0.1	0.0332423	119	117	-2	-0.664845	68	68	0	0	0	0	0	0	0	0	0	0	0	0	113	122	9	2.9918	5.7	5.6	-0.1	-0.0332423	60	72	12	3.98907	30	40	10	3.32423	135	106
1408077	1.99178	22.9736	22.2207	-0.752906	-0.378007	180.2	181.5	1.3	0.652682	74.6	73.2	-1.4	-0.702889	118	115	-3	-1.50619	78	73	-5	-2.51032	0	0	0	0	0	0	0	0	0	0	183	177	-6	-3.01238	5.3	5.1	-0.2	-0.100413	119	113	-6	-3.01238	48	65	17	8.53508	100	43
1408246	3.49041	30.4853	31.9324	1.44714	0.414605	165.5	164.3	-1.2	-0.343799	83.5	86.2	2.7	0.773548	133	141	8	2.29199	88	102	14	4.01099	0	0	0	0	0	0	0	0	0	0	226	190	-36	-10.314	5.8	5.7	-0.1	-0.0286499	146	128	-18	-5.15699	60	52	-8	-2.29199	110	83
1411189	6.00822	26.886	25.1545	-1.73148	-0.288186	174	175.3	1.3	0.21637	81.4	77.3	-4.1	-0.682399	127	136	9	1.49795	83	83	0	0	0	0	0	0	0	0	0	0	0	0	168	148	-20	-3.32877	5.6	5.4	-0.2	-0.0332877	90	77	-13	-2.1637	46	50	4	0.665755	275	206
1411602	6.55616	25.3679	25.5932	0.225254	0.0343575	163	163.6	0.6	0.0915169	67.4	68.5	1.1	0.167781	124	107	-17	-2.59298	83	80	-3	-0.457585	0	0	0	0	0	0	0	0	0	0	193	212	19	2.89804	5.5	5.7	0.2	0.0305056	119	141	22	3.35562	57	46	-11	-1.67781	213	210
1413866	2.91507	26.1551	26.3358	0.180729	0.0619981	175	175.7	0.7	0.240132	80.1	81.3	1.2	0.411654	116	117	1	0.343045	73	77	4	1.37218	0	0	0	0	0	0	0	0	0	0	208	208	0	0	5.8	5.4	-0.4	-0.137218	131	131	0	0	47	48	1	0.343045	168	229
1415749	3.50959	24.6021	23.2961	-1.30597	-0.372114	170	168.7	-1.3	-0.370414	71.1	66.3	-4.8	-1.36768	109	120	11	3.13427	67	78	11	3.13427	0	0	0	0	0	0	0	0	0	0	207	144	-63	-17.9508	5.3	5.1	-0.2	-0.0569867	107	76	-31	-8.83294	41	52	11	3.13427	230	116
1416979	3.02192	25.3064	24.6252	-0.68118	-0.225413	175.9	176.6	0.7	0.231641	78.3	76.8	-1.5	-0.496374	120	142	22	7.28015	80	73	-7	-2.31641	0	0	0	0	0	0	0	0	0	0	152	205	53	17.5385	9	8.9	-0.1	-0.0330916	85	131	46	15.2221	59	63	4	1.32366	101	83
1417725	1.00274	25.5291	24.0733	-1.45583	-1.45186	169.1	169.3	0.2	0.199454	73	69	-4	-3.98907	124	98	-26	-25.929	88	68	-20	-19.9454	0	0	0	0	0	0	0	0	0	0	166	137	-29	-28.9208	5.7	5.6	-0.1	-0.0997268	95	80	-15	-14.959	60	55	-5	-4.98634	107	46
1420659	0.843836	18.7885	18.5124	-0.276103	-0.3272	165.4	165	-0.4	-0.474026	51.4	50.4	-1	-1.18506	147	137	-10	-11.8506	85	84	-1	-1.18506	0	0	0	0	0	0	0	0	0	0	179	162	-17	-20.1461	5.6	5.5	-0.1	-0.118506	115	96	-19	-22.5162	58	56	-2	-2.37013	87	55
1423119	6.9589	27.5135	27.1759	-0.337609	-0.0485147	174	173.6	-0.4	-0.0574803	83.3	81.9	-1.4	-0.201181	110	111	1	0.143701	62	78	16	2.29921	0	0	0	0	0	0	0	0	0	0	216	251	35	5.02953	5.4	5.4	0	0	146	159	13	1.86811	43	41	-2	-0.287402	240	339
1423221	5.0137	25.3059	25.9352	0.629244	0.125505	151	150.7	-0.3	-0.0598361	57.7	58.9	1.2	0.239344	111	160	49	9.77322	65	73	8	1.59563	0	0	0	0	0	0	0	0	0	0	214	178	-36	-7.18033	6	6.1	0.1	0.0199454	153	106	-47	-9.37432	60	54	-6	-1.19672	142	149
1423230	7.00822	24.6832	26.3507	1.66747	0.237931	165	163.8	-1.2	-0.171228	67.2	70.7	3.5	0.499414	139	136	-3	-0.428069	80	74	-6	-0.856138	0	0	0	0	0	0	0	0	0	0	185	176	-9	-1.28421	5.1	5.5	0.4	0.0570758	115	100	-15	-2.14034	51	63	12	1.71228	86	114
1428525	2.45205	22.5625	23.5706	1.00805	0.411104	167.1	166.7	-0.4	-0.163128	63	65.5	2.5	1.01955	128	114	-14	-5.7095	88	79	-9	-3.67039	0	0	0	0	0	0	0	0	0	0	152	189	37	15.0894	5.9	5.7	-0.2	-0.0815642	88	103	15	6.11732	60	71	11	4.48603	83	157
1428552	2.0137	24.7298	24.8816	0.151807	0.0753871	173.8	175	1.2	0.595918	74.7	76.2	1.5	0.744898	135	110	-25	-12.415	87	70	-17	-8.44218	0	0	0	0	0	0	0	0	0	0	219	199	-20	-9.93197	5.5	5.1	-0.4	-0.198639	136	112	-24	-11.9184	41	51	10	4.96599	347	301
1432988	4.39178	22.6739	21.5711	-1.1028	-0.251104	168.4	168.3	-0.1	-0.0227698	64.3	61.1	-3.2	-0.728634	126	124	-2	-0.455396	80	82	2	0.455396	0	0	0	0	0	0	0	0	0	0	219	182	-37	-8.42483	5.1	5.7	0.6	0.136619	152	124	-28	-6.37555	52	49	-3	-0.683094	76	102
1435925	3.03288	24.1994	24.2771	0.0776578	0.0256053	177.1	176.7	-0.4	-0.131888	75.9	75.8	-0.1	-0.032972	116	112	-4	-1.31888	70	77	7	2.30804	0	0	0	0	0	0	0	0	0	0	155	168	13	4.28636	5.3	5.7	0.4	0.131888	89	93	4	1.31888	42	37	-5	-1.6486	225	223
1437330	6.47123	24.5908	24.4695	-0.121286	-0.0187423	169.2	170.1	0.9	0.139077	70.4	70.8	0.4	0.061812	107	100	-7	-1.08171	72	69	-3	-0.46359	0	0	0	0	0	0	0	0	0	0	174	203	29	4.48137	5.6	5.7	0.1	0.015453	135	144	9	1.39077	38	37	-1	-0.15453	97	116
1438672	4.27671	20.5744	20.2747	-0.299746	-0.0700879	163.5	163.2	-0.3	-0.0701473	55	54	-1	-0.233824	127	129	2	0.467649	84	69	-15	-3.50737	0	0	0	0	0	0	0	0	0	0	133	147	14	3.27354	5.5	5.6	0.1	0.0233824	77	101	24	5.61179	45	60	15	3.50737	93	38
1444196	7.99726	22.5528	20.0972	-2.45556	-0.30705	165	162.7	-2.3	-0.287598	61.4	53.2	-8.2	-1.02535	110	135	25	3.12607	65	67	2	0.250086	0	0	0	0	0	0	0	0	0	0	219	139	-80	-10.0034	6.9	6.8	-0.1	-0.0125043	113	69	-44	-5.50188	50	69	19	2.37581	337	86
1449847	4.81096	27.1359	27.6243	0.488377	0.101513	181	180.9	-0.1	-0.0207859	88.9	90.4	1.5	0.311788	142	117	-25	-5.19647	81	88	7	1.45501	0	0	0	0	0	0	0	0	0	0	158	158	0	0	5.1	5.7	0.6	0.124715	87	84	-3	-0.623576	32	30	-2	-0.415718	292	242
1452959	8.07671	23.8017	24.0987	0.297019	0.0367748	165	163.6	-1.4	-0.173338	64.8	64.5	-0.3	-0.0371438	100	114	14	1.73338	70	68	-2	-0.247626	0	0	0	0	0	0	0	0	0	0	156	165	9	1.11431	9.5	6.9	-2.6	-0.321913	104	102	-2	-0.247626	35	46	11	1.36194	138	135
1455286	3.93151	26.7149	26.3357	-0.379117	-0.0964304	168	167.4	-0.6	-0.152613	75.4	73.8	-1.6	-0.406969	159	123	-36	-9.15679	105	75	-30	-7.63066	0	0	0	0	0	0	0	0	0	0	231	226	-5	-1.27178	5.7	6.1	0.4	0.101742	154	159	5	1.27178	46	50	4	1.01742	176	137
1455848	2.01918	22.7342	23.1578	0.4236	0.209788	166.6	165.2	-1.4	-0.693351	63.1	63.2	0.1	0.0495251	119	109	-10	-4.95251	73	67	-6	-2.97151	0	0	0	0	0	0	0	0	0	0	194	169	-25	-12.3813	5.6	5.5	-0.1	-0.0495251	122	99	-23	-11.3908	55	45	-10	-4.95251	174	134
1457860	3.11507	24.802	24.2008	-0.60123	-0.193007	170.5	170.8	0.3	0.0963061	72.1	70.6	-1.5	-0.48153	104	95	-9	-2.88918	67	70	3	0.963061	0	0	0	0	0	0	0	0	0	0	196	183	-13	-4.17326	5.4	5.5	0.1	0.032102	135	110	-25	-8.02551	60	61	1	0.32102	61	62
1458184	2.06575	26.464	25.7376	-0.726395	-0.351637	171.9	171.5	-0.4	-0.193634	78.2	75.7	-2.5	-1.21021	140	95	-45	-21.7838	83	66	-17	-8.22944	0	0	0	0	0	0	0	0	0	0	201	179	-22	-10.6499	5.5	5.7	0.2	0.096817	96	82	-14	-6.77719	91	96	5	2.42042	61	71
1458803	2.01644	22.4197	22.5983	0.178545	0.0885446	173	172.7	-0.3	-0.148777	67.1	67.4	0.3	0.148777	122	116	-6	-2.97554	80	74	-6	-2.97554	0	0	0	0	0	0	0	0	0	0	142	160	18	8.92663	6.1	6.2	0.1	0.0495924	82	89	7	3.47147	47	53	6	2.97554	105	68
1458876	1.43288	27.2079	25.1756	-2.03232	-1.41835	162.9	163.5	0.6	0.418738	72.2	67.3	-4.9	-3.41969	135	139	4	2.79159	79	74	-5	-3.48948	0	0	0	0	0	0	0	0	0	0	148	128	-20	-13.9579	5.8	6.6	0.8	0.558317	84	71	-13	-9.07266	39	40	1	0.697897	141	106
1459976	4.13425	25.5355	24.5578	-0.977728	-0.236495	167.8	167.5	-0.3	-0.0725646	71.9	68.9	-3	-0.725646	114	112	-2	-0.483764	76	75	-1	-0.241882	0	0	0	0	0	0	0	0	0	0	153	170	17	4.11199	5.6	5.9	0.3	0.0725646	94	104	10	2.41882	41	56	15	3.62823	122	89
1463973	3.45479	22.3011	23.9693	1.66822	0.482872	177.8	179	1.2	0.347343	70.5	76.8	6.3	1.82355	90	109	19	5.4996	60	72	12	3.47343	0	0	0	0	0	0	0	0	0	0	220	208	-12	-3.47343	5.1	5.8	0.7	0.202617	149	156	7	2.02617	55	35	-20	-5.78906	156	133
1463991	5.05479	23.9149	24.2057	0.290757	0.057521	166	165.5	-0.5	-0.098916	65.9	66.3	0.4	0.0791328	124	140	16	3.16531	65	80	15	2.96748	0	0	0	0	0	0	0	0	0	0	185	183	-2	-0.395664	5.6	6	0.4	0.0791328	114	105	-9	-1.78049	38	44	6	1.18699	232	238
1464336	7.82466	21.4536	21.5668	0.113261	0.0144748	163	162	-1	-0.127801	57	56.6	-0.4	-0.0511204	102	103	1	0.127801	62	66	4	0.511204	0	0	0	0	0	0	0	0	0	0	214	238	24	3.06723	5.3	5.6	0.3	0.0383403	151	154	3	0.383403	50	49	-1	-0.127801	155	211
1466835	8.40548	22.4551	21.2478	-1.20729	-0.143631	167.1	167.2	0.1	0.011897	62.7	59.4	-3.3	-0.392601	110	114	4	0.47588	75	76	1	0.11897	0	0	0	0	0	0	0	0	0	0	149	158	9	1.07073	5.3	8.8	3.5	0.416395	94	93	-1	-0.11897	43	43	0	0	101	144
1468606	3.12329	25.1919	24.8287	-0.363249	-0.116303	161	160.3	-0.7	-0.224123	65.3	63.8	-1.5	-0.480263	110	122	12	3.84211	69	67	-2	-0.640351	0	0	0	0	0	0	0	0	0	0	167	167	0	0	4.8	4.9	0.1	0.0320175	96	96	0	0	61	59	-2	-0.640351	62	56
1472144	5.29589	27.994	29.2435	1.24946	0.23593	177.3	176.5	-0.8	-0.151061	88	91.1	3.1	0.58536	138	143	5	0.944128	90	108	18	3.39886	0	0	0	0	0	0	0	0	0	0	178	206	28	5.28712	5.6	5.9	0.3	0.0566477	97	90	-7	-1.32178	47	42	-5	-0.944128	380	609
1472331	2.10959	22.9871	23.486	0.498962	0.236521	163.7	163	-0.7	-0.331818	61.6	62.4	0.8	0.379221	127	124	-3	-1.42208	94	86	-8	-3.79221	0	0	0	0	0	0	0	0	0	0	168	170	2	0.948052	5.5	5.3	-0.2	-0.0948052	98	112	14	6.63636	45	44	-1	-0.474026	107	91
1472407	3.10685	22.5261	21.7181	-0.808027	-0.260079	174	173	-1	-0.321869	68.2	65	-3.2	-1.02998	100	99	-1	-0.321869	60	66	6	1.93122	0	0	0	0	0	0	0	0	0	0	285	241	-44	-14.1623	5.2	5.5	0.3	0.0965608	204	156	-48	-15.4497	37	33	-4	-1.28748	341	318
1472845	7.17534	25.3177	22.2647	-3.05303	-0.42549	172	170.6	-1.4	-0.195113	74.9	64.8	-10.1	-1.4076	124	128	4	0.557465	81	83	2	0.278732	0	0	0	0	0	0	0	0	0	0	203	164	-39	-5.43528	5.3	5.8	0.5	0.0696831	112	95	-17	-2.36922	44	54	10	1.39366	314	94
1474456	6.93151	24.5028	25.8115	1.30864	0.188796	176	175.5	-0.5	-0.0721344	75.9	79.5	3.6	0.519368	104	111	7	1.00988	66	78	12	1.73123	0	0	0	0	0	0	0	0	0	0	198	237	39	5.62648	5.2	6.1	0.9	0.129842	132	167	35	5.04941	61	56	-5	-0.721344	109	91
1479004	1.6274	22.8416	22.6391	-0.202521	-0.124445	173.3	172.8	-0.5	-0.307239	68.6	67.6	-1	-0.614478	95	110	15	9.21717	62	71	9	5.5303	0	0	0	0	0	0	0	0	0	0	166	171	5	3.07239	5.3	5.2	-0.1	-0.0614478	117	99	-18	-11.0606	50	51	1	0.614478	114	144
1479303	5.50411	24.0238	20.9311	-3.09275	-0.561898	166	165.6	-0.4	-0.072673	66.2	57.4	-8.8	-1.59881	113	129	16	2.90692	81	82	1	0.181682	0	0	0	0	0	0	0	0	0	0	172	164	-8	-1.45346	5.6	5.9	0.3	0.0545047	126	112	-14	-2.54355	46	45	-1	-0.181682	79	52
1480103	2.93973	20.5697	21.5088	0.939144	0.319467	171.5	170.6	-0.9	-0.306151	60.5	62.6	2.1	0.714352	100	98	-2	-0.680336	65	75	10	3.40168	0	0	0	0	0	0	0	0	0	0	144	158	14	4.76235		5.1			86	84	-2	-0.680336	57	65	8	2.72134	55	105
1481191	3.03288	24.9641	24.7421	-0.221999	-0.0731977	169	167.6	-1.4	-0.461608	71.3	69.5	-1.8	-0.593496	137	143	6	1.97832	70	78	8	2.63776	0	0	0	0	0	0	0	0	0	0	183	142	-41	-13.5185	8.8	7.9	-0.9	-0.296748	111	77	-34	-11.2105	61	40	-21	-6.92412	147	155
1485742	6.22466	27.3685	27.2199	-0.14854	-0.0238631	164.1	164.1	0	0	73.7	73.3	-0.4	-0.0642606	111	138	27	4.33759	76	98	22	3.53433	1	0	0	0	0	0	0	0	0	0	146	188	42	6.74736	4.6	4.7	0.1	0.0160651	70	93	23	3.69498	50	52	2	0.321303	186	307
1486084	3.89041	24.2888	24.7425	0.453742	0.116631	169.4	168.8	-0.6	-0.154225	69.7	70.5	0.8	0.205634	120	143	23	5.91197	70	84	14	3.59859	0	0	0	0	0	0	0	0	0	0	209	138	-71	-18.25	5.6	6	0.4	0.102817	144	66	-78	-20.0493	58	54	-4	-1.02817	89	87
1486682	1.03562	22.4432	22.1687	-0.274532	-0.265091	162	163	1	0.965608	58.9	58.9	0	0	115	103	-12	-11.5873	69	62	-7	-6.75926	0	0	0	0	0	0	0	0	0	0	237	193	-44	-42.4868	5.6	5.6	0	0	175	130	-45	-43.4524	48	66	18	17.381	92	60
1486879	3.98356	23.7028	23.0805	-0.622302	-0.156218	178	177.6	-0.4	-0.100413	75.1	72.8	-2.3	-0.577373	128	141	13	3.26341	83	73	-10	-2.51032	0	0	0	0	0	0	0	0	0	0	190	180	-10	-2.51032	4.9	4.6	-0.3	-0.0753095	123	115	-8	-2.00825	52	53	1	0.251032	95	90
1487465	7.08767	26.3493	27.7463	1.39702	0.197105	161	161.2	0.2	0.028218	68.3	72.1	3.8	0.536142	110	118	8	1.12872	69	62	-7	-0.98763	0	0	0	0	0	0	0	0	0	0	263	146	-117	-16.5075	5.5	5.8	0.3	0.042327	193	94	-99	-13.9679	48	50	2	0.28218	194	44
1490072	7.38356	24.1253	23.5988	-0.526493	-0.0713061	179	177.2	-1.8	-0.243785	77.3	74.1	-3.2	-0.433395	151	126	-25	-3.3859	87	87	0	0	0	0	0	0	0	0	0	0	0	0	188	188	0	0	5.8	6.5	0.7	0.0948052	129	129	0	0	39	37	-2	-0.270872	183	139
1491846	7.24658	23.2507	23.5873	0.336614	0.0464514	165	163.3	-1.7	-0.234594	63.3	62.9	-0.4	-0.0551985	160	117	-43	-5.93384	93	61	-32	-4.41588	0	0	0	0	0	0	0	0	0	0	235	143	-92	-12.6957	6	6.6	0.6	0.0827977	132	79	-53	-7.3138	54	52	-2	-0.275992	365	104
1491921	8.3589	24.1501	23.9657	-0.184469	-0.0220685	171.1	172	0.9	0.10767	70.7	70.9	0.2	0.0239266	119	117	-2	-0.239266	77	64	-13	-1.55523	0	0	0	0	0	0	0	0	0	0	242	197	-45	-5.38348	5.9	6.1	0.2	0.0239266	166	98	-68	-8.13504	39	41	2	0.239266	255	472
1492348	1.66849	22.6855	23.4078	0.722307	0.43291	178.4	177.2	-1.2	-0.719212	72.2	73.5	1.3	0.779146	136	121	-15	-8.99015	75	82	7	4.1954	0	0	0	0	0	0	0	0	0	0	174	175	1	0.599343	5.7	6	0.3	0.179803	110	112	2	1.19869	48	54	6	3.59606	72	73
1497026	1.99178	24.6724	24.4023	-0.270147	-0.135631	178.6	178.9	0.3	0.150619	78.7	78.1	-0.6	-0.301238	116	129	13	6.52682	79	82	3	1.50619	0	0	0	0	0	0	0	0	0	0	232	207	-25	-12.5516	5.7	5.8	0.1	0.0502063	152	148	-4	-2.00825	51	54	3	1.50619	101	82
1502612	2.05753	23.4292	23.7146	0.285389	0.138704	178.2	177.6	-0.6	-0.291611	74.4	74.8	0.4	0.194407	106	109	3	1.45806	74	77	3	1.45806	0	0	0	0	0	0	0	0	0	0	248	215	-33	-16.0386	5.8	6.2	0.4	0.194407	151	149	-2	-0.972037	40	40	0	0	264	192
1507569	0.994521	21.1602	21.7295	0.569379	0.572517	155.4	153.8	-1.6	-1.60882	51.1	51.4	0.3	0.301653	128	126	-2	-2.01102	64	64	0	0	0	0	0	0	0	0	0	0	0	0	181	201	20	20.1102	6.1	6	-0.1	-0.100551	119	135	16	16.0882	47	57	10	10.0551	90	57
1510103	6.44658	26.8571	26.208	-0.649114	-0.100691	157	157	0	0	66.2	64.6	-1.6	-0.248194	119	96	-23	-3.56779	75	62	-13	-2.01657	0	0	0	0	0	0	0	0	0	0	211	162	-49	-7.60093	5.3	5.9	0.6	0.0930727	141	89	-52	-8.0663	45	68	23	3.56779	55	70
1510251	7.19452	32.3823	32.0297	-0.352543	-0.0490016	178	177.4	-0.6	-0.0833968	102.6	100.8	-1.8	-0.25019	111	122	11	1.52894	83	83	0	0	0	0	0	0	0	0	0	0	0	0	233	229	-4	-0.555979	5.8	5.7	-0.1	-0.0138995	161	149	-12	-1.66794	48	61	13	1.80693	206	132
1514530	3.03288	21.4127	20.7783	-0.634412	-0.209178	171.8	172.6	0.8	0.263776	63.2	61.9	-1.3	-0.428636	108	99	-9	-2.96748	74	70	-4	-1.31888	0	0	0	0	0	0	0	0	0	0	173	179	6	1.97832	5.4	5.7	0.3	0.098916	95	98	3	0.98916	68	80	12	3.95664	50	56
1514987	1.2274	26.4694	25.7039	-0.765548	-0.623716	174.5	174.2	-0.3	-0.24442	80.6	78	-2.6	-2.1183	118	135	17	13.8504	74	78	4	3.25893	0	0	0	0	0	0	0	0	0	0	198	154	-44	-35.8482	5.7	5.9	0.2	0.162946	146	93	-53	-43.1808	48	55	7	5.70313	133	86
1519834	5.9726	23.7388	24.2741	0.53533	0.089631	175	174.6	-0.4	-0.0669725	72.7	74	1.3	0.217661	115	139	24	4.01835	70	85	15	2.51147	0	0	0	0	0	0	0	0	0	0	197	138	-59	-9.87844	9.6	6.7	-2.9	-0.48555	141	71	-70	-11.7202	55	55	0	0	104	85
1520924	4.13973	29.9702	28.9021	-1.06809	-0.258011	164.5	164.7	0.2	0.0483124	81.1	78.4	-2.7	-0.652217	131	125	-6	-1.44937	87	79	-8	-1.9325	0	0	0	0	0	0	0	0	0	0	247	155	-92	-22.2237	5.2	5.3	0.1	0.0241562	162	85	-77	-18.6003	43	53	10	2.41562	193	118
1528032	2.0137	26.3296	26.3686	0.0389759	0.0193554	169	168.2	-0.8	-0.397279	75.2	74.6	-0.6	-0.297959	91	124	33	16.3878	56	81	25	12.415	0	0	0	0	0	0	0	0	0	0	182	204	22	10.9252	5.2	5.8	0.6	0.297959	135	138	3	1.4898	42	54	12	5.95918	124	99
1534387	8.00548	24.8382	23.9682	-0.870003	-0.108676	174	174.4	0.4	0.0499658	75.2	72.9	-2.3	-0.287303	114	105	-9	-1.12423	78	68	-10	-1.24914	0	0	0	0	0	0	0	0	0	0	226	193	-33	-4.12218	5.1	6	0.9	0.112423	159	131	-28	-3.4976	36	39	3	0.374743	117	161
1534396	5.23562	26.1983	25.4131	-0.785176	-0.149968	178.1	178.2	0.1	0.0190999	83.1	80.7	-2.4	-0.458399	100	110	10	1.90999	70	73	3	0.572998	0	0	0	0	0	0	0	0	0	0	220	210	-10	-1.90999	5	5.3	0.3	0.0572998	151	154	3	0.572998	55	56	1	0.190999	163	112
1538938	1.99452	24.2215	24.295	0.0734971	0.0368495	170	169.5	-0.5	-0.250687	70	69.8	-0.2	-0.100275	99	110	11	5.51511	65	62	-3	-1.50412	0	0	0	0	0	0	0	0	0	0	165	110	-55	-27.5755	6.7	6.8	0.1	0.0501374	106	74	-32	-16.044	44	31	-13	-6.51786	55	76
1545365	2.97808	21.3228	22.0221	0.699341	0.234829	169	168.6	-0.4	-0.134315	60.9	62.6	1.7	0.570837	120	120	0	0	83	78	-5	-1.67893	0	0	0	0	0	0	0	0	0	0	169	129	-40	-13.4315	8.6	9.2	0.6	0.201472	119	76	-43	-14.4388	57	41	-16	-5.37259	80	100
1546027	7.14795	24.4922	25.3005	0.808319	0.113084	160	160.9	0.9	0.12591	62.7	65.5	2.8	0.391721	102	117	15	2.09851	63	72	9	1.2591	0	0	0	0	0	0	0	0	0	0	263	189	-74	-10.3526	5.5	5.8	0.3	0.0419701	197	122	-75	-10.4925	65	62	-3	-0.419701	88	93
1546933	6.38904	28.248	30.4448	2.19679	0.343837	171	170.4	-0.6	-0.0939108	82.6	88.4	5.8	0.907804	113	164	51	7.98242	74	90	16	2.50429	0	0	0	0	0	0	0	0	0	0	171	181	10	1.56518	5.5	5.5	0	0	98	128	30	4.69554	40	34	-6	-0.939108	260	136
1547202	9.04932	28.4674	28.1993	-0.268121	-0.0296289	173	172.9	-0.1	-0.0110506	85.2	84.3	-0.9	-0.099455	125	129	4	0.442022	72	78	6	0.663034	0	0	0	0	0	0	0	0	0	0	199	217	18	1.9891	5.7	6.1	0.4	0.0442022	150	158	8	0.884045	47	57	10	1.10506	129	109
1548188	5.40822	26.6909	27.5645	0.873614	0.161535	170.4	169.4	-1	-0.184904	77.5	79.1	1.6	0.295846	123	110	-13	-2.40375	74	75	1	0.184904	1	0	1	0	1	0	0	0	0	0	147	157	10	1.84904	6.2	6	-0.2	-0.0369807	93	89	-4	-0.739615	43	37	-6	-1.10942	136	241
1548955	2.00548	24.6133	24.6967	0.0833307	0.0415515	170.2	171.1	0.9	0.44877	71.3	72.3	1	0.498634	160	129	-31	-15.4577	90	92	2	0.997268	1	1	0	0	1	0	1	0	0	0	197	202	5	2.49317	5.4	5.3	-0.1	-0.0498634	133	136	3	1.4959	57	52	-5	-2.49317	116	67
1549886	2.00822	25.6816	25.8191	0.137449	0.0684433	175.5	174.7	-0.8	-0.398363	79.1	78.8	-0.3	-0.149386	131	133	2	0.995907	87	89	2	0.995907	0	0	0	0	0	0	0	0	0	0	189	184	-5	-2.48977	5.4	5.2	-0.2	-0.0995907	118	110	-8	-3.98363	45	61	16	7.96726	135	100
1552411	1.9589	24.6284	25.1749	0.546463	0.278964	172.4	171.1	-1.3	-0.663636	73.2	73.7	0.5	0.255245	121	103	-18	-9.18881	84	72	-12	-6.12587	0	0	0	0	0	0	0	0	0	0	196	165	-31	-15.8252	6.6	5.9	-0.7	-0.357343	132	102	-30	-15.3147	41	39	-2	-1.02098	240	183
1556482	1.99178	26.4595	26.9399	0.480409	0.241196	164.5	164.5	0	0	71.6	72.9	1.3	0.652682	111	129	18	9.03714	75	83	8	4.01651	0	0	0	0	0	0	0	0	0	0	202	227	25	12.5516	5.1	5.3	0.2	0.100413	119	154	35	17.5722	57	56	-1	-0.502063	174	180
1557434	4.19726	25.9638	26.5468	0.583051	0.138912	151	152.7	1.7	0.405026	59.2	61.9	2.7	0.643277	107	114	7	1.66775	73	66	-7	-1.66775	0	0	0	0	0	0	0	0	0	0	151	193	42	10.0065	5.4	6.1	0.7	0.166775	92	75	-17	-4.05026	66	48	-18	-4.28851	141	493
1557939	2.56164	20.813	20.6689	-0.144075	-0.0562433	177.4	177.2	-0.2	-0.0780749	65.5	64.9	-0.6	-0.234225	91	94	3	1.17112	60	70	10	3.90374	0	0	0	0	0	0	0	0	0	0	156	184	28	10.9305	5.2	5.7	0.5	0.195187	101	105	4	1.5615	55	56	1	0.390374	105	89
1557948	5.00274	25.2622	24.6818	-0.580404	-0.116017	168	167.2	-0.8	-0.159912	71.3	69	-2.3	-0.459748	156	135	-21	-4.1977	86	77	-9	-1.79901	0	0	0	0	0	0	0	0	0	0	231	153	-78	-15.5915	6	6.1	0.1	0.019989	154	65	-89	-17.7903	60	57	-3	-0.599671	145	173
1561767	8.05205	21.551	21.9531	0.402112	0.049939	173	172.6	-0.4	-0.0496768	64.5	65.4	0.9	0.111773	116	128	12	1.4903	86	91	5	0.62096	0	0	0	0	0	0	0	0	0	0	201	139	-62	-7.6999	5	5.3	0.3	0.0372576	111	40	-71	-8.81763	52	55	3	0.372576	282	303
1563499	6.02192	21.3944	21.3812	-0.0131887	-0.00219011	155	156.1	1.1	0.182666	51.4	52.1	0.7	0.116242	128	101	-27	-4.48362	70	63	-7	-1.16242	0	0	0	0	0	0	0	0	0	0	258	215	-43	-7.14058	5.9	6.2	0.3	0.049818	195	132	-63	-10.4618	48	58	10	1.6606	250	162
1571944	1.01918	23.5141	23.0056	-0.508556	-0.498986	166.9	166.4	-0.5	-0.490591	65.5	63.7	-1.8	-1.76613	102	98	-4	-3.92473	70	63	-7	-6.86828	0	0	0	0	0	0	0	0	0	0	186	198	12	11.7742	5.5	5.8	0.3	0.294355	108	115	7	6.86828	55	60	5	4.90591	109	83
1575728	3.03014	24.4938	26.1322	1.63841	0.540705	172.4	170.2	-2.2	-0.72604	72.8	75.7	2.9	0.957052	140	130	-10	-3.30018	87	80	-7	-2.31013	0	0	0	0	0	0	0	0	0	0	167	165	-2	-0.660036	5.8	5.7	-0.1	-0.0330018	104	105	1	0.330018	49	43	-6	-1.98011	96	131
1582025	2.00274	24.4925	23.5848	-0.907642	-0.4532	169.9	169.3	-0.6	-0.29959	70.7	67.6	-3.1	-1.54788	113	106	-7	-3.49521	70	74	4	1.99726	0	0	0	0	0	0	0	0	0	0	165	161	-4	-1.99726	5.5	5.5	0	0	90	78	-12	-5.99179	60	70	10	4.99316	88	89
1582904	6.48493	23.729	22.4866	-1.24249	-0.191597	172	173	1	0.154204	70.2	67.3	-2.9	-0.447191	106	117	11	1.69624	73	80	7	1.07943	0	0	0	0	0	0	0	0	0	0	244	250	6	0.925222	4.9	5.2	0.3	0.0462611	163	171	8	1.23363	51	57	6	0.925222	191	138
1583965	1.14521	24.2002	23.6613	-0.53891	-0.470579	169.1	168.4	-0.7	-0.611244	69.2	67.1	-2.1	-1.83373	121	114	-7	-6.11244	77	75	-2	-1.74641	0	0	0	0	0	0	0	0	0	0	201	212	11	9.60526	5.1	5.2	0.1	0.0873206	131	128	-3	-2.61962	63	76	13	11.3517	92	148
1584131	3.95342	29.4416	27.6361	-1.80544	-0.456678	172	171.2	-0.8	-0.202356	87.1	81	-6.1	-1.54297	144	142	-2	-0.505891	95	92	-3	-0.758836	0	0	0	0	0	0	0	0	0	0	162	162	0	0	5.6	5.9	0.3	0.0758836	99	110	11	2.7824	31	37	6	1.51767	113	73
1586108	3.14521	24.7807	24.8317	0.0509327	0.0161937	179	177.8	-1.2	-0.381533	79.4	78.5	-0.9	-0.28615	126	123	-3	-0.953833	87	77	-10	-3.17944	0	0	0	0	0	0	0	0	0	0	238	219	-19	-6.04094	5.4	5.5	0.1	0.0317944	163	154	-9	-2.8615	35	46	11	3.49739	197	173
1587860	8.43562	31.2558	29.8109	-1.4449	-0.171286	176.8	177.1	0.3	0.0355635	97.7	93.5	-4.2	-0.497889	122	135	13	1.54108	76	90	14	1.65963	0	0	0	0	0	0	0	0	0	0	225	250	25	2.96362	5.8	5.9	0.1	0.0118545	175	179	4	0.47418	41	42	1	0.118545	195	191
1589743	2.0137	23.8287	23.6076	-0.221058	-0.109777	162.6	163.1	0.5	0.248299	63	62.8	-0.2	-0.0993197	100	96	-4	-1.98639	68	65	-3	-1.4898	0	0	0	0	0	0	0	0	0	0	233	161	-72	-35.7551	5.4	5.4	0	0	147	76	-71	-35.2585	72	72	0	0	102	111
1592097	7.67671	25.1042	23.5014	-1.60281	-0.208789	169	167.2	-1.8	-0.234475	71.7	65.7	-6	-0.781585	120	104	-16	-2.08423	77	60	-17	-2.21449	0	0	0	0	0	0	0	0	0	0	197	227	30	3.90792	5.1	5.3	0.2	0.0260528	134	153	19	2.47502	54	82	28	3.64739	116	35
1598268	1.01918	24.2623	22.8843	-1.37802	-1.35209	163.3	163.4	0.1	0.0981183	64.7	61.1	-3.6	-3.53226	138	131	-7	-6.86828	78	79	1	0.981183	0	0	0	0	0	0	0	0	0	0	181	170	-11	-10.793	5.8	5.8	0	0	87	89	2	1.96237	70	70	0	0	111	107
1600871	4.96164	27.7636	25.1822	-2.58141	-0.520273	163.7	163.6	-0.1	-0.0201546	74.4	67.4	-7	-1.41082	111	102	-9	-1.81391	80	73	-7	-1.41082	0	0	0	0	0	0	0	0	0	0	162	194	32	6.44948	5.4	5.7	0.3	0.0604638	93	112	19	3.82938	39	46	7	1.41082	316	303
1600965	2.05205	24.169	23.2762	-0.892801	-0.435077	166	165.3	-0.7	-0.341121	66.6	63.6	-3	-1.46195	140	129	-11	-5.36048	78	79	1	0.487316	0	0	0	0	0	0	0	0	0	0	171	166	-5	-2.43658	5.1	5.4	0.3	0.146195	123	105	-18	-8.7717	39	39	0	0	184	121
1602419	2.93425	28.0827	27.3751	-0.707543	-0.241133	164.4	165.3	0.9	0.306723	75.9	74.8	-1.1	-0.374883	117	131	14	4.77124	80	90	10	3.40803	0	0	0	0	0	0	0	0	0	0	139	151	12	4.08964	5.3	5.6	0.3	0.102241	56	39	-17	-5.79365	34	28	-6	-2.04482	386	476
1602576	3.30411	23.705	23.3237	-0.381318	-0.115407	153.7	152.3	-1.4	-0.423715	56	54.1	-1.9	-0.575041	165	134	-31	-9.38226	92	98	6	1.81592	0	0	0	0	0	0	0	0	0	0	296	186	-110	-33.2919	5.5	5.8	0.3	0.090796	179	108	-71	-21.4884	70	80	10	3.02653	99	54
1604486	4.04658	27.5539	27.31	-0.243874	-0.0602668	172.3	171.9	-0.4	-0.098849	81.8	80.7	-1.1	-0.271835	107	121	14	3.45972	72	77	5	1.23561	0	0	0	0	0	0	0	0	0	0	155	181	26	6.42519	5.8	6	0.2	0.0494245	93	120	27	6.67231	42	42	0	0	176	141
1605634	2.18904	23.4602	23.7996	0.33941	0.15505	170	169.9	-0.1	-0.0456821	67.8	68.7	0.9	0.411139	136	136	0	0	92	84	-8	-3.65457	0	0	0	0	0	0	0	0	0	0	190	216	26	11.8773	5.4	5.4	0	0	134	148	14	6.39549	48	44	-4	-1.82728	114	163
1606293	7.01918	21.3747	22.6631	1.28843	0.183558	166	165.8	-0.2	-0.0284934	58.9	62.3	3.4	0.484387	110	139	29	4.13154	62	80	18	2.5644	0	0	0	0	0	0	0	0	0	0	195	165	-30	-4.274	5.9	6.1	0.2	0.0284934	138	106	-32	-4.55894	44	36	-8	-1.13973	121	141
1606314	6.16986	22.5013	22.2033	-0.297992	-0.0482979	176	174.1	-1.9	-0.307948	69.7	67.3	-2.4	-0.388988	127	125	-2	-0.324156	85	90	5	0.810391	0	0	0	0	0	0	0	0	0	0	237	198	-39	-6.32105	5.5	5	-0.5	-0.0810391	191	127	-64	-10.373	46	75	29	4.70027	92	63
1623124	4.08493	23.1305	22.6083	-0.522212	-0.127839	166.6	166.4	-0.2	-0.0489604	64.2	62.6	-1.6	-0.391683	152	160	8	1.95842	84	100	16	3.91683	0	0	0	0	0	0	0	0	0	0	189	203	14	3.42723	5.6	5.8	0.2	0.0489604	98	105	7	1.71362	78	89	11	2.69282	51	67
1628464	3.77808	23.2958	22.6285	-0.66729	-0.176621	172.6	172.2	-0.4	-0.105874	69.4	67.1	-2.3	-0.608774	133	109	-24	-6.35243	67	57	-10	-2.64685	1	0	0	0	0	0	0	0	0	0	187	159	-28	-7.41117	6	6	0	0	120	98	-22	-5.82306	42	50	8	2.11748	166	120
1628651	3.37808	21.3878	20.22	-1.16771	-0.345672	175	174.4	-0.6	-0.177616	65.5	61.5	-4	-1.1841	135	112	-23	-6.8086	94	77	-17	-5.03244	0	0	0	0	0	0	0	0	0	0	216	149	-67	-19.8337	5.5	5.6	0.1	0.0296026	133	62	-71	-21.0178	71	73	2	0.592052	145	119
1633280	3	25.1359	25.3037	0.167809	0.0559364	171	170.2	-0.8	-0.266667	73.5	73.3	-0.2	-0.0666667	100	95	-5	-1.66667	62	63	1	0.333333	0	0	0	0	0	0	0	0	0	0	153	231	78	26	5.2	5.5	0.3	0.1	105	160	55	18.3333	40	42	2	0.666667	98	201
1637288	1.39726	23.8062	22.5952	-1.21107	-0.866748	170	170	0	0	68.8	65.3	-3.5	-2.5049	140	129	-11	-7.87255	100	78	-22	-15.7451	0	0	0	0	0	0	0	0	0	0	214	203	-11	-7.87255	5.1	5	-0.1	-0.0715686	107	134	27	19.3235	38	41	3	2.14706	400	246
1639657	2.99726	20.8637	21.53	0.666313	0.222307	166.3	165.4	-0.9	-0.300274	57.7	58.9	1.2	0.400366	129	130	1	0.333638	79	87	8	2.6691	0	0	0	0	0	0	0	0	0	0	230	242	12	4.00366	5	5.6	0.6	0.200183	148	151	3	1.00091	55	77	22	7.34004	172	94
1641856	2.12877	26.9882	25.8733	-1.11493	-0.523747	172.6	172.4	-0.2	-0.0939511	80.4	76.9	-3.5	-1.64414	133	121	-12	-5.63707	83	83	0	0	0	0	0	0	0	0	0	0	0	0	175	206	31	14.5624	4.8	5.1	0.3	0.140927	110	137	27	12.6834	52	67	15	7.04633	69	68
1642536	5.99726	25.0361	24.457	-0.579046	-0.0965517	158	157.8	-0.2	-0.0333486	62.5	60.9	-1.6	-0.266788	104	124	20	3.33486	60	82	22	3.66834	0	0	0	0	0	0	0	0	0	0	221	215	-6	-1.00046	5.6	6.5	0.9	0.150069	160	135	-25	-4.16857	65	73	8	1.33394	84	84
1643711	2.01644	24.3728	24.3151	-0.0577555	-0.0286424	168.5	168.7	0.2	0.0991848	69.2	69.2	0	0	113	111	-2	-0.991848	82	72	-10	-4.95924	0	0	0	0	0	0	0	0	0	0	168	211	43	21.3247	6	6.1	0.1	0.0495924	84	133	49	24.3003	54	60	6	2.97554	102	108
1644110	2.82466	20.6548	19.7392	-0.915559	-0.324131	175.2	174.2	-1	-0.354025	63.4	59.9	-3.5	-1.23909	132	117	-15	-5.31038	79	78	-1	-0.354025	0	0	0	0	0	0	0	0	0	0	127	191	64	22.6576	8	9	1	0.354025	56	120	64	22.6576	47	49	2	0.70805	107	125
1645368	4.9863	23.6709	24.0737	0.402749	0.0807711	166.6	167.2	0.6	0.12033	65.7	67.3	1.6	0.320879	139	119	-20	-4.01099	83	76	-7	-1.40385	0	0	0	0	0	0	0	0	0	0	183	202	19	3.81044	5.3	5.3	0	0	108	119	11	2.20604	81	69	-12	-2.40659	52	80
1645407	5.18904	22.3556	22.4889	0.133333	0.0256952	150	150	0	0	50.3	50.6	0.3	0.0578142	132	113	-19	-3.66156	78	62	-16	-3.08342	0	0	0	0	0	0	0	0	0	0	210	166	-44	-8.47941	5	6.5	1.5	0.289071	124	75	-49	-9.44298	60	89	29	5.5887	103	54
1647700	7.07397	24.2347	23.9704	-0.264264	-0.0373573	168	168.8	0.8	0.113091	68.4	68.3	-0.1	-0.0141363	123	128	5	0.706816	80	68	-12	-1.69636	0	0	0	0	0	0	0	0	0	0	182	206	24	3.39272	5	5	0	0	117	145	28	3.95817	53	58	5	0.706816	96	70
1647728	3.65205	26.3292	26.1607	-0.168454	-0.0461257	168.1	168.3	0.2	0.0547637	74.4	74.1	-0.3	-0.0821455	135	138	3	0.821455	81	88	7	1.91673	0	0	0	0	0	0	0	0	0	0	190	182	-8	-2.19055	5.1	5.4	0.3	0.0821455	127	126	-1	-0.273818	41	47	6	1.64291	155	88
1647737	6.02192	25.0292	25.0082	-0.0209434	-0.00347787	163	162.7	-0.3	-0.049818	66.5	66.2	-0.3	-0.049818	100	120	20	3.3212	66	66	0	0	0	0	0	0	0	0	0	0	0	0	192	209	17	2.82302	5.3	5.6	0.3	0.049818	124	127	3	0.49818	70	76	6	0.99636	55	65
1647858	6.2137	26.1393	27.4747	1.33541	0.214914	167	165	-2	-0.321869	72.9	74.8	1.9	0.305776	94	104	10	1.60935	70	70	0	0	0	0	0	0	0	0	0	0	0	0	227	181	-46	-7.403	5.1	5.7	0.6	0.0965608	167	110	-57	-9.17328	46	53	7	1.12654	121	130
1648127	5.08493	23.5781	24.0145	0.436389	0.08582	182	180.8	-1.2	-0.235991	78.1	78.5	0.4	0.0786638	144	128	-16	-3.14655	85	75	-10	-1.96659	0	0	0	0	0	0	0	0	0	0	213	220	7	1.37662	5.3	5.5	0.2	0.0393319	146	135	-11	-2.16325	85	73	-12	-2.35991	75	82
1648538	8.03014	22.3357	22.4734	0.137692	0.0171469	183	180.6	-2.4	-0.298874	74.8	73.3	-1.5	-0.186796	133	150	17	2.11702	86	100	14	1.74343	0	0	0	0	0	0	0	0	0	0	200	248	48	5.97748	5.1	5.7	0.6	0.0747185	149	170	21	2.61515	41	63	22	2.73968	195	187
1650139	1.41918	19.8908	19.9412	0.0503995	0.0355132	173.1	172.3	-0.8	-0.563707	59.6	59.2	-0.4	-0.281853	102	107	5	3.52317	73	74	1	0.704633	0	0	0	0	0	0	0	0	0	0	215	197	-18	-12.6834	5.2	5.3	0.1	0.0704633	128	110	-18	-12.6834	79	86	7	4.93243	50	32
1651501	5.02466		25.2792				169				72.2				124				82			0	0	0	0	0	0	0	0	0	0		183				5.5				112				53				166
1654155	1.94795	21.6966	21.9297	0.23305	0.119639	167.4	167.6	0.2	0.102672	60.8	61.6	0.8	0.410689	103	101	-2	-1.02672	78	67	-11	-5.64698	0	0	0	0	0	0	0	0	0	0	219	234	15	7.70042	5.7	5.2	-0.5	-0.256681	139	151	12	6.16034	57	86	29	14.8875	149	114
1656083	1.10685	23.215	23.5373	0.322283	0.291171	178.9	179.1	0.2	0.180693	74.3	75.5	1.2	1.08416	123	132	9	8.13119	73	85	12	10.8416	0	0	0	0	0	0	0	0	0	0	181	215	34	30.7178	5.7	5.6	-0.1	-0.0903465	122	143	21	18.9728	53	57	4	3.61386	46	64
1656382	7.14795	26.6548	26.9547	0.29989	0.0419548	174	172.6	-1.4	-0.19586	80.7	80.3	-0.4	-0.0559601	126	119	-7	-0.979302	84	78	-6	-0.839402	0	0	0	0	0	0	0	0	0	0	246	160	-86	-12.0314	5.6	5.8	0.2	0.0279801	147	90	-57	-7.97432	34	38	4	0.559601	430	296
1659486	3.94247	23.2708	23.5409	0.270032	0.0684932	167	168.2	1.2	0.304378	64.9	66.6	1.7	0.431202	109	117	8	2.02919	76	67	-9	-2.28284	0	0	0	0	0	0	0	0	0	0	168	161	-7	-1.77554	5.8	6.5	0.7	0.177554	107	80	-27	-6.84851	51	66	15	3.80473	93	112
1661201	9.54521	23.6626	22.3143	-1.34829	-0.141253	162	158.7	-3.3	-0.345723	62.1	56.2	-5.9	-0.618111	139	109	-30	-3.14294	82	76	-6	-0.628588	0	0	0	0	0	0	0	0	0	0	212	145	-67	-7.01923	7.7	6.4	-1.3	-0.136194	145	78	-67	-7.01923	48	50	2	0.209529	203	136
1661425	1.58904	22.7826	24.4051	1.6225	1.02106	172	172	0	0	67.4	72.2	4.8	3.02069	143	124	-19	-11.9569	92	84	-8	-5.03448	0	0	0	0	0	0	0	0	0	0	160	184	24	15.1034	4.7	5	0.3	0.188793	95	136	41	25.8017	50	45	-5	-3.14655	122	142
1662244	3.60822	20.9697	20.7373	-0.232335	-0.0643904	164	163.3	-0.7	-0.194002	56.4	55.3	-1.1	-0.30486	95	132	37	10.2544	70	95	25	6.92863	0	0	0	0	0	0	0	0	0	0	138	129	-9	-2.49431	4.8	5.5	0.7	0.194002	77	67	-10	-2.77145	59	51	-8	-2.21716	78	50
1671237	6.96438	21.6184	21.9899	0.371523	0.0533462	164.5	163.8	-0.7	-0.100511	58.5	59	0.5	0.0717939	119	115	-4	-0.574351	79	86	7	1.00511	0	0	0	0	0	0	0	0	0	0	183	173	-10	-1.43588	5.9	5.4	-0.5	-0.0717939	133	111	-22	-3.15893	47	50	3	0.430763	71	79
1671723	4.25479	24.2746	23.9998	-0.274757	-0.0645759	162.5	163.3	0.8	0.188023	64.1	64	-0.1	-0.0235029	103	104	1	0.235029	70	74	4	0.940116	0	0	0	0	0	0	0	0	0	0	138	154	16	3.76046	4.9	5.3	0.4	0.0940116	75	87	12	2.82035	59	58	-1	-0.235029	68	118
1673549	4.33425	25.6653	25.0608	-0.604491	-0.139468	175	175.4	0.4	0.0922882	78.6	77.1	-1.5	-0.346081	130	100	-30	-6.92162	85	60	-25	-5.76802	0	0	0	0	0	0	0	0	0	0	214	165	-49	-11.3053	4.8	5.4	0.6	0.138432	118	93	-25	-5.76802	46	71	25	5.76802	287	56
1673558	2.34247	25.7573	26.3675	0.610138	0.260468	164.5	163.4	-1.1	-0.469591	69.7	70.4	0.7	0.29883	147	146	-1	-0.426901	89	95	6	2.5614	0	0	0	0	0	0	0	0	0	0	165	162	-3	-1.2807	5.3	5.6	0.3	0.12807	80	96	16	6.83041	57	57	0	0	185	133
1673820	6.86027	26.4626	26.5989	0.136303	0.0198684	173	173.1	0.1	0.0145767	79.2	79.7	0.5	0.0728834	140	127	-13	-1.89497	90	79	-11	-1.60343	0	0	0	0	0	0	0	0	0	0	195	207	12	1.7492	5.6	5.7	0.1	0.0145767	130	140	10	1.45767	55	54	-1	-0.145767	123	100
1674041	4.05205	26.1764	24.3167	-1.85969	-0.45895	180.2	180.7	0.5	0.123394	85	79.4	-5.6	-1.38201	112	107	-5	-1.23394	85	76	-9	-2.2211	0	0	0	0	0	0	0	0	0	0	208	206	-2	-0.493577	5.6	5.6	0	0	137	148	11	2.71467	35	34	-1	-0.246788	208	167
1675721	2.5726	24.3107	23.5348	-0.775835	-0.301576	167	168.6	1.6	0.621938	67.8	66.9	-0.9	-0.34984	101	100	-1	-0.388711	66	68	2	0.777423	0	0	0	0	0	0	0	0	0	0	286	189	-97	-37.705	5.5	6	0.5	0.194356	217	108	-109	-42.3695	45	46	1	0.388711	249	199
1685177	8.81918	21.8556	21.7512	-0.104422	-0.0118403	176	175.9	-0.1	-0.0113389	67.7	67.3	-0.4	-0.0453557	118	126	8	0.907114	90	82	-8	-0.907114	0	0	0	0	0	0	0	0	0	0	199	184	-15	-1.70084	5.7	6.1	0.4	0.0453557	134	110	-24	-2.72134	44	54	10	1.13389	124	127
1686642	6.25479	25.5117	26.1334	0.62172	0.0993989	166	166.1	0.1	0.0159877	70.3	72.1	1.8	0.287779	100	109	9	1.4389	69	72	3	0.479632	0	0	0	0	0	0	0	0	0	0	197	150	-47	-7.51424	6.1	6.4	0.3	0.0479632	134	88	-46	-7.35436	49	50	1	0.159877	55	71
1686893	2.22192	27.2887	25.8815	-1.40727	-0.63336	155.4	154.9	-0.5	-0.225031	65.9	62.1	-3.8	-1.71023	102	102	0	0	72	63	-9	-4.05055	0	0	0	0	0	0	0	0	0	0	180	126	-54	-24.3033	5.9	5.9	0	0	120	81	-39	-17.5524	38	46	8	3.60049	183	139
1686941	3.12603	20.9203	20.3856	-0.534658	-0.171034	161.7	162	0.3	0.0959684	54.7	53.5	-1.2	-0.383874	90	97	7	2.23926	60	52	-8	-2.55916	0	0	0	0	0	0	0	0	0	0	234	222	-12	-3.83874	7.1	6.7	-0.4	-0.127958	168	154	-14	-4.47853	42	37	-5	-1.59947	185	145
1687377	5.6411	24.2215	24.9882	0.766755	0.135923	170	168.8	-1.2	-0.212725	70	71.2	1.2	0.212725	133	128	-5	-0.886353	88	90	2	0.354541	0	0	0	0	0	0	0	0	0	0	197	229	32	5.67266	5.3	5.6	0.3	0.0531812	93	130	37	6.55901	47	39	-8	-1.41816	584	445
1688927	1.87945	23.7985	23.9519	0.153343	0.0815891	175.5	174.1	-1.4	-0.744898	73.3	72.6	-0.7	-0.372449	98	102	4	2.12828	66	85	19	10.1093	0	0	0	0	0	0	0	0	0	0	208	199	-9	-4.78863	5.1	5.3	0.2	0.106414	125	108	-17	-9.04519	68	80	12	6.38484	96	62
1694982	6.75342	22.3875	24.9971	2.60953	0.386401	170	167.7	-2.3	-0.340568	64.7	70.3	5.6	0.829209	91	91	0	0	51	61	10	1.48073	0	0	0	0	0	0	0	0	0	0	213	174	-39	-5.77485	7.6	8.3	0.7	0.103651	112	85	-27	-3.99797	87	82	-5	-0.740365	90	86
1696726	2.96986	25.8541	25.5805	-0.273588	-0.0921216	171	171	0	0	75.6	74.8	-0.8	-0.269373	100	132	32	10.7749	70	70	0	0	0	0	0	0	0	0	0	0	0	0	203	147	-56	-18.8561	5.3	5.6	0.3	0.101015	130	90	-40	-13.4686	67	46	-21	-7.07103	81	82
1696780	7	20.7237	22.6448	1.9211	0.274442	165.7	165.2	-0.5	-0.0714286	56.9	61.8	4.9	0.7	97	113	16	2.28571	64	67	3	0.428571	0	0	0	0	0	0	0	0	0	0	218	215	-3	-0.428571	4.5	4.7	0.2	0.0285714	148	146	-2	-0.285714	68	63	-5	-0.714286	78	95
1709532	1.08767	29.9605	29.9233	-0.0371807	-0.0341838	173.8	174.1	0.3	0.275819	90.5	90.7	0.2	0.183879	128	141	13	11.9521	94	91	-3	-2.75819	0	0	0	0	0	0	0	0	0	0	189	169	-20	-18.3879	5.5	5.5	0	0	128	114	-14	-12.8715	36	35	-1	-0.919395	183	181
1709970	8.82466	22.8104	22.0673	-0.743104	-0.0842077	171	169.5	-1.5	-0.169978	66.7	63.4	-3.3	-0.373952	121	124	3	0.339957	68	63	-5	-0.566594	0	0	0	0	0	0	0	0	0	0	233	201	-32	-3.6262	5.6	7	1.4	0.158646	164	134	-30	-3.39957	47	50	3	0.339957	149	133
1710686	1.93973	25.1606	24.1056	-1.05496	-0.54387	170.8	171.5	0.7	0.360876	73.4	70.9	-2.5	-1.28884	131	123	-8	-4.12429	88	92	4	2.06215	0	0	0	0	0	0	0	0	0	0	114	165	51	26.2924	7.6	6	-1.6	-0.824859	70	118	48	24.7458	28	44	16	8.24859	173	90
1714853	4.01096	23.2613	23.3748	0.11347	0.0282899	162.6	162.6	0	0	61.5	61.8	0.3	0.0747951	127	113	-14	-3.49044	53	78	25	6.23292	0	0	0	0	0	0	0	0	0	0	226	239	13	3.24112	6.1	6.2	0.1	0.0249317	155	149	-6	-1.4959	50	49	-1	-0.249317	153	298
1717304	1.99452	24.0234	24.8573	0.833889	0.41809	160	159.2	-0.8	-0.401099	61.5	63	1.5	0.75206	111	133	22	11.0302	73	83	10	5.01374	0	0	0	0	0	0	0	0	0	0	161	141	-20	-10.0275	5.9	5.5	-0.4	-0.200549	85	61	-24	-12.033	56	63	7	3.50962	119	113
1718208	4.05753	22.3868	21.2797	-1.1071	-0.27285	152.7	151.9	-0.8	-0.197164	52.2	49.1	-3.1	-0.764011	100	103	3	0.739365	55	57	2	0.49291	0	0	0	0	0	0	0	0	0	0	194	182	-12	-2.95746	7.8	8.4	0.6	0.147873	127	114	-13	-3.20392	55	56	1	0.246455	159	132
1718927	9.16712	23.2872	22.0665	-1.22075	-0.133166	170	171.1	1.1	0.119994	67.3	64.6	-2.7	-0.294531	97	109	12	1.30903	54	72	18	1.96354	0	0	0	0	0	0	0	0	0	0	193	215	22	2.39988	5.8	5.5	-0.3	-0.0327256	129	163	34	3.70891	57	61	4	0.436342	114	54
1722894	2.76986	20.5551	21.7763	1.22117	0.440876	178.1	177.1	-1	-0.361029	65.2	68.3	3.1	1.11919	127	106	-21	-7.5816	87	70	-17	-6.13749	0	0	0	0	0	0	0	0	0	0	203	234	31	11.1919	6.1	7.3	1.2	0.433234	138	157	19	6.85955	40	39	-1	-0.361029	178	232
1725831	0.868493	25.124	25.9408	0.816861	0.94055	165	162.5	-2.5	-2.87855	68.4	68.5	0.1	0.115142	96	118	22	25.3312	64	76	12	13.817	0	0	0	0	0	0	0	0	0	0	251	270	19	21.877		5.8			170	179	9	10.3628	59	64	5	5.7571	174	213
1727675	1.09863	25.1852	25.0912	-0.0940363	-0.0855942	156.9	157.7	0.8	0.72818	62	62.4	0.4	0.36409	127	133	6	5.46135	83	84	1	0.910224	0	0	0	0	0	0	0	0	0	0	164	178	14	12.7431	5.8	5.5	-0.3	-0.273067	101	120	19	17.2943	36	30	-6	-5.46135	184	192
1728289	2.42192	28.009	27.0239	-0.985062	-0.406728	174	174.3	0.3	0.123869	84.8	82.1	-2.7	-1.11482	109	119	10	4.12896	65	73	8	3.30317	0	0	0	0	0	0	0	0	0	0	199	208	9	3.71606	5.2	5	-0.2	-0.0825792	146	138	-8	-3.30317	53	53	0	0	112	104
1732576	4.71233	22.1193	22.3739	0.25458	0.0540243	170.1	171.1	1	0.212209	64	65.5	1.5	0.318314	120	137	17	3.60756	78	78	0	0	0	0	0	0	0	0	0	0	0	0	176	180	4	0.848837	5.9	6.2	0.3	0.0636628	120	116	-4	-0.848837	58	60	2	0.424419	91	60
1734048	7.67123	23.7093	23.9166	0.207362	0.0270312	183	181.4	-1.6	-0.208571	79.4	78.7	-0.7	-0.09125	106	104	-2	-0.260714	80	82	2	0.260714	0	0	0	0	0	0	0	0	0	0	177	173	-4	-0.521429	5.3	6.4	1.1	0.143393	124	107	-17	-2.21607	34	41	7	0.9125	167	213
1736921	1.87671	19.9045	21.2844	1.37997	0.735314	156.9	157.8	0.9	0.479562	49	53	4	2.13139	154	138	-16	-8.52555	71	73	2	1.06569	1	0	0	0	0	0	0	0	0	0	153	181	28	14.9197	6.3	5.7	-0.6	-0.319708	96	109	13	6.92701	55	57	2	1.06569	48	112
1739388	1.95342	25.2732	25.6169	0.343756	0.175976	166.9	167.3	0.4	0.204769	70.4	71.7	1.3	0.665498	126	156	30	15.3576	78	88	10	5.11921	0	0	0	0	0	0	0	0	0	0	253	154	-99	-50.6802	6	6.4	0.4	0.204769	165	81	-84	-43.0014	62	60	-2	-1.02384	112	99
1740731	7.99726	25.7572	24.906	-0.851138	-0.106429	172	173.3	1.3	0.162556	76.2	74.8	-1.4	-0.17506	133	106	-27	-3.37616	70	70	0	0	0	0	0	0	0	0	0	0	0	0	213	162	-51	-6.37718	5.3	5.8	0.5	0.0625214	121	70	-51	-6.37718	59	89	30	3.75128	253	89
1741091	4.01644	25.5146	23.267	-2.24762	-0.559606	168.8	170.2	1.4	0.348568	72.7	67.4	-5.3	-1.31958	123	101	-22	-5.47749	81	67	-14	-3.48568	0	0	0	0	0	0	0	0	0	0	171	152	-19	-4.73056	6.5	6.6	0.1	0.0248977	97	68	-29	-7.22033	55	72	17	4.23261	119	121
1741288	5.13973	22.1612	21.6293	-0.531905	-0.103489	165.5	165.3	-0.2	-0.0389126	60.7	59.1	-1.6	-0.311301	102	100	-2	-0.389126	63	73	10	1.94563	0	0	0	0	0	0	0	0	0	0	176	194	18	3.50213	5.3	5.5	0.2	0.0389126	115	119	4	0.778252	60	70	10	1.94563	51	95
1743189	1.04932	27.2411	26.4322	-0.808929	-0.770911	166.7	166.3	-0.4	-0.381201	75.7	73.1	-2.6	-2.47781	107	106	-1	-0.953003	68	71	3	2.85901	0	0	0	0	0	0	0	0	0	0	190	164	-26	-24.7781	5.9	6.1	0.2	0.190601	117	68	-49	-46.6971	44	54	10	9.53003	201	321
1743406	4.9863	26.6797	25.346	-1.3337	-0.267473	160	159.4	-0.6	-0.12033	68.3	64.4	-3.9	-0.782143	137	142	5	1.00275	87	76	-11	-2.20604	0	0	0	0	0	0	0	0	0	0	243	187	-56	-11.2308	5.6	5.9	0.3	0.0601648	184	106	-78	-15.6429	68	74	6	1.2033	113	93
1746818	4.48219	22.2508	19.8559	-2.39494	-0.534324	163.8	164.3	0.5	0.111553	59.7	53.6	-6.1	-1.36094	101	104	3	0.669315	66	61	-5	-1.11553	0	0	0	0	0	0	0	0	0	0	163	180	17	3.79279	6.6	8.8	2.2	0.490831	87	108	21	4.68521	67	58	-9	-2.00795	126	156
1749266	5.11233	21.4144	23.0997	1.68525	0.329644	162	161.3	-0.7	-0.136924	56.2	60.1	3.9	0.762862	106	123	17	3.32529	62	70	8	1.56484	0	0	0	0	0	0	0	0	0	0	288	132	-156	-30.5145	5.1	5.5	0.4	0.0782422	169	73	-96	-18.7781	90	37	-53	-10.3671	87	39
1749583	1.02192	26.8565	25.9708	-0.885662	-0.866666	167	168	1	0.978552	74.9	73.3	-1.6	-1.56568	110	106	-4	-3.91421	70	71	1	0.978552	0	0	0	0	0	0	0	0	0	0	192	179	-13	-12.7212	5.8	5.9	0.1	0.0978552	114	110	-4	-3.91421	58	63	5	4.89276	154	127
1753928	6.88493	23.3844	23.9875	0.603171	0.0876075	168	167.5	-0.5	-0.0726224	66	67.3	1.3	0.188818	135	133	-2	-0.290489	86	78	-8	-1.16196	0	0	0	0	0	0	0	0	0	0	242	232	-10	-1.45245	5.2	5.5	0.3	0.0435734	160	150	-10	-1.45245	63	67	4	0.580979	117	79
1757113	6.99726	23.8724	22.1839	-1.6885	-0.241308	172.7	171.7	-1	-0.142913	71.2	65.4	-5.8	-0.828896	130	103	-27	-3.85865	78	60	-18	-2.57244	0	0	0	0	0	0	0	0	0	0	171	170	-1	-0.142913	5.1	5.4	0.3	0.0428739	112	122	10	1.42913	52	46	-6	-0.857478	165	77
1759313	5.23288	23.8606	24.2084	0.347747	0.0664542	178	176.6	-1.4	-0.267539	75.6	75.5	-0.1	-0.0191099	127	118	-9	-1.7199	81	80	-1	-0.191099	0	0	0	0	0	0	0	0	0	0	179	164	-15	-2.86649	5	5.4	0.4	0.0764398	120	103	-17	-3.24869	47	45	-2	-0.382199	155	112
1765912	2.13151	29.0008	31.7209	2.72007	1.27613	160.6	159.6	-1	-0.469152	74.8	80.8	6	2.81491	109	147	38	17.8278	74	82	8	3.75321	0	0	0	0	0	0	0	0	0	0	203	201	-2	-0.938303	5.8	5.8	0	0	122	138	16	7.50643	71	42	-29	-13.6054	64	131
1766076	2.95342	28.3099	28.528	0.218067	0.0738354	182.8	182.1	-0.7	-0.237013	94.6	94.6	0	0	141	147	6	2.03154	91	85	-6	-2.03154	0	0	0	0	0	0	0	0	0	0	162	217	55	18.6224	4.8	5.2	0.4	0.135436	83	140	57	19.2996	57	56	-1	-0.33859	77	140
1769947	7.28493	28.7553	27.6254	-1.12995	-0.155108	163	162	-1	-0.13727	76.4	72.5	-3.9	-0.535352	120	119	-1	-0.13727	69	67	-2	-0.274539	0	0	0	0	0	0	0	0	0	0	252	190	-62	-8.51072	6.5	6.2	-0.3	-0.0411809	174	113	-61	-8.37345	55	62	7	0.960888	152	98
1770185	4.03014	21.2865	20.2063	-1.08023	-0.268039	147.8	147.9	0.1	0.0248131	46.5	44.2	-2.3	-0.5707	145	143	-2	-0.496261	68	64	-4	-0.992522	0	0	0	0	0	0	0	0	0	0	249	156	-93	-23.0761	5.7	5.8	0.1	0.0248131	154	84	-70	-17.3691	66	72	6	1.48878	122	50
1778220	2.0137	26.1044	25.6397	-0.464752	-0.230795	171.3	171.6	0.3	0.14898	76.6	75.5	-1.1	-0.546259	110	114	4	1.98639	88	85	-3	-1.4898	0	0	0	0	0	0	0	0	0	0	179	172	-7	-3.47619	5.3	5.3	0	0	97	99	2	0.993197	55	51	-4	-1.98639	122	153
1779889	6.83562	24.6247	24.7074	0.0827489	0.0121055	179	178.7	-0.3	-0.0438878	78.9	78.9	0	0	118	108	-10	-1.46293	78	67	-11	-1.60922	0	0	0	0	0	0	0	0	0	0	277	153	-124	-18.1403	5.2	6	0.8	0.117034	206	79	-127	-18.5792	56	45	-11	-1.60922	202	163
1779937	4.00822	21.3899	21.201	-0.188845	-0.0471145	165.8	165.4	-0.4	-0.0997949	58.8	58	-0.8	-0.19959	90	102	12	2.99385	60	64	4	0.997949	0	0	0	0	0	0	0	0	0	0	161	182	21	5.23923	5.6	5.6	0	0	77	102	25	6.23718	38	40	2	0.498975	363	257
1780232	0.972603	22.3388	23.1214	0.782566	0.80461	173.7	173	-0.7	-0.719718	67.4	69.2	1.8	1.8507	122	111	-11	-11.3099	74	67	-7	-7.19718	0	0	0	0	0	0	0	0	0	0	215	141	-74	-76.0845	5.3	5.4	0.1	0.102817	144	71	-73	-75.0563	57	57	0	0	135	115
1780531	7.00822	25.9601	26.4177	0.457659	0.0653032	167	166.8	-0.2	-0.0285379	72.4	73.5	1.1	0.156959	116	128	12	1.71228	83	80	-3	-0.428069	0	0	0	0	0	0	0	0	0	0	197	211	14	1.99765	5.2	5.7	0.5	0.0713448	102	135	33	4.70876	38	38	0	0	315	253
1781743	2	28.9063	29.5906	0.684241	0.34212	181	180.4	-0.6	-0.3	94.7	96.3	1.6	0.8	120	127	7	3.5	84	80	-4	-2	0	0	0	0	0	0	0	0	0	0	153	160	7	3.5	5.4	5.6	0.2	0.1	84	104	20	10	40	38	-2	-1	205	126
1793214	5.11507	22.3658	24.389	2.02321	0.395539	167.7	167.1	-0.6	-0.1173	62.9	68.1	5.2	1.0166	90	115	25	4.88752	60	83	23	4.49652	0	0	0	0	0	0	0	0	0	0	223	196	-27	-5.27852	5.2	5.4	0.2	0.0391002	149	133	-16	-3.12801	80	48	-32	-6.25603	69	111
1795281	2.0137	24.5386	25.0259	0.487291	0.241988	170.1	169.5	-0.6	-0.297959	71	71.9	0.9	0.446939	129	113	-16	-7.94558	80	73	-7	-3.47619	0	0	0	0	0	0	0	0	0	0	165	172	7	3.47619	5.6	5.9	0.3	0.14898	99	113	14	6.95238	38	41	3	1.4898	140	161
1796082	4.46849	32.221	30.7412	-1.47979	-0.331161	168.7	169	0.3	0.0671367	91.7	87.8	-3.9	-0.872777	125	95	-30	-6.71367	83	52	-31	-6.93746	1	0	1	0	1	0	0	0	0	0	144	134	-10	-2.23789	7.2	6.7	-0.5	-0.111895	83	88	5	1.11895	39	40	1	0.223789	167	91
1796484	4.05205	23.2815	23.5815	0.299977	0.0740307	162	162.8	0.8	0.197431	61.1	62.5	1.4	0.345504	131	132	1	0.246788	83	87	4	0.987153	0	0	0	0	0	0	0	0	0	0	179	195	16	3.94861	5.3	5.7	0.4	0.0987153	99	128	29	7.15686	41	44	3	0.740365	174	191
1801801	0.953425	29.4011	29.8069	0.405819	0.425643	173.3	172.7	-0.6	-0.62931	88.3	88.9	0.6	0.62931	156	108	-48	-50.3448	87	64	-23	-24.1236	0	0	0	0	0	0	0	0	0	0	181	157	-24	-25.1724	5.3	5.6	0.3	0.314655	105	87	-18	-18.8793	49	55	6	6.2931	147	97
1802031	2.4411	23.6549	24.5404	0.885478	0.362738	154	154	0	0	56.1	58.2	2.1	0.860269	146	155	9	3.68687	67	77	10	4.09652	0	0	0	0	0	0	0	0	0	0	97	150	53	21.7116	4.8	4.8	0	0	40	67	27	11.0606	57	70	13	5.32548	55	61
1803074	3.04932	25.7429	24.8029	-0.939977	-0.308258	164.9	165.7	0.8	0.262354	70	68.1	-1.9	-0.623091	114	101	-13	-4.26325	77	69	-8	-2.62354	0	0	0	0	0	0	0	0	0	0	188	146	-42	-13.7736	5.3	5.3	0	0	125	96	-29	-9.51033	35	40	5	1.63971	170	85
1806347	0.99726	22.6285	23.0657	0.437201	0.438402	168.7	168.9	0.2	0.200549	64.4	65.8	1.4	1.40385	153	129	-24	-24.0659	85	85	0	0	0	0	0	0	0	0	0	0	0	0	163	190	27	27.0742	4.8	4.8	0	0	73	89	16	16.044	75	88	13	13.0357	163	130
1810166	4.09315	31.1951	29.8311	-1.36398	-0.333235	167	166.3	-0.7	-0.171017	87	82.5	-4.5	-1.0994	103	124	21	5.13052	55	64	9	2.1988	0	0	0	0	0	0	0	0	0	0	208	113	-95	-23.2095	6.8	6.7	-0.1	-0.0244311	161	57	-104	-25.4083	45	40	-5	-1.22155	136	85
1816300	5.8137	24.8515	25.4657	0.61424	0.105654	174.3	174	-0.3	-0.0516023	75.5	77.1	1.6	0.275212	121	107	-14	-2.40811	70	77	7	1.20405	0	0	0	0	0	0	0	0	0	0	164	188	24	4.12818	5.3	5.5	0.2	0.0344015	77	93	16	2.75212	85	96	11	1.89208	35	48
1818452	1	25.6362	25.1734	-0.462759	-0.462759	170.7	171.8	1.1	1.1	74.7	74.3	-0.4	-0.4	141	144	3	3	90	88	-2	-2	0	0	0	0	0	0	0	0	0	0	216	215	-1	-1	6	6	0	0	132	138	6	6	58	65	7	7	139	72
1819123	9.70959	25.9708	26.6453	0.67446	0.0694632	168	167.1	-0.9	-0.0926919	73.3	74.4	1.1	0.11329	125	104	-21	-2.16281	81	69	-12	-1.23589	0	0	0	0	0	0	0	0	0	0	291	164	-127	-13.0799	5.7	5.6	-0.1	-0.0102991	224	99	-125	-12.8739	48	44	-4	-0.411964	244	117
1819226	6.61918	29.3695	30.3643	0.994772	0.150286	173	171.3	-1.7	-0.256829	87.9	89.1	1.2	0.181291	103	100	-3	-0.453228	68	70	2	0.302152	0	0	0	0	0	0	0	0	0	0	214	195	-19	-2.87045	5.6	5.5	-0.1	-0.0151076	108	117	9	1.35969	48	57	9	1.35969	379	209
1824547	3.8411	25.4529	25.3134	-0.139585	-0.0363398	172	171.9	-0.1	-0.0260342	75.3	74.8	-0.5	-0.130171	129	106	-23	-5.98787	85	67	-18	-4.68616	0	0	0	0	0	0	0	0	0	0	178	191	13	3.38445	5.3	6	0.7	0.18224	124	119	-5	-1.30171	53	48	-5	-1.30171	80	94
1825076	5.03014	24.3418	24.805	0.46319	0.0920831	166.4	166.3	-0.1	-0.0198802	67.4	68.6	1.2	0.238562	135	150	15	2.98203	72	66	-6	-1.19281	0	0	0	0	0	0	0	0	0	0	202	231	29	5.76525	5.7	6.2	0.5	0.0994009	129	154	25	4.97004	53	62	9	1.78922	152	163
1828219	2.95068	22.3334	21.6536	-0.679812	-0.230391	170.6	170.3	-0.3	-0.101671	65	62.8	-2.2	-0.74559	90	127	37	12.5395	44	65	21	7.11699	1	0	0	0	0	0	0	0	0	0	134	198	64	21.6899	3.7	6.3	2.6	0.881151	71	120	49	16.6063	52	68	16	5.42247	69	118
1828732	3.21096	26.0794	27.1115	1.03213	0.321438	175.8	173.7	-2.1	-0.65401	80.6	81.8	1.2	0.37372	113	102	-11	-3.42577	80	67	-13	-4.04863	0	0	0	0	0	0	0	0	0	0	217	176	-41	-12.7688	5.4	5.3	-0.1	-0.0311433	154	99	-55	-17.1288	51	46	-5	-1.55717	96	237
1830762	6.16712	22.7862	21.7659	-1.02029	-0.165441	162	161.4	-0.6	-0.0972901	59.8	56.7	-3.1	-0.502665	130	152	22	3.5673	80	86	6	0.972901	0	0	0	0	0	0	0	0	0	0	212	171	-41	-6.64816	5.6	5.7	0.1	0.016215	145	91	-54	-8.75611	52	69	17	2.75655	179	89
1831031	2.93973	23.0347	22.3422	-0.692512	-0.23557	173.2	173.3	0.1	0.0340168	69.1	67.1	-2	-0.680336	125	127	2	0.680336	77	81	4	1.36067	0	0	0	0	0	0	0	0	0	0	219	186	-33	-11.2255	5.3	5.3	0	0	135	106	-29	-9.86486	45	62	17	5.78285	198	151
1834500	0.961644	25.9991	25.7899	-0.209192	-0.217536	146.5	146.3	-0.2	-0.207977	55.8	55.2	-0.6	-0.623932	124	147	23	23.9174	93	96	3	3.11966	0	0	0	0	0	0	0	0	0	0	256	215	-41	-42.6353	5.8	5.8	0	0	168	145	-23	-23.9174	68	66	-2	-2.07977	77	79
1834779	4.10411	24.1938	24.9738	0.780007	0.190055	169	167.3	-1.7	-0.414219	69.1	69.9	0.8	0.194927	100	90	-10	-2.43658	66	59	-7	-1.70561	0	0	0	0	0	0	0	0	0	0	191	164	-27	-6.57877	5.2	5.5	0.3	0.0730975	125	107	-18	-4.38585	48	43	-5	-1.21829	95	96
1835057	5.02192	29.8962	28.6186	-1.27757	-0.254398	170	170.3	0.3	0.0597381	86.4	83	-3.4	-0.677032	133	161	28	5.57556	81	89	8	1.59302	0	0	0	0	0	0	0	0	0	0	198	196	-2	-0.398254	6.1	6.2	0.1	0.0199127	114	133	19	3.78342	44	50	6	1.19476	194	105
1835600	2.21096	25.6916	26.5123	0.820725	0.371208	164	163.3	-0.7	-0.316605	69.1	70.7	1.6	0.723668	128	126	-2	-0.904585	85	81	-4	-1.80917	0	0	0	0	0	0	0	0	0	0	196	161	-35	-15.8302	7.2	6.4	-0.8	-0.361834	127	91	-36	-16.2825	73	60	-13	-5.8798	85	112
1838610	1.81096	24.4888	24.9322	0.4434	0.244843	165.9	167.2	1.3	0.717852	67.4	69.7	2.3	1.27005	112	121	9	4.96974	82	92	10	5.52194	0	0	0	0	0	0	0	0	0	0	209	198	-11	-6.07413	5.5	5.7	0.2	0.110439	123	110	-13	-7.17852	53	57	4	2.20877	197	128
1839309	8.85479	24.423	23.9801	-0.442884	-0.0500162	166	165.9	-0.1	-0.0112933	67.3	66	-1.3	-0.146813	130	108	-22	-2.48453	74	78	4	0.451733	0	0	0	0	0	0	0	0	0	0	248	174	-74	-8.35705	4.9	5.1	0.2	0.0225866	162	91	-71	-8.01825	58	62	4	0.451733	104	81
1840707	6.36438	22.4383	23.0109	0.572604	0.0899701	180	178.6	-1.4	-0.219974	72.7	73.4	0.7	0.109987	136	121	-15	-2.35687	75	77	2	0.314249	0	0	0	0	0	0	0	0	0	0	199	204	5	0.785622	5.2	5.3	0.1	0.0157124	125	131	6	0.942746	78	68	-10	-1.57124	93	77
1842372	2.04384	26.6436	25.9068	-0.736827	-0.360512	170	170.6	0.6	0.293566	77	75.4	-1.6	-0.782842	121	134	13	6.36059	86	92	6	2.93566	0	0	0	0	0	0	0	0	0	0	241	140	-101	-49.4169	5.6	5.7	0.1	0.0489276	159	68	-91	-44.5241	56	43	-13	-6.36059	185	176
1844675	9.03288	23.391	24.3658	0.974782	0.107915	172	171.9	-0.1	-0.0110707	69.2	72	2.8	0.309979	112	106	-6	-0.66424	67	68	1	0.110707	0	0	0	0	0	0	0	0	0	0	228	187	-41	-4.53897	5	5.3	0.3	0.033212	171	128	-43	-4.76039	41	47	6	0.66424	102	100
1849296	6.41644	25.2268	25.004	-0.222758	-0.0347168	168	166.6	-1.4	-0.21819	71.2	69.4	-1.8	-0.280529	120	139	19	2.96114	81	87	6	0.935098	0	0	0	0	0	0	0	0	0	0	202	218	16	2.4936	5.8	5.8	0	0	142	151	9	1.40265	53	76	23	3.58454	137	61
1849401	7.52603	27.513	27.2281	-0.284884	-0.0378532	155	155.1	0.1	0.0132872	66.1	65.5	-0.6	-0.0797233	138	148	10	1.32872	78	90	12	1.59447	0	0	0	0	0	0	0	0	0	0	195	135	-60	-7.97233	5.6	5.8	0.2	0.0265744	119	64	-55	-7.30797	53	61	8	1.06298	116	72
1849755	3.96986	23.4658	23.1635	-0.302338	-0.0761583	169.1	170.2	1.1	0.277088	67.1	67.1	0	0	104	109	5	1.25949	80	80	0	0	0	0	0	0	0	0	0	0	0	0	208	240	32	8.06073	5.9	5.8	-0.1	-0.0251898	128	150	22	5.54175	62	63	1	0.251898	113	94
1849773	4.47123	28.1694	28.3586	0.189205	0.0423161	168.1	166.8	-1.3	-0.290748	79.6	78.9	-0.7	-0.156556	107	116	9	2.01287	73	79	6	1.34191	0	0	0	0	0	0	0	0	0	0	201	150	-51	-11.4062	6	5.3	-0.7	-0.156556	150	102	-48	-10.7353	34	36	2	0.447304	110	92
1854535	2.45479	25.8242	25.8751	0.0508367	0.0207091	172.9	173.4	0.5	0.203683	77.2	77.8	0.6	0.24442	135	146	11	4.48103	73	82	9	3.66629	0	0	0	0	0	0	0	0	0	0	188	221	33	13.4431	5.1	5.7	0.6	0.24442	140	165	25	10.1842	33	35	2	0.814732	196	138
1855934	8.67123	25.1123	25.9214	0.809132	0.0933122	165.4	164.8	-0.6	-0.0691943	68.7	70.4	1.7	0.196051	113	111	-2	-0.230648	78	70	-8	-0.922591	0	0	0	0	0	0	0	0	0	0	224	220	-4	-0.461295	5.8	6	0.2	0.0230648	146	144	-2	-0.230648	74	62	-12	-1.38389	65	84
1858131	1.02466	20.8765	19.9496	-0.926954	-0.904648	177.4	177	-0.4	-0.390374	65.7	62.5	-3.2	-3.12299	115	110	-5	-4.87968	70	62	-8	-7.80749	0	0	0	0	0	0	0	0	0	0	166	185	19	18.5428	5.8	6.4	0.6	0.585561	105	118	13	12.6872	54	67	13	12.6872	69	57
1858140	7.07123	24.7091	23.8254	-0.883656	-0.124965	154	152.9	-1.1	-0.15556	58.6	55.7	-2.9	-0.410112	106	102	-4	-0.565672	60	61	1	0.141418	0	0	0	0	0	0	0	0	0	0	218	249	31	4.38396	5.3	5.7	0.4	0.0565672	149	172	23	3.25262	51	58	7	0.989926	103	140
1858748	5.73699	28.8349	28.3987	-0.436191	-0.0760314	173	172.7	-0.3	-0.0522923	86.3	84.7	-1.6	-0.278892	116	122	6	1.04585	70	81	11	1.91738	0	0	0	0	0	0	0	0	0	0	206	247	41	7.14661	5.5	6.3	0.8	0.139446	155	183	28	4.88061	49	48	-1	-0.174308	62	157
1859259	5.79452	28.3287	24.914	-3.41467	-0.589293	163.9	164.6	0.7	0.120804	76.1	67.5	-8.6	-1.48416	120	135	15	2.58865	70	90	20	3.45154	0	0	0	0	0	0	0	0	0	0	255	250	-5	-0.862884	5.4	5.1	-0.3	-0.0517731	186	181	-5	-0.862884	53	62	9	1.55319	140	116
1864600	2.87397	26.1476	26.3458	0.198224	0.0689723	166.4	166.8	0.4	0.13918	72.4	73.3	0.9	0.313155	115	116	1	0.34795	71	75	4	1.3918	0	0	0	0	0	0	0	0	0	0	213	201	-12	-4.17541	5.5	5	-0.5	-0.173975	139	132	-7	-2.43565	58	53	-5	-1.73975	93	151
1864673	1.39726	21.5547	20.7612	-0.793463	-0.567871	152	153	1	0.715686	49.8	48.6	-1.2	-0.858824	156	140	-16	-11.451	74	75	1	0.715686	0	0	0	0	0	0	0	0	0	0	210	228	18	12.8824	6.2	6.2	0	0	134	153	19	13.598	46	47	1	0.715686	183	190
1867188	3.14521	22.8164	22.2	-0.616433	-0.195991	172	171.9	-0.1	-0.0317944	67.5	65.6	-1.9	-0.604094	122	125	3	0.953833	83	85	2	0.635889	0	0	0	0	0	0	0	0	0	0	195	131	-64	-20.3484	8.1	6.6	-1.5	-0.476916	98	67	-31	-9.85627	48	49	1	0.317944	359	115
1867209	0.994521	21.3858	20.8651	-0.520645	-0.523514	166.8	167.3	0.5	0.502755	59.5	58.4	-1.1	-1.10606	143	150	7	7.03857	81	60	-21	-21.1157	0	0	0	0	0	0	0	0	0	0	115	138	23	23.1267	6.3	6.9	0.6	0.603306	54	70	16	16.0882	57	66	9	9.04959	50	67
1873826	1.66301	25.3434	25.0658	-0.277618	-0.166937	172.6	172.4	-0.2	-0.120264	75.5	74.5	-1	-0.601318	131	132	1	0.601318	93	88	-5	-3.00659	0	0	0	0	0	0	0	0	0	0	209	229	20	12.0264	5.3	5.7	0.4	0.240527	122	148	26	15.6343	50	63	13	7.81713	197	87
1877495	2	25.6558	25.9742	0.318476	0.159238	172	172.4	0.4	0.2	75.9	77.2	1.3	0.65	137	114	-23	-11.5	79	73	-6	-3	0	0	0	0	0	0	0	0	0	0	193	192	-1	-0.5	6.8	6.9	0.1	0.05	123	121	-2	-1	46	48	2	1	133	198
1877561	3.01096		17.361				153.3				40.8				134				64			0	0	0	0	0	0	0	0	0	0		264				5.4				167				65				131
1884158	6.03288	25.0135	25.3932	0.379667	0.0629329	172	169.9	-2.1	-0.348093	74	73.3	-0.7	-0.116031	105	112	7	1.16031	70	70	0	0	0	0	0	0	0	0	0	0	0	0	227	171	-56	-9.28247	5.7	5.3	-0.4	-0.0663034	167	105	-62	-10.277	48	46	-2	-0.331517	175	125
1884185	4.0411	24.3126				179				77.9				116				77				0	0	0	0	0	0	0	0	0	0	166				6.7				96				66				100
1884644	2.01096	25.7064	25.2125	-0.49389	-0.245599	156.3	155.8	-0.5	-0.248638	62.8	61.2	-1.6	-0.79564	110	121	11	5.47003	69	71	2	0.99455	0	0	0	0	0	0	0	0	0	0	260	174	-86	-42.7657	5.5	5.6	0.1	0.0497275	173	103	-70	-34.8093	65	60	-5	-2.48638	89	64
1884662	1.97808	22.5956	21.8923	-0.703358	-0.355576	162	161.5	-0.5	-0.25277	59.3	57.1	-2.2	-1.11219	115	118	3	1.51662	69	75	6	3.03324	0	0	0	0	0	0	0	0	0	0	204	138	-66	-33.3657	9	9.9	0.9	0.454986	143	83	-60	-30.3324	37	42	5	2.5277	90	123
1885511	4.89863	27.955	28.611	0.655948	0.133904	169.8	169.5	-0.3	-0.0612416	80.6	82.2	1.6	0.326622	115	118	3	0.612416	72	81	9	1.83725	0	0	0	0	0	0	0	0	0	0	201	122	-79	-16.127	6.2	6.7	0.5	0.102069	121	56	-65	-13.269	56	53	-3	-0.612416	194	106
1889395	3.64932	24.4984	24.8333	0.334896	0.0917697	175.9	175.4	-0.5	-0.137012	75.8	76.4	0.6	0.164414	127	96	-31	-8.49474	69	68	-1	-0.274024	0	0	0	0	0	0	0	0	0	0	230	182	-48	-13.1532	5.9	5.8	-0.1	-0.0274024	162	87	-75	-20.5518	43	34	-9	-2.46622	183	423
1889948	6.53425	26.3545	26.3507	-0.0038093	-0.000582975	167	163.8	-3.2	-0.489727	73.5	70.7	-2.8	-0.428512	140	139	-1	-0.15304	99	81	-18	-2.75472	0	0	0	0	0	0	0	0	0	0	220	223	3	0.459119	5.1	5.5	0.4	0.0612159	163	151	-12	-1.83648	39	49	10	1.5304	138	86
1891138	0.994521	27.8345	27.6788	-0.155681	-0.156539	167.4	168.3	0.9	0.904959	78	78.4	0.4	0.402204	121	107	-14	-14.0771	62	61	-1	-1.00551	0	0	0	0	0	0	0	0	0	0	161	159	-2	-2.01102	5.8	5.9	0.1	0.100551	104	120	16	16.0882	35	36	1	1.00551	103	67
1894009	2.73699	21.0777	24.1174	3.0397	1.1106	169	166.8	-2.2	-0.803804	60.2	67.1	6.9	2.52102	112	112	0	0	70	76	6	2.19219	0	0	0	0	0	0	0	0	0	0	173	177	4	1.46146	5.4	5.4	0	0	110	114	4	1.46146	54	39	-15	-5.48048	79	128
1895181	0.99726	23.5613	24.116	0.554724	0.556248	163	161.5	-1.5	-1.50412	62.6	62.9	0.3	0.300824	137	134	-3	-3.00824	68	70	2	2.00549	0	0	0	0	0	0	0	0	0	0	235	257	22	22.0604	5.8	6.4	0.6	0.601648	138	191	53	53.1456	66	71	5	5.01374	425	149
1895369	1	24.2415	24.3159	0.0743416	0.0743416	166	165	-1	-1	66.8	66.2	-0.6	-0.6	141	136	-5	-5	58	60	2	2	0	0	0	0	0	0	0	0	0	0	176	170	-6	-6	5.4	5.4	0	0	116	119	3	3	42	50	8	8	97	78
1899273	5.33425	25.625	24.3708	-1.25417	-0.235117	160	159.5	-0.5	-0.0937339	65.6	62	-3.6	-0.674884	128	142	14	2.62455	74	75	1	0.187468	1	0	0	0	0	0	0	0	0	0	162	183	21	3.93683	6.5	6.5	0	0	101	119	18	3.37442	41	44	3	0.562404	138	147
1901158	8.12877	26.1124	26.7182	0.605776	0.0745225	178.5	177.1	-1.4	-0.172228	83.2	83.8	0.6	0.0738119	120	132	12	1.47624	85	84	-1	-0.12302	0	0	0	0	0	0	0	0	0	0	205	208	3	0.36906	5.4	5.7	0.3	0.036906	142	150	8	0.984159	34	43	9	1.10718	150	102
1903303	2.31781	25.8072	24.6704	-1.13674	-0.490439	166.1	165.9	-0.2	-0.0862884	71.2	67.9	-3.3	-1.42376	121	124	3	1.29433	65	71	6	2.58865	0	0	0	0	0	0	0	0	0	0	167	187	20	8.62884	6.4	5.9	-0.5	-0.215721	126	122	-4	-1.72577	40	45	5	2.15721	145	101
1905521	3.29041	24.2065	25.2834	1.07684	0.327267	169.2	168.4	-0.8	-0.243131	69.3	71.7	2.4	0.729392	156	149	-7	-2.12739	98	90	-8	-2.43131	0	0	0	0	0	0	0	0	0	0	162	168	6	1.82348	5.5	5.8	0.3	0.091174	105	119	14	4.25479	50	42	-8	-2.43131	101	65
1906171	2.66575	25.4395	25.0287	-0.410754	-0.154086	168.7	168.9	0.2	0.0750257	72.4	71.4	-1	-0.375128	129	143	14	5.2518	82	85	3	1.12539	0	0	0	0	0	0	0	0	0	0	209	182	-27	-10.1285	5.5	5.4	-0.1	-0.0375128	146	138	-8	-3.00103	46	41	-5	-1.87564	123	151
1907057	1.54521	25.6086	26.3573	0.748695	0.484528	151.4	150.5	-0.9	-0.582447	58.7	59.7	1	0.647163	138	118	-20	-12.9433	72	73	1	0.647163	0	0	0	0	0	0	0	0	0	0	203	159	-44	-28.4752	6	6.1	0.1	0.0647163	116	101	-15	-9.70745	59	53	-6	-3.88298	117	85
1912707	8.13699	26.2276	25.5958	-0.631821	-0.077648	164.3	164.9	0.6	0.0737374	70.8	69.6	-1.2	-0.147475	112	116	4	0.491582	73	79	6	0.737374	1	0	1	0	0	0	0	0	0	0	178	184	6	0.737374	6.6	6.7	0.1	0.0122896	116	113	-3	-0.368687	51	56	5	0.614478	101	154
1915249	6.27671	24.6133	21.6172	-2.99609	-0.477334	164	163.8	-0.2	-0.0318638	66.2	58	-8.2	-1.30642	124	102	-22	-3.50502	76	66	-10	-1.59319	0	0	0	0	0	0	0	0	0	0	162	173	11	1.75251	6.5	6.5	0	0	80	83	3	0.477957	66	77	11	1.75251	112	83
1922827	4.38356	28.4357	28.133	-0.30268	-0.0690488	169.4	170.1	0.7	0.159688	81.6	81.4	-0.2	-0.045625	119	126	7	1.59688	77	73	-4	-0.9125	0	0	0	0	0	0	0	0	0	0	183	183	0	0	6.2	6.3	0.1	0.0228125	115	108	-7	-1.59688	33	29	-4	-0.9125	271	303
1924335	3.96986	24.1401	25.0979	0.957861	0.241283	156.6	155.9	-0.7	-0.176329	59.2	61	1.8	0.453416	120	112	-8	-2.01518	70	60	-10	-2.51898	0	0	0	0	0	0	0	0	0	0	195	175	-20	-5.03796	5.6	6.1	0.5	0.125949	125	106	-19	-4.78606	58	54	-4	-1.00759	145	90
1926236	0.947945	22.9695	24.6173	1.64777	1.73825	181.3	178.8	-2.5	-2.63728	75.5	78.7	3.2	3.37572	136	121	-15	-15.8237	87	73	-14	-14.7688	0	0	0	0	0	0	0	0	0	0	193	191	-2	-2.10983	5.4	5.6	0.2	0.210983	89	115	26	27.4277	66	53	-13	-13.7139	177	121
1927288	5.09315	20.538				162				53.9				112				66				0	0	0	0	0	0	0	0	0	0	221				4.5				147				65				71
1927297	2.01644	28.235	27.524	-0.710991	-0.352597	162	161.4	-0.6	-0.297554	74.1	71.7	-2.4	-1.19022	110	118	8	3.96739	70	77	7	3.47147	0	0	0	0	0	0	0	0	0	0	195	170	-25	-12.3981	5.7	6	0.3	0.148777	141	98	-43	-21.3247	46	62	16	7.93478	195	90
1928584	4.79178	22.4641	21.8679	-0.596161	-0.124413	173.6	173.2	-0.4	-0.0834763	67.7	65.6	-2.1	-0.43825	117	110	-7	-1.46083	80	76	-4	-0.834763	0	0	0	0	0	0	0	0	0	0	172	113	-59	-12.3128	6.6	5.9	-0.7	-0.146083	115	67	-48	-10.0172	43	40	-3	-0.626072	76	58
1928771	6.03836	26.8699	27.9014	1.03151	0.170826	166.4	165.8	-0.6	-0.0993648	74.4	76.7	2.3	0.380898	101	107	6	0.993648	61	67	6	0.993648	0	0	0	0	0	0	0	0	0	0	225	212	-13	-2.1529	5.2	5.6	0.4	0.0662432	148	156	8	1.32486	46	51	5	0.82804	248	148
1932880	4.27671	24.0459	23.372	-0.673826	-0.157557	182.4	180.8	-1.6	-0.374119	80	76.4	-3.6	-0.841768	101	102	1	0.233824	71	73	2	0.467649	0	0	0	0	0	0	0	0	0	0	214	221	7	1.63677	5.5	5.4	-0.1	-0.0233824	132	139	7	1.63677	63	81	18	4.20884	112	62
1933319	3.08767	25.6994	25.2297	-0.4697	-0.152121	169	169.4	0.4	0.129547	73.4	72.4	-1	-0.323869	122	107	-15	-4.85803	83	72	-11	-3.56256	0	0	0	0	0	0	0	0	0	0	215	247	32	10.3638	5.6	5.5	-0.1	-0.0323869	155	170	15	4.85803	54	53	-1	-0.323869	110	167
1934165	5.26301	24.1036	24.3195	0.215826	0.041008	166.1	166.6	0.5	0.0950026	66.5	67.5	1	0.190005	116	116	0	0	74	74	0	0	0	0	0	0	0	0	0	0	0	0	236	198	-38	-7.2202	5.3	5.6	0.3	0.0570016	158	119	-39	-7.4102	57	40	-17	-3.23009	153	319
1934325	1	23.3268	23.2144	-0.112451	-0.112451	173.6	173.4	-0.2	-0.2	70.3	69.8	-0.5	-0.5	121	109	-12	-12	76	70	-6	-6	1	0	0	0	1	0	0	0	0	0	247	198	-49	-49	5.4	5.2	-0.2	-0.2	176	121	-55	-55	49	52	3	3	251	211
1938640	5.00548	27.8547	28.4232	0.568578	0.113591	170	168.5	-1.5	-0.299672	80.5	80.7	0.2	0.0399562	110	135	25	4.99453	70	76	6	1.19869	0	0	0	0	0	0	0	0	0	0	221	175	-46	-9.18993	5.6	5.7	0.1	0.0199781	139	100	-39	-7.79146	37	37	0	0	296	278
1943073	7.23288	26.9827	26.8834	-0.0992805	-0.0137263	171	168.8	-2.2	-0.304167	78.9	76.6	-2.3	-0.317992	114	99	-15	-2.07386	73	68	-5	-0.691288	0	0	0	0	0	0	0	0	0	0	224	229	5	0.691288	5.5	6	0.5	0.0691288	157	159	2	0.276515	49	56	7	0.967803	74	119
1944119	4.05479	22.3131	22.2393	-0.0737827	-0.0181964	181	181.3	0.3	0.0739865	73.1	73.1	0	0	121	105	-16	-3.94595	68	70	2	0.493243	0	0	0	0	0	0	0	0	0	0	223	187	-36	-8.87838	5.5	5.6	0.1	0.0246622	144	104	-40	-9.86486	63	61	-2	-0.493243	160	132
1945424	6.02192	27.3586	26.5478	-0.810881	-0.134655	162	161.8	-0.2	-0.033212	71.8	69.5	-2.3	-0.381938	118	118	0	0	82	76	-6	-0.99636	0	0	0	0	0	0	0	0	0	0	175	175	0	0	5.2	5.8	0.6	0.099636	112	126	14	2.32484	30	36	6	0.99636	283	76
1946355	5.13151	29.2041	31.0559	1.85173	0.360856	161	161.2	0.2	0.0389749	75.7	80.7	5	0.974373	104	106	2	0.389749	70	67	-3	-0.584624	0	0	0	0	0	0	0	0	0	0	136	164	28	5.45649	5.2	5.7	0.5	0.0974373	63	87	24	4.67699	55	48	-7	-1.36412	214	231
1947950	7.20548	23.7335	25.1367	1.40325	0.194748	166	165.8	-0.2	-0.0277567	65.4	69.1	3.7	0.513498	147	121	-26	-3.60837	89	76	-13	-1.80418	0	0	0	0	0	0	0	0	0	0	182	221	39	5.41255	5	5.3	0.3	0.041635	109	147	38	5.27376	38	51	13	1.80418	302	158
1957810	0.99726	26.2375	27.0357	0.798269	0.800462	166	167	1	1.00275	72.3	75.4	3.1	3.10852	123	123	0	0	74	73	-1	-1.00275	0	0	0	0	0	0	0	0	0	0	150	165	15	15.0412	5.4	5.2	-0.2	-0.200549	72	74	2	2.00549	72	86	14	14.0385	85	174
1958237	5.90959	25.796	28.6366	2.84064	0.480683	174	174.1	0.1	0.0169216	78.1	86.8	8.7	1.47218	100	120	20	3.38433	60	86	26	4.39963	0	0	0	0	0	0	0	0	0	0	152	228	76	12.8605	4.9	5.2	0.3	0.050765	99	151	52	8.79926	51	56	5	0.846083	73	105
1960566	2.78904	23.6332	23.0893	-0.543894	-0.195011	170	170.6	0.6	0.215128	68.3	67.2	-1.1	-0.394401	110	130	20	7.17092	70	83	13	4.6611	0	0	0	0	0	0	0	0	0	0	202	243	41	14.7004	5.1	5.2	0.1	0.0358546	154	173	19	6.81238	56	63	7	2.50982	98	59
1962186	3.31781	23.0177	24.8298	1.81207	0.546166	155	153.1	-1.9	-0.572667	55.3	58.2	2.9	0.874071	100	108	8	2.41123	60	66	6	1.80842	0	0	0	0	0	0	0	0	0	0	255	279	24	7.23369	5.7	6	0.3	0.0904211	184	181	-3	-0.904211	74	62	-12	-3.61685	84	120
1964573	5.04384	23.5245	23.9976	0.473112	0.0938001	172.5	171.4	-1.1	-0.218088	70	70.5	0.5	0.0991309	93	102	9	1.78436	60	59	-1	-0.198262	0	0	0	0	0	0	0	0	0	0	215	230	15	2.97393	5.8	6.2	0.4	0.0793047	150	147	-3	-0.594785	75	73	-2	-0.396524	97	74
1966438	3.0137	28.9184	27.6445	-1.27389	-0.422702	163.6	163.5	-0.1	-0.0331818	77.4	73.9	-3.5	-1.16136	118	114	-4	-1.32727	72	83	11	3.65	0	0	0	0	0	0	0	0	0	0	180	170	-10	-3.31818	6.6	7.3	0.7	0.232273	112	118	6	1.99091	43	45	2	0.663636	87	99
1971807	6.15616	26.5749	26.6664	0.0914525	0.0148554	178	177.8	-0.2	-0.0324878	84.2	84.3	0.1	0.0162439	106	138	32	5.19804	67	99	32	5.19804	0	0	0	0	0	0	0	0	0	0	194	193	-1	-0.162439	5.4	5.7	0.3	0.0487316	134	120	-14	-2.27414	39	43	4	0.649755	214	244
1972381	3.33973	23.565	23.3328	-0.232218	-0.0695321	146.1	145.8	-0.3	-0.0898277	50.3	49.6	-0.7	-0.209598	102	119	17	5.09024	49	60	11	3.29368	0	0	0	0	0	0	0	0	0	0	169	224	55	16.4684	5.4	5.5	0.1	0.0299426	102	136	34	10.1805	39	40	1	0.299426	175	316
1972783	5.08219	23.6334	24.8571	1.22375	0.240792	162.1	162.7	0.6	0.118059	62.1	65.8	3.7	0.728032	114	105	-9	-1.77089	74	70	-4	-0.787062	0	0	0	0	0	0	0	0	0	0	168	174	6	1.18059	5.4	5.9	0.5	0.0983827	110	119	9	1.77089	33	30	-3	-0.590296	203	152
1973249	3.26027	26.2209	26.1003	-0.120604	-0.036992	164.9	164.7	-0.2	-0.0613445	71.3	70.8	-0.5	-0.153361	126	128	2	0.613445	84	83	-1	-0.306723	0	0	0	0	0	0	0	0	0	0	164	177	13	3.98739	5	5	0	0	103	125	22	6.7479	26	30	4	1.22689	237	187
1979643	4.83288	21.146	22.0156	0.869567	0.179927	170.4	170.1	-0.3	-0.0620748	61.4	63.7	2.3	0.475907	91	114	23	4.75907	60	72	12	2.48299	0	0	0	0	0	0	0	0	0	0	180	205	25	5.1729	9.9	9.8	-0.1	-0.0206916	109	129	20	4.13832	68	66	-2	-0.413832	70	119
1981299	7.00822	26.3826	26.6902	0.307533	0.0438817	166	164.7	-1.3	-0.185496	72.7	72.4	-0.3	-0.0428069	118	122	4	0.570758	73	69	-4	-0.570758	0	0	0	0	0	0	0	0	0	0	199	241	42	5.99296	5.5	6.3	0.8	0.114152	127	164	37	5.27952	32	44	12	1.71228	268	176
1981301	1.25205	25.3966	25.2764	-0.120173	-0.0959807	158	158	0	0	63.4	63.1	-0.3	-0.239606	125	110	-15	-11.9803	78	73	-5	-3.99344	0	0	0	0	0	0	0	0	0	0	217	233	16	12.779	5.8	5.7	-0.1	-0.0798687	120	137	17	13.5777	79	91	12	9.58425	79	89
1982139	2.0137	24.3107	24.8783	0.567632	0.281885	167	166.9	-0.1	-0.0496599	67.8	69.3	1.5	0.744898	109	121	12	5.95918	66	70	4	1.98639	0	0	0	0	0	0	0	0	0	0	181	165	-16	-7.94558	5.3	5.2	-0.1	-0.0496599	118	85	-33	-16.3878	41	39	-2	-0.993197	194	401
1984496	2.15342	29.708	29.1703	-0.537702	-0.249696	172.5	172.5	0	0	88.4	86.8	-1.6	-0.743003	119	123	4	1.85751	84	81	-3	-1.39313	0	0	0	0	0	0	0	0	0	0	206	191	-15	-6.96565	5.9	6	0.1	0.0464377	143	122	-21	-9.75191	52	56	4	1.85751	80	96
1984526	4.0411	24.452	24.6988	0.246822	0.061078	171	170.5	-0.5	-0.123729	71.5	71.8	0.3	0.0742373	131	120	-11	-2.72203	64	75	11	2.72203	0	0	0	0	0	0	0	0	0	0	222	263	41	10.1458	5.5	5.8	0.3	0.0742373	150	185	35	8.66102	42	65	23	5.69153	147	86
1990273	3.00548	23.3727	23.5498	0.177052	0.0589099	157.8	156.8	-1	-0.332726	58.2	57.9	-0.3	-0.0998177	133	116	-17	-5.65634	60	66	6	1.99635	0	0	0	0	0	0	0	0	0	0	223	162	-61	-20.2963	6.1	6.8	0.7	0.232908	131	81	-50	-16.6363	71	73	2	0.665451	98	74
1991261	2.08493	27.0512	27.0838	0.0325839	0.0156283	182.3	183.1	0.8	0.383706	89.9	90.8	0.9	0.431669	134	136	2	0.959264	90	86	-4	-1.91853	0	0	0	0	0	0	0	0	0	0	197	186	-11	-5.27595	5.7	5.7	0	0	144	125	-19	-9.11301	37	32	-5	-2.39816	133	137
1997713	2.6274	22.9712	22.6989	-0.272326	-0.103649	171.8	172.7	0.9	0.342544	67.8	67.7	-0.1	-0.0380605	114	119	5	1.90302	76	80	4	1.52242	1	1	0	0	0	0	0	0	0	0	238	245	7	2.66423	5.7	5.8	0.1	0.0380605	158	165	7	2.66423	56	53	-3	-1.14181	213	150
1998729	1.30411	24.4245	25.0901	0.665616	0.510399	175	174.5	-0.5	-0.383403	74.8	76.4	1.6	1.22689	126	119	-7	-5.36765	74	84	10	7.66807	0	0	0	0	0	0	0	0	0	0	206	238	32	24.5378	5.5	5.6	0.1	0.0766807	139	170	31	23.771	49	53	4	3.06723	111	73
1999258	3.87671	24.2767	24.2106	-0.0660589	-0.0170399	174	174	0	0	73.5	73.3	-0.2	-0.0515901	110	124	14	3.61131	76	82	6	1.5477	0	0	0	0	0	0	0	0	0	0	187	197	10	2.57951	5.4	5.7	0.3	0.0773852	89	110	21	5.41696	88	83	-5	-1.28975	176	80
1999294	3.15616	22.7198	22.6819	-0.0378915	-0.0120056	174.9	175.8	0.9	0.285156	69.5	70.1	0.6	0.190104	110	105	-5	-1.5842	66	73	7	2.21788	0	0	0	0	0	0	0	0	0	0	216	156	-60	-19.0104	5.1	5.2	0.1	0.031684	154	103	-51	-16.1589	40	40	0	0	107	124
1999502	3.57534	27.2267	26.7401	-0.486597	-0.136098	171.2	172.1	0.9	0.251724	79.8	79.2	-0.6	-0.167816	130	108	-22	-6.15326	73	68	-5	-1.39847	0	0	0	0	0	0	0	0	0	0	225	227	2	0.559387	5	5.5	0.5	0.139847	144	152	8	2.23755	49	51	2	0.559387	277	171
2010477	7.01918	24.0409	24.0208	-0.0200808	-0.00286085	175.8	176.7	0.9	0.12822	74.3	75	0.7	0.0997268	103	100	-3	-0.4274	80	75	-5	-0.712334	1	0	0	0	1	0	0	0	0	0	185	203	18	2.5644	5.6	5.7	0.1	0.0142467	113	130	17	2.42194	54	46	-8	-1.13973	148	141
2011465	2.64658	26.2635	26.0497	-0.213736	-0.0807596	175.4	175.9	0.5	0.188923	80.8	80.6	-0.2	-0.0755694	105	119	14	5.28986	53	72	19	7.17909	0	0	0	0	1	1	0	0	0	0	214	225	11	4.15631	5.8	5.9	0.1	0.0377847	150	152	2	0.755694	57	57	0	0	134	121
2015128	5.99452	22.8822	22.6429	-0.239357	-0.0399293	178	177.7	-0.3	-0.0500457	72.5	71.5	-1	-0.166819	128	114	-14	-2.33547	80	69	-11	-1.83501	0	0	0	0	0	0	0	0	0	0	196	179	-17	-2.83592	5.6	5.4	-0.2	-0.0333638	129	120	-9	-1.50137	39	39	0	0	253	192
2017681	1.92055	25.9612	26.3184	0.35721	0.185994	174	175	1	0.520685	78.6	80.6	2	1.04137	102	123	21	10.9344	57	71	14	7.28959	0	0	0	0	0	0	0	0	0	0	181	211	30	15.6205	6.1	6.1	0	0	115	138	23	11.9757	51	61	10	5.20685	98	73
2018932	6.15068	26.6426	27.8793	1.23662	0.201054	162.9	162.7	-0.2	-0.0325167	70.7	73.8	3.1	0.504009	157	142	-15	-2.43875	61	53	-8	-1.30067	0	0	0	0	0	0	0	0	0	0	157	211	54	8.77951	5.8	5.8	0	0	102	148	46	7.47884	52	44	-8	-1.30067	51	79
2019902	6.98356	26.1285	27.9257	1.79716	0.257342	173	172.4	-0.6	-0.085916	78.2	83	4.8	0.687328	110	143	33	4.72538	70	91	21	3.00706	0	0	0	0	0	0	0	0	0	0	248	195	-53	-7.58925	5.2	5.1	-0.1	-0.0143193	172	115	-57	-8.16202	69	74	5	0.715967	114	109
2021400	3.99178	24.6869	24.2027	-0.484194	-0.121298	174.3	175.8	1.5	0.375772	75	74.8	-0.2	-0.050103	104	94	-10	-2.50515	55	66	11	2.75566	0	0	0	0	0	0	0	0	0	0	184	173	-11	-2.75566	5.3	5.8	0.5	0.125257	128	115	-13	-3.25669	40	39	-1	-0.250515	170	156
2025798	7.64932	25.0278	25.1581	0.130333	0.0170385	167	167.4	0.4	0.0522923	69.8	70.5	0.7	0.0915115	125	122	-3	-0.392192	75	78	3	0.392192	0	0	0	0	0	0	0	0	0	0	209	202	-7	-0.915115	5.1	5.2	0.1	0.0130731	137	124	-13	-1.6995	49	41	-8	-1.04585	222	294
2032648	3.01918	28.3677	27.861	-0.506756	-0.167846	173.1	172.6	-0.5	-0.165608	85	83	-2	-0.662432	129	113	-16	-5.29946	78	71	-7	-2.31851	0	0	0	0	0	0	0	0	0	0	153	155	2	0.662432	5.6	4.8	-0.8	-0.264973	103	83	-20	-6.62432	27	32	5	1.65608	158	337
2033168	2.49315	24.7256	25.2595	0.533938	0.214162	171	169.3	-1.7	-0.681868	72.3	72.4	0.1	0.0401099	84	111	27	10.8297	56	77	21	8.42308	0	0	0	0	0	0	0	0	0	0	154	200	46	18.4505	6.5	6.5	0	0	87	117	30	12.033	64	49	-15	-6.01648	99	177
2037139	4.00548	24.1327	25.3699	1.23718	0.308871	166	166.7	0.7	0.174761	66.5	70.5	4	0.998632	120	114	-6	-1.49795	68	81	13	3.24555	0	0	0	0	0	0	0	0	0	0	278	294	16	3.99453	5.3	5.6	0.3	0.0748974	204	206	2	0.499316	66	52	-14	-3.49521	157	205
2039106	1.86301	22.4817	22.4812	-0.00050964	-0.000273557	167.4	167.8	0.4	0.214706	63	63.3	0.3	0.161029	119	124	5	2.68382	69	76	7	3.75735	0	0	0	0	1	0	0	0	0	0	174	166	-8	-4.29412	5	5	0	0	99	102	3	1.61029	35	30	-5	-2.68382	222	203
2041631	3.48767	24.13	25.5497	1.41968	0.407057	164	163.5	-0.5	-0.143362	64.9	68.3	3.4	0.974863	110	124	14	4.01414	69	72	3	0.860173	0	0	0	0	0	0	0	0	0	0	244	160	-84	-24.0848	5.5	5.7	0.2	0.0573449	190	90	-100	-28.6724	43	56	13	3.72742	121	68
2041707	7.01644		25.4119				164.9				69.1				109				73			0	0	0	0	0	0	0	0	0	0		192				5.5				110				45				313
2045693	1.53699	32.3386	32.2055	-0.133085	-0.086588	169.4	169.2	-0.2	-0.130125	92.8	92.2	-0.6	-0.390374	127	128	1	0.650624	83	76	-7	-4.55437	0	0	0	0	0	0	0	0	0	0	243	265	22	14.3137	5.3	5.4	0.1	0.0650624	176	195	19	12.3619	45	50	5	3.25312	187	151
2049132	6.27945	26.9564	25.2096	-1.7468	-0.278177	176	174.2	-1.8	-0.286649	83.5	76.5	-7	-1.11475	118	133	15	2.38874	68	88	20	3.18499	0	0	0	0	0	0	0	0	0	0	185	168	-17	-2.70724	5.9	6.3	0.4	0.0636998	135	103	-32	-5.09599	44	52	8	1.274	169	163
2059289	2.01918	20.9683	20.5333	-0.434974	-0.215422	151.3	150	-1.3	-0.643826	48	46.2	-1.8	-0.891452	144	144	0	0	76	77	1	0.495251	0	0	0	0	0	0	0	0	0	0	189	169	-20	-9.90502	5.7	5.1	-0.6	-0.297151	111	107	-4	-1.981	62	68	6	2.97151	49	44
2063204	6.99726	25.333	24.6832	-0.649882	-0.0928767	168	167.8	-0.2	-0.0285826	71.5	69.5	-2	-0.285826	104	120	16	2.28661	70	73	3	0.428739	0	0	0	0	0	0	0	0	0	0	182	158	-24	-3.42991	5.1	5.5	0.4	0.0571652	134	109	-25	-3.57283	37	42	5	0.714565	167	105
2065628	6.92055	24.1284	23.7011	-0.427301	-0.0617437	168	167	-1	-0.144497	68.1	66.1	-2	-0.288994	126	112	-14	-2.02296	84	77	-7	-1.01148	0	0	0	0	0	0	0	0	0	0	179	189	10	1.44497	5.8	7.5	1.7	0.245645	124	132	8	1.15598	41	44	3	0.433492	61	68
2065655	2.95342	25.5811	24.3861	-1.19495	-0.4046	168	167.6	-0.4	-0.135436	72.2	68.5	-3.7	-1.25278	122	102	-20	-6.7718	71	60	-11	-3.72449	0	0	0	0	0	0	0	0	0	0	198	172	-26	-8.80334	7.2	6.3	-0.9	-0.304731	111	117	6	2.03154	38	41	3	1.01577	360	160
2065794	7.02466	23.4948	23.8452	0.350415	0.0498836	170	170.6	0.6	0.0854134	67.9	69.4	1.5	0.213534	136	96	-40	-5.69423	96	70	-26	-3.70125	0	0	0	0	0	0	0	0	0	0	203	146	-57	-8.11427	4.9	5.7	0.8	0.113885	112	74	-38	-5.40952	61	65	4	0.569423	145	121
2068218	1.92877	28.9016	28.6025	-0.299067	-0.155056	173.4	173.5	0.1	0.0518466	86.9	86.1	-0.8	-0.414773	117	115	-2	-1.03693	78	77	-1	-0.518466	0	0	0	0	0	0	0	0	0	0	139	126	-13	-6.74006	5.8	6.2	0.4	0.207386	70	60	-10	-5.18466	53	43	-10	-5.18466	171	173
2081039	6.17808	21.6343	23.8546	2.22028	0.35938	174	172.4	-1.6	-0.25898	65.5	70.9	5.4	0.874058	111	137	26	4.20843	65	89	24	3.8847	0	0	0	0	0	0	0	0	0	0	134	199	65	10.5211	6.8	7.2	0.4	0.064745	63	114	51	8.25499	64	70	6	0.971175	97	97
2081794	7.53425	22.6326	22.297	-0.335587	-0.0445415	158	157.2	-0.8	-0.106182	56.5	55.1	-1.4	-0.185818	90	102	12	1.59273	63	68	5	0.663636	0	0	0	0	0	0	0	0	0	0	176	195	19	2.52182	5.3	5.7	0.4	0.0530909	112	116	4	0.530909	75	66	-9	-1.19455	64	82
2082045	1.07397	23.7275	22.9113	-0.816273	-0.76005	155.4	155.5	0.1	0.0931122	57.3	55.4	-1.9	-1.76913	110	109	-1	-0.931122	72	71	-1	-0.931122	0	0	0	0	0	0	0	0	0	0	149	172	23	21.4158	5.7	5.7	0	0	88	101	13	12.1046	52	71	19	17.6913	91	60
2082474	3.98356	28.9017	28.5698	-0.331896	-0.0833165	173.1	173.7	0.6	0.150619	86.6	86.2	-0.4	-0.100413	120	111	-9	-2.25928	94	80	-14	-3.51444	0	0	0	0	0	0	0	0	0	0	218	180	-38	-9.5392	6.2	6.2	0	0	152	113	-39	-9.79023	45	44	-1	-0.251032	172	135
2085206	1.01096	27.5865	26.83	-0.756462	-0.748262	153.5	153.6	0.1	0.098916	65	63.3	-1.7	-1.68157	131	146	15	14.8374	78	93	15	14.8374	0	0	0	0	0	0	0	0	0	0	231	217	-14	-13.8482	6.7	7.1	0.4	0.395664	161	134	-27	-26.7073	50	44	-6	-5.93496	187	245
2088766	6.72877	22.4221	21.7889	-0.633264	-0.094113	170	169.5	-0.5	-0.0743078	64.8	62.6	-2.2	-0.326954	93	86	-7	-1.04031	61	62	1	0.148616	0	0	0	0	0	0	0	0	0	0	186	208	22	3.26954	5.6	6.2	0.6	0.0891694	104	148	44	6.53909	37	53	16	2.37785	270	95
2094543	5.14795	28.8	26.4459	-2.35407	-0.457283	175	173.6	-1.4	-0.271953	88.2	79.7	-8.5	-1.65114	119	109	-10	-1.94252	80	66	-14	-2.71953	0	0	0	0	0	0	0	0	0	0	267	105	-162	-31.4689		5.6			194	47	-147	-28.5551	51	58	7	1.35977	177	42
2094646	5.08493	22.1708	23.564	1.3932	0.273986	170.3	170	-0.3	-0.0589978	64.3	68.1	3.8	0.747306	106	117	11	2.16325	65	74	9	1.76994	0	0	0	0	0	0	0	0	0	0	220	202	-18	-3.53987	5	5	0	0	169	153	-16	-3.14655	55	43	-12	-2.35991	98	65
2096239	5.97808	20.3177	21.96	1.64231	0.274722	179	177.9	-1.1	-0.184005	65.1	69.5	4.4	0.736022	114	119	5	0.836389	77	82	5	0.836389	0	0	0	0	0	0	0	0	0	0	235	210	-25	-4.18194	5.5	5.9	0.4	0.0669111	129	125	-4	-0.669111	71	56	-15	-2.50917	138	195
2096891	2.93151	25.3378	25.5105	0.172647	0.0588936	177.8	178.3	0.5	0.170561	80.1	81.1	1	0.341121	104	108	4	1.36449	62	76	14	4.7757	0	0	0	0	0	0	0	0	0	0	201	222	21	7.16355	5.1	5.3	0.2	0.0682243	124	141	17	5.79907	52	65	13	4.43458	85	85
2098635	3.99726	23.0777	23.0138	-0.0638386	-0.0159706	177	177	0	0	72.3	72.1	-0.2	-0.0500343	122	104	-18	-4.50308	83	60	-23	-5.75394	0	0	0	0	0	0	0	0	0	0	196	197	1	0.250171	5.2	5.4	0.2	0.0500343	119	127	8	2.00137	61	53	-8	-2.00137	77	95
2103212	1.99178	23.8486	24.6022	0.753564	0.378337	172.3	168.8	-3.5	-1.75722	70.8	70.1	-0.7	-0.351444	122	101	-21	-10.5433	75	72	-3	-1.50619	0	0	0	0	0	0	0	0	0	0	159	128	-31	-15.564	5.7	5.5	-0.2	-0.100413	91	82	-9	-4.51857	33	30	-3	-1.50619	248	135
2103379	2.11233	23.8804	24.6565	0.776151	0.367438	167	166.8	-0.2	-0.0946822	66.6	68.6	2	0.946822	106	118	12	5.68093	63	70	7	3.31388	0	0	0	0	0	0	0	0	0	0	236	176	-60	-28.4047	5.1	5.6	0.5	0.236706	154	107	-47	-22.2503	63	77	14	6.62776	96	79
2103427	5.0137	24.9503	24.9333	-0.016966	-0.00338393	157	155.9	-1.1	-0.219399	61.5	60.6	-0.9	-0.179508	113	122	9	1.79508	64	63	-1	-0.199454	0	0	0	0	0	0	0	0	0	0	184	148	-36	-7.18033	5.9	5.8	-0.1	-0.0199454	116	76	-40	-7.97814	71	71	0	0	91	60
2103436	5.5726	26.782	26.637	-0.144974	-0.0260155	170	169.8	-0.2	-0.0358899	77.4	76.8	-0.6	-0.10767	109	133	24	4.30678	74	85	11	1.97394	0	0	0	0	0	0	0	0	0	0	226	214	-12	-2.15339	7.2	7.6	0.4	0.0717797	147	129	-18	-3.23009	54	46	-8	-1.43559	178	277
2103708	1.0137	24.1932	24.9143	0.721128	0.711383	174.3	175	0.7	0.690541	73.5	76.3	2.8	2.76216	130	127	-3	-2.95946	70	84	14	13.8108	0	0	0	0	0	0	0	0	0	0	197	220	23	22.6892	5.6	5.5	-0.1	-0.0986486	134	151	17	16.7703	48	49	1	0.986486	117	156
2104264	1.75342	23.6195	24.373	0.753523	0.429744	166.4	167.4	1	0.570312	65.4	68.3	2.9	1.65391	97	100	3	1.71094	63	72	9	5.13281	0	0	0	0	0	0	0	0	0	0	214	200	-14	-7.98437	5.6	5.7	0.1	0.0570312	139	125	-14	-7.98437	61	62	1	0.570312	83	76
2105711	1.03836	19.3709	19.6093	0.238409	0.229602	164	163	-1	-0.963061	52.1	52.1	0	0	102	108	6	5.77836	68	72	4	3.85224	0	0	0	0	0	0	0	0	0	0	179	186	7	6.74142	5.6	5.7	0.1	0.0963061	103	101	-2	-1.92612	75	72	-3	-2.88918	55	61
2110715	3.89315	23.2246	24.3983	1.17367	0.301472	161.4	161.2	-0.2	-0.0513723	60.5	63.4	2.9	0.744898	111	106	-5	-1.28431	72	79	7	1.79803	0	0	0	0	0	0	0	0	0	0	130	186	56	14.3842	5.6	5.5	-0.1	-0.0256861	70	113	43	11.045	46	59	13	3.3392	161	116
2114786	1.01096	25.1712	24.6244	-0.546781	-0.540854	167	168	1	0.98916	70.2	69.5	-0.7	-0.692412	103	109	6	5.93496	70	69	-1	-0.98916	0	0	0	0	0	0	0	0	0	0	234	226	-8	-7.91328	5.3	5.1	-0.2	-0.197832	140	144	4	3.95664	54	71	17	16.8157	150	112
2116472	2.07397	25.1637	25.0045	-0.159149	-0.0767364	168.8	169.1	0.3	0.14465	71.7	71.5	-0.2	-0.0964333	119	127	8	3.85733	81	89	8	3.85733	0	0	0	0	0	0	0	0	0	0	197	175	-22	-10.6077	5.7	5.5	-0.2	-0.0964333	126	103	-23	-11.0898	56	55	-1	-0.482166	109	107
2117198	5.26301	25.0247	24.3039	-0.720842	-0.136964	177	177.3	0.3	0.0570016	78.4	76.4	-2	-0.38001	83	99	16	3.04008	50	70	20	3.8001	0	0	0	0	0	0	0	0	0	0	149	153	4	0.760021	4.9	5.2	0.3	0.0570016	99	95	-4	-0.760021	38	37	-1	-0.190005	85	94
2117228	2.54795	20.7938	20.7425	-0.0512592	-0.0201178	174.2	174	-0.2	-0.0784946	63.1	62.8	-0.3	-0.117742	107	142	35	13.7366	74	72	-2	-0.784946	0	0	0	0	0	0	0	0	0	0	127	157	30	11.7742	5.8	5.5	-0.3	-0.117742	79	96	17	6.67204	36	36	0	0	109	111
2121337	2.00274	29.9212	28.7951	-1.12606	-0.562262	176.3	176.3	0	0	93	89.5	-3.5	-1.74761	107	112	5	2.49658	75	74	-1	-0.499316	0	0	0	0	0	0	0	0	0	0	187	195	8	3.99453	6.1	5.8	-0.3	-0.149795	105	132	27	13.4815	49	55	6	2.9959	147	135
2124600	0.805479	25.8612	25.0566	-0.804604	-0.998913	173	173.7	0.7	0.869048	77.4	75.6	-1.8	-2.23469	108	112	4	4.96599	82	75	-7	-8.69048	0	0	0	0	1	0	0	0	0	0	206	190	-16	-19.8639	5.6	5.4	-0.2	-0.248299	138	140	2	2.48299	46	40	-6	-7.44898	170	126
2127704	3.0137	24.1331	24.2919	0.158826	0.0527013	175.7	174.3	-1.4	-0.464545	74.5	73.8	-0.7	-0.232273	110	118	8	2.65455	82	83	1	0.331818	0	0	0	0	0	0	0	0	0	0	209	214	5	1.65909	5.7	5.3	-0.4	-0.132727	127	131	4	1.32727	38	39	1	0.331818	198	272
2129977	4.00822	26.0576	25.5257	-0.531909	-0.132705	165.3	165.6	0.3	0.0748462	71.2	70	-1.2	-0.299385	129	107	-22	-5.48872	85	85	0	0	0	0	0	0	0	0	0	0	0	0	163	183	20	4.98975	5.1	5.4	0.3	0.0748462	105	110	5	1.24744	61	55	-6	-1.49692	66	60
2135017	6.48493	22.8855	23.0006	0.115055	0.0177419	168.4	167.2	-1.2	-0.185044	64.9	64.3	-0.6	-0.0925222	113	105	-8	-1.23363	71	71	0	0	0	0	0	0	0	0	0	0	0	0	192	218	26	4.00929	5.9	6.7	0.8	0.123363	116	157	41	6.32235	54	50	-4	-0.616815	162	116
2137132	2.9726	24.4332	23.7908	-0.642404	-0.216108	165.1	165.8	0.7	0.235484	66.6	65.4	-1.2	-0.403687	114	118	4	1.34562	77	66	-11	-3.70046	0	0	0	0	0	0	0	0	0	0	198	201	3	1.00922	5.6	6.2	0.6	0.201843	115	127	12	4.03687	34	36	2	0.672811	338	267
2138447	4.30685	25.0995	25.2881	0.188614	0.043794	167	165.9	-1.1	-0.255407	70	69.6	-0.4	-0.0928753	136	105	-31	-7.19784	84	70	-14	-3.25064	0	0	0	0	0	0	0	0	0	0	219	234	15	3.48282	5.6	5.6	0	0	136	172	36	8.35878	35	45	10	2.32188	240	102
2141054	2.86027	21.0296	20.0962	-0.933474	-0.326358	181.4	183	1.6	0.559387	69.2	67.3	-1.9	-0.664272	115	100	-15	-5.24425	81	64	-17	-5.94349	0	0	0	0	0	0	0	0	0	0	156	145	-11	-3.84579	5.4	5.1	-0.3	-0.104885	93	105	12	4.1954	33	46	13	4.54502	130	75
2144493	1.58904	26.8634	22.5463	-4.31709	-2.71679	157.1	157.6	0.5	0.314655	66.3	56	-10.3	-6.4819	139	122	-17	-10.6983	81	79	-2	-1.25862	1	0	0	0	1	0	0	0	0	0	219	177	-42	-26.431	6	5.6	-0.4	-0.251724	134	100	-34	-21.3966	64	69	5	3.14655	105	73
2144952	1.0137	25.5845	24.6385	-0.945982	-0.933199	152.5	152.5	0	0	59.5	57.3	-2.2	-2.17027	156	134	-22	-21.7027	84	81	-3	-2.95946	0	0	0	0	0	0	0	0	0	0	219	200	-19	-18.7432	5.7	5.8	0.1	0.0986486	131	118	-13	-12.8243	69	71	2	1.97297	115	94
2145762	1.01096	25.0276	23.3696	-1.65798	-1.64	170.2	169.7	-0.5	-0.49458	72.5	67.3	-5.2	-5.14363	138	118	-20	-19.7832	87	80	-7	-6.92412	0	0	0	0	0	0	0	0	0	0	228	161	-67	-66.2737	8.6	5.9	-2.7	-2.67073	141	95	-46	-45.5014	77	60	-17	-16.8157	64	63
2150476	7.01918	25.4153	25.4127	-0.00262606	-0.000374126	162	161.4	-0.6	-0.0854801	66.7	66.2	-0.5	-0.0712334	108	129	21	2.9918	64	77	13	1.85207	0	0	0	0	0	0	0	0	0	0	246	154	-92	-13.1069	5.2	5.3	0.1	0.0142467	160	85	-75	-10.685	69	62	-7	-0.997268	88	60
2150654	7.06849	26.4915	26.2626	-0.228882	-0.0323806	166	165	-1	-0.141473	73	71.5	-1.5	-0.212209	110	111	1	0.141473	70	75	5	0.707364	0	0	0	0	0	0	0	0	0	0	211	153	-58	-8.20543	5	5.4	0.4	0.0565891	130	79	-51	-7.21512	44	53	9	1.27326	306	198
2150832	1	22.823	23.3499	0.526831	0.526831	160.1	160.3	0.2	0.2	58.5	60	1.5	1.5	126	106	-20	-20	78	71	-7	-7	0	0	0	0	0	0	0	0	0	0	216	221	5	5	5.9	5.5	-0.4	-0.4	136	157	21	21	55	51	-4	-4	135	159
2155725	5.99452	26.1593	24.3907	-1.76868	-0.29505	174	174.3	0.3	0.0500457	79.2	74.1	-5.1	-0.850777	117	159	42	7.0064	84	86	2	0.333638	0	0	0	0	0	0	0	0	0	0	219	193	-26	-4.33729	5.1	5.4	0.3	0.0500457	157	124	-33	-5.50503	48	63	15	2.50229	128	134
2155921	6.65205	26.8871	26.3215	-0.565529	-0.0850157	165	164.7	-0.3	-0.0450988	73.2	71.4	-1.8	-0.270593	115	124	9	1.35297	70	73	3	0.450988	0	0	0	0	0	0	0	0	0	0	222	226	4	0.601318	5.5	6.2	0.7	0.105231	162	142	-20	-3.00659	58	62	4	0.601318	159	167
2158155	2.71233	29.1632	27.8377	-1.32548	-0.488686	160.9	160.6	-0.3	-0.110606	75.5	71.8	-3.7	-1.36414	149	139	-10	-3.68687	94	79	-15	-5.5303	0	0	0	0	0	0	0	0	0	0	187	179	-8	-2.94949	6.2	5.8	-0.4	-0.147475	115	103	-12	-4.42424	41	55	14	5.16162	230	105
2158463	2.7589	21.3388	20.4311	-0.907756	-0.329028	176.4	175.6	-0.8	-0.28997	66.4	63	-3.4	-1.23237	103	106	3	1.08739	70	63	-7	-2.53724	0	0	0	0	0	0	0	0	0	0	210	206	-4	-1.44985	5	4.7	-0.3	-0.108739	116	120	4	1.44985	78	90	12	4.34955	56	50
2162787	4.28767	27.8496	27.6073	-0.242319	-0.0565153	174.6	173.6	-1	-0.233227	84.9	83.2	-1.7	-0.396486	126	125	-1	-0.233227	81	81	0	0	0	0	0	0	0	0	0	0	0	0	184	181	-3	-0.699681	6.2	6.3	0.1	0.0233227	115	125	10	2.33227	47	41	-6	-1.39936	188	141
2167148	7.23562	21.4305	22.2975	0.866956	0.119818	172	171	-1	-0.138205	63.4	65.2	1.8	0.248769	124	123	-1	-0.138205	75	82	7	0.967437	0	0	0	0	0	0	0	0	0	0	219	215	-4	-0.552821	5.3	5.4	0.1	0.0138205	143	110	-33	-4.56077	78	94	16	2.21128	60	84
2168088	4.86575	23.0954	23.075	-0.0203831	-0.00418909	179	179.2	0.2	0.0411036	74	74.1	0.1	0.0205518	125	131	6	1.23311	84	95	11	2.2607	0	0	0	0	0	0	0	0	0	0	193	170	-23	-4.72691	5.3	5.2	-0.1	-0.0205518	117	113	-4	-0.822072	62	69	7	1.43863	131	53
2168462	3.72603	27.5918	26.773	-0.818796	-0.21975	175	173.4	-1.6	-0.429412	84.5	80.5	-4	-1.07353	93	100	7	1.87868	63	65	2	0.536765	0	0	0	0	0	0	0	0	0	0	196	184	-12	-3.22059	5.5	5.1	-0.4	-0.107353	132	114	-18	-4.83088	40	55	15	4.02574	153	245
2169843	6.00548	17.0432	18.6732	1.62999	0.271416	174	172.4	-1.6	-0.266423	51.6	55.5	3.9	0.649407	70	91	21	3.49681	45	66	21	3.49681	0	0	0	0	0	0	0	0	0	0	163	194	31	5.16195	5	5.5	0.5	0.0832573	104	125	21	3.49681	56	54	-2	-0.333029	85	92
2169889	3.03014	23.9409	22.718	-1.22282	-0.403553	164.9	164.8	-0.1	-0.0330018	65.1	61.7	-3.4	-1.12206	145	105	-40	-13.2007	86	68	-18	-5.94033	0	0	0	0	0	0	0	0	0	0	202	151	-51	-16.8309	6	6.1	0.1	0.0330018	132	98	-34	-11.2206	47	43	-4	-1.32007	101	65
2175899	5.96986	20.8308	21.2289	0.398068	0.0666796	182	179.5	-2.5	-0.41877	69	68.4	-0.6	-0.100505	120	109	-11	-1.84259	67	68	1	0.167508	0	0	0	0	0	0	0	0	0	0	231	166	-65	-10.888	5.1	5.6	0.5	0.083754	151	95	-56	-9.38045	55	64	9	1.50757	127	88
2175929	5.19452	25.2801	24.1896	-1.09052	-0.209937	177	176.2	-0.8	-0.154008	79.2	75.1	-4.1	-0.789293	111	113	2	0.385021	64	77	13	2.50264	0	0	0	0	0	0	0	0	0	0	184	190	6	1.15506	5.6	7	1.4	0.269515	124	122	-2	-0.385021	56	57	1	0.192511	114	86
2175965	6.05205	22.8466	23.5438	0.69711	0.115186	165	162.8	-2.2	-0.363513	62.2	62.4	0.2	0.0330466	114	139	25	4.13083	79	84	5	0.826166	0	0	0	0	0	0	0	0	0	0	236	156	-80	-13.2187	5.2	5.6	0.4	0.0660933	150	69	-81	-13.3839	89	91	2	0.330466	90	61
2175974	9.06575	24.1685	22.8116	-1.3569	-0.149673	172	172.4	0.4	0.0441221	71.5	67.8	-3.7	-0.408129	119	123	4	0.441221	75	78	3	0.330916	0	0	0	0	0	0	0	0	0	0	211	135	-76	-8.3832	4.8	5.5	0.7	0.0772137	130	80	-50	-5.51526	44	40	-4	-0.441221	227	112
2181023	4.98904	21.1148	21.2487	0.133927	0.0268442	178	178.1	0.1	0.0200439	66.9	67.4	0.5	0.10022	136	116	-20	-4.00879	81	64	-17	-3.40747	0	0	0	0	0	0	0	0	0	0	225	202	-23	-4.6101	5.7	6.5	0.8	0.160351	158	146	-12	-2.40527	50	50	0	0	66	66
2181368	8.2411	27.1681	26.2781	-0.890055	-0.108002	162	161.1	-0.9	-0.109209	71.3	68.2	-3.1	-0.376164	138	117	-21	-2.5482	90	91	1	0.121343	0	0	0	0	0	0	0	0	0	0	229	198	-31	-3.76164	6.4	7	0.6	0.0728059	163	133	-30	-3.64029	59	51	-8	-0.970745	122	107
2187315	3.10685	22.5909	20.6773	-1.91357	-0.615921	171.7	173.3	1.6	0.514991	66.6	62.1	-4.5	-1.44841	127	136	9	2.89683	95	98	3	0.965608	0	0	0	0	0	0	0	0	0	0	157	153	-4	-1.28748	5.4	5.4	0	0	86	76	-10	-3.21869	60	71	11	3.54056	81	66
2187995	1.11507	23.1756	23.0763	-0.0992472	-0.0890055	175.4	175.9	0.5	0.448403	71.3	71.4	0.1	0.0896806	128	137	9	8.07125	80	82	2	1.79361	0	0	0	0	0	0	0	0	0	0	189	189	0	0	5.4	5.7	0.3	0.269042	116	114	-2	-1.79361	58	63	5	4.48403	81	96
2188086	7.07397	24.3414	22.4653	-1.87612	-0.265214	176	175	-1	-0.141363	75.4	68.8	-6.6	-0.932998	101	127	26	3.67545	61	71	10	1.41363	0	0	0	0	0	0	0	0	0	0	169	172	3	0.42409	5.9	5.8	-0.1	-0.0141363	118	94	-24	-3.39272	51	73	22	3.10999	107	44
2188107	1.21644	24.4838	22.6211	-1.86272	-1.53129	181.1	180.5	-0.6	-0.493243	80.3	73.7	-6.6	-5.42568	105	110	5	4.11036	70	73	3	2.46622	0	0	0	0	0	0	0	0	0	0	238	247	9	7.39865	5.5	5.9	0.4	0.328829	167	179	12	9.86486	43	43	0	0	143	208
2188219	3.96986	23.6403	24.7912	1.15091	0.289912	179.3	179.3	0	0	76	79.7	3.7	0.932022	114	126	12	3.02277	74	80	6	1.51139	0	0	0	0	0	0	0	0	0	0	166	175	9	2.26708	5.1	5.7	0.6	0.151139	101	107	6	1.51139	49	42	-7	-1.76329	80	170
2190575	8.97808	25.1125	24.8959	-0.216585	-0.0241238	166	166.6	0.6	0.0668294	69.2	69.1	-0.1	-0.0111382	123	120	-3	-0.334147	76	75	-1	-0.111382	0	0	0	0	0	0	0	0	0	0	166	240	74	8.24229	5	5.3	0.3	0.0334147	103	150	47	5.23497	54	89	35	3.89838	137	90
2191808	2.16438	22.1388	21.9755	-0.163265	-0.0754327	175	175	0	0	67.8	67.3	-0.5	-0.231013	118	131	13	6.00633	75	82	7	3.23418	0	0	0	0	0	0	0	0	0	0	213	198	-15	-6.93038	5.4	5.4	0	0	145	141	-4	-1.8481	55	32	-23	-10.6266	119	187
2195392	1.35342	27.6207	28.1553	0.534533	0.394948	170.4	169.3	-1.1	-0.812753	80.2	80.7	0.5	0.369433	118	131	13	9.60526	73	67	-6	-4.4332	0	0	0	0	0	0	0	0	0	0	184	119	-65	-48.0263	5.5	5.4	-0.1	-0.0738866	116	68	-48	-35.4656	31	41	10	7.38866	144	103
2195637	1.38082	27.5713	26.4936	-1.07766	-0.780449	169.7	168.7	-1	-0.724206	79.4	75.4	-4	-2.89683	131	133	2	1.44841	77	73	-4	-2.89683	0	0	0	0	0	0	0	0	0	0	199	188	-11	-7.96627	8	8	0	0	125	130	5	3.62103	39	39	0	0	219	181
2196728	2.28767	28.6982	29.1541	0.45588	0.199277	176.4	175.7	-0.7	-0.305988	89.3	90	0.7	0.305988	138	143	5	2.18563	82	91	9	3.93413	0	0	0	0	0	0	0	0	0	0	177	228	51	22.2934	5.7	5.4	-0.3	-0.131138	118	169	51	22.2934	38	54	16	6.99401	119	103
2199251	4.11781	17.5491	17.6508	0.101697	0.0246969	164	163.7	-0.3	-0.0728543	47.2	47.3	0.1	0.0242848	151	161	10	2.42848	78	75	-3	-0.728543	0	0	0	0	0	0	0	0	0	0	206	200	-6	-1.45709	5.5	5.7	0.2	0.0485695	138	142	4	0.971391	61	54	-7	-1.69993	141	78
2199569	7.5863	24.4418	19.7917	-4.65013	-0.612963	174	170.3	-3.7	-0.487721	74	57.4	-16.6	-2.18815	128	137	9	1.18635	70	100	30	3.9545	0	0	0	0	0	0	0	0	0	0	192	129	-63	-8.30444	5.2	5.4	0.2	0.0263633	137	62	-75	-9.88624	57	66	9	1.18635	105	64
2202188	2.13425	27.4894	26.4761	-1.0133	-0.474782	170.7	171.2	0.5	0.234275	80.1	77.6	-2.5	-1.17137	113	103	-10	-4.68549	76	79	3	1.40565	1	0	1	0	0	0	0	0	1	0	244	186	-58	-27.1759	8.3	6.5	-1.8	-0.843389	60	122	62	29.0501	32	47	15	7.02824	1214	145
2204829	6.80822	23.9487	21.9257	-2.02299	-0.29714	169	168.7	-0.3	-0.0440644	68.4	62.4	-6	-0.881288	104	116	12	1.76258	72	76	4	0.587525	0	0	0	0	0	0	0	0	0	0	197	266	69	10.1348	5.8	5.5	-0.3	-0.0440644	139	181	42	6.16901	47	72	25	3.67203	149	83
2204922	2.2274	22.8241	23.29	0.465899	0.209167	176	174.6	-1.4	-0.628536	70.7	71	0.3	0.134686	121	139	18	8.08118	86	92	6	2.69373	0	0	0	0	0	0	0	0	0	0	201	207	6	2.69373	5.6	6	0.4	0.179582	138	135	-3	-1.34686	56	48	-8	-3.59164	142	194
2204959	2.91233	27.8924	27.7948	-0.0976811	-0.0335406	161	160.5	-0.5	-0.171684	72.3	71.6	-0.7	-0.240357	93	130	37	12.7046	49	71	22	7.55409	0	0	0	0	0	0	0	0	0	0	178	179	1	0.343368	5.7	5.9	0.2	0.0686736	105	67	-38	-13.048	62	94	32	10.9878	56	84
2205022	5.77808	26.2696	24.6813	-1.58833	-0.274889	177	174.9	-2.1	-0.363442	82.3	75.5	-6.8	-1.17686	131	114	-17	-2.94215	85	75	-10	-1.73068	0	0	0	0	0	0	0	0	0	0	218	192	-26	-4.49976	5.7	5.6	-0.1	-0.0173068	157	135	-22	-3.80749	48	43	-5	-0.865339	215	198
2205778	5.55342	24.1572	23.3502	-0.806977	-0.145312	173	170.4	-2.6	-0.46818	72.3	67.8	-4.5	-0.810311	101	105	4	0.720276	72	67	-5	-0.900345	0	0	0	0	0	0	0	0	0	0	263	221	-42	-7.5629	5.3	5.7	0.4	0.0720276	172	147	-25	-4.50173	74	74	0	0	152	100
2210473	5.10137	30.0693	30.7683	0.698989	0.13702	179.7	180.1	0.4	0.0784103	97.1	99.8	2.7	0.52927	107	94	-13	-2.54834	70	59	-11	-2.15628	1	0	1	0	1	0	0	0	0	0	129	155	26	5.09667	7.3	7.9	0.6	0.117615	72	88	16	3.13641	40	39	-1	-0.196026	153	160
2210679	0.958904	21.8979	21.9404	0.0424672	0.0442872	175.7	175.4	-0.3	-0.312857	67.6	67.5	-0.1	-0.104286	100	101	1	1.04286	59	61	2	2.08571	0	0	0	0	0	0	0	0	0	0	180	205	25	26.0714	5.9	5.8	-0.1	-0.104286	124	134	10	10.4286	50	57	7	7.3	69	60
2211171	1.00274	29.2675	27.0305	-2.23708	-2.23096	168.3	167.9	-0.4	-0.398907	82.9	76.2	-6.7	-6.68169	116	118	2	1.99454	78	76	-2	-1.99454	0	0	0	0	0	0	0	0	0	0	186	177	-9	-8.97541	5.8	5.5	-0.3	-0.29918	95	97	2	1.99454	46	46	0	0	271	122
2211274	2.06027	23.737	24.3766	0.639592	0.31044	170	169.7	-0.3	-0.145612	68.6	70.2	1.6	0.776596	121	133	12	5.82447	74	88	14	6.79521	0	0	0	0	0	0	0	0	0	0	193	205	12	5.82447	5	4.8	-0.2	-0.0970745	135	137	2	0.970745	51	55	4	1.94149	69	84
2211395	5.96712	25.5526	25.5499	-0.00274938	-0.000460755	169.6	170.3	0.7	0.117309	73.5	74.1	0.6	0.100551	102	90	-12	-2.01102	61	63	2	0.33517	0	0	0	0	0	0	0	0	0	0	186	152	-34	-5.69789	5.5	5.1	-0.4	-0.067034	110	101	-9	-1.50826	59	52	-7	-1.17309	105	86
2213317	2.9726	21.0777	21.6609	0.583206	0.196194	169	170	1	0.336406	60.2	62.6	2.4	0.807373	113	100	-13	-4.37327	61	63	2	0.672811	0	0	0	0	0	0	0	0	0	0	201	181	-20	-6.72811	4.7	4.7	0	0	128	109	-19	-6.39171	65	77	12	4.03687	79	45
2213335	7.05753	25.2932	25.4149	0.121693	0.017243	173	171.9	-1.1	-0.155862	75.7	75.1	-0.6	-0.0850155	90	101	11	1.55862	55	70	15	2.12539	0	0	0	0	0	0	0	0	0	0	223	126	-97	-13.7442	6.4	6.5	0.1	0.0141693	165	77	-88	-12.4689	47	42	-5	-0.708463	101	91
2213429	1.99452	27.3995	27.2222	-0.177256	-0.0888713	158	157	-1	-0.501374	68.4	67.1	-1.3	-0.651786	115	112	-3	-1.50412	68	68	0	0	0	0	0	0	0	0	0	0	0	0	243	138	-105	-52.6442	6.2	6.5	0.3	0.150412	162	90	-72	-36.0989	36	35	-1	-0.501374	142	143
2213447	2.99178	24.2907	24.0768	-0.213897	-0.071495	170	169.9	-0.1	-0.0334249	70.2	69.5	-0.7	-0.233974	134	135	1	0.334249	83	83	0	0	0	0	0	0	0	0	0	0	0	0	160	173	13	4.34524	5.4	5.9	0.5	0.167125	103	96	-7	-2.33974	64	55	-9	-3.00824	88	117
2215263	1.95342	23.1639	23.5218	0.357913	0.183223	167.9	167	-0.9	-0.460729	65.3	65.6	0.3	0.153576	96	130	34	17.4053	58	75	17	8.70266	0	0	0	0	0	0	0	0	0	0	126	116	-10	-5.11921	6.9	6.9	0	0	65	66	1	0.511921	37	46	9	4.60729	125	89
2215375	3.0137	18.4882	18.5217	0.0335369	0.0111281	166.9	166.1	-0.8	-0.265455	51.5	51.1	-0.4	-0.132727	129	137	8	2.65455	70	67	-3	-0.995455	0	0	0	0	0	0	0	0	0	0	194	229	35	11.6136	5.5	5.9	0.4	0.132727	104	116	12	3.98182	90	92	2	0.663636	103	72
2216998	0.99726	26.2377	26.8003	0.562673	0.564219	177	176.3	-0.7	-0.701923	82.2	83.3	1.1	1.10302	129	117	-12	-12.033	82	70	-12	-12.033	0	0	0	0	0	0	0	0	0	0	273	275	2	2.00549	5.6	5.7	0.1	0.100275	182	209	27	27.0742	43	44	1	1.00275	289	185
2217230	7.05479	23.8643	23.3304	-0.533852	-0.0756722	172	171.6	-0.4	-0.056699	70.6	68.7	-1.9	-0.26932	119	110	-9	-1.27573	66	73	7	0.992233	0	0	0	0	0	0	0	0	0	0	199	186	-13	-1.84272	5	5.5	0.5	0.0708738	135	118	-17	-2.40971	51	61	10	1.41748	103	84
2217445	7.18904	26.8813	24.9748	-1.90653	-0.265199	164	163.3	-0.7	-0.0973704	72.3	66.6	-5.7	-0.792873	100	137	37	5.14672	52	77	25	3.47752	0	0	0	0	0	0	0	0	0	0	221	246	25	3.47752	5.7	5.5	-0.2	-0.0278201	154	172	18	2.50381	46	58	12	1.66921	169	140
2217520	8.55068	19.8962	18.9472	-0.949004	-0.110986	170	169.6	-0.4	-0.0467799	57.5	54.5	-3	-0.350849	108	146	38	4.44409	73	85	12	1.4034	0	0	0	0	0	0	0	0	0	0	194	220	26	3.04069	5.4	5.6	0.2	0.0233899	124	160	36	4.21019	34	42	8	0.935598	266	236
2217614	1.13151	22.5868	22.4866	-0.100237	-0.0885874	173	173	0	0	67.6	67.3	-0.3	-0.265133	122	111	-11	-9.72155	80	74	-6	-5.30266	0	0	0	0	0	0	0	0	0	0	164	143	-21	-18.5593	5.4	5	-0.4	-0.353511	111	92	-19	-16.7918	46	48	2	1.76755	90	106
2218705	0.99726	27.4406	27.4506	0.0100057	0.0100332	176	177	1	1.00275	85	86	1	1.00275	99	106	7	7.01923	67	63	-4	-4.01099	0	0	0	0	0	0	0	0	0	0	192	198	6	6.01648	5.2	5.3	0.1	0.100275	136	134	-2	-2.00549	28	29	1	1.00275	204	271
2218817	4.24658	24.0433	24.8277	0.784387	0.18471	161.1	159.8	-1.3	-0.306129	62.4	63.4	1	0.235484	115	122	7	1.64839	74	70	-4	-0.941935	0	0	0	0	0	0	0	0	0	0	187	215	28	6.59355	6.8	6.2	-0.6	-0.14129	118	132	14	3.29677	76	65	-11	-2.59032	93	122
2219113	4.48767	23.6609	24.6111	0.950162	0.211727	166	166.1	0.1	0.0222833	65.2	67.9	2.7	0.601648	104	109	5	1.11416	66	73	7	1.55983	0	0	0	0	0	0	0	0	0	0	242	208	-34	-7.57631	5.5	5.7	0.2	0.0445665	153	123	-30	-6.68498	70	68	-2	-0.445665	164	146
2226399	1.9863	27.5067	27.0884	-0.418257	-0.210571	161	159.6	-1.4	-0.704828	71.3	69	-2.3	-1.15793	125	163	38	19.131	67	86	19	9.56552	0	0	0	0	0	0	0	0	0	0	118	167	49	24.669	6.3	6.5	0.2	0.10069	74	99	25	12.5862	29	45	16	8.05517	105	180
2227275	5.93151	24.077	25.2022	1.1252	0.189699	177.9	178.5	0.6	0.101155	76.2	80.3	4.1	0.691224	126	110	-16	-2.69746	77	80	3	0.505774	0	0	0	0	0	0	0	0	0	0	185	205	20	3.37182	5	5.4	0.4	0.0674365	119	130	11	1.8545	61	68	7	1.18014	78	60
2228571	8.24932	28.0039	26.5449	-1.459	-0.176863	167	166.4	-0.6	-0.0727333	78.1	73.5	-4.6	-0.557622	122	119	-3	-0.363667	81	67	-14	-1.69711	0	0	0	0	0	0	0	0	0	0	234	181	-53	-6.42478	5.6	5.3	-0.3	-0.0363667	159	102	-57	-6.90966	53	51	-2	-0.242444	210	177
2228852	7.02192	23.4607	23.6793	0.218526	0.0311206	164	163.5	-0.5	-0.0712056	63.1	63.3	0.2	0.0284822	122	125	3	0.427234	75	78	3	0.427234	0	0	0	0	0	0	0	0	0	0	215	217	2	0.284822	5.4	5.4	0	0	159	148	-11	-1.56652	46	54	8	1.13929	129	96
2229457	8.03288	25.4041	26.0455	0.641378	0.0798441	175	174.6	-0.4	-0.0497954	77.8	79.4	1.6	0.199181	141	119	-22	-2.73874	96	80	-16	-1.99181	0	0	0	0	0	0	0	0	0	0	238	245	7	0.871419	5	5.4	0.4	0.0497954	158	174	16	1.99181	57	49	-8	-0.995907	285	149
2229653	7.78356	24.5781	23.9012	-0.676877	-0.0869623	168.4	168.3	-0.1	-0.0128476	69.7	67.7	-2	-0.256952	97	103	6	0.770855	72	78	6	0.770855	0	0	0	0	0	0	0	0	0	0	144	163	19	2.44104	5.9	5.7	-0.2	-0.0256952	83	106	23	2.95495	25	36	11	1.41323	238	156
2233883	6.96712	22.4197	22.9351	0.515357	0.0739699	173	171.3	-1.7	-0.244003	67.1	67.3	0.2	0.0287063	112	115	3	0.430594	61	63	2	0.287063	0	0	0	0	0	0	0	0	0	0	198	209	11	1.57884	5.5	5.8	0.3	0.0430594	124	132	8	1.14825	65	69	4	0.574125	134	114
2234910	5.86575	25.2385	26.8796	1.64115	0.279785	182	179.7	-2.3	-0.392106	83.6	86.8	3.2	0.545539	100	118	18	3.06866	62	70	8	1.36385	0	0	0	0	0	0	0	0	0	0	226	208	-18	-3.06866	4.9	5.5	0.6	0.102289	174	155	-19	-3.23914	40	35	-5	-0.852405	141	65
2237171	3.43014	19.1351	18.9957	-0.139341	-0.0406225	161	161.1	0.1	0.0291534	49.6	49.3	-0.3	-0.0874601	100	104	4	1.16613	60	77	17	4.95607	0	0	0	0	0	0	0	0	0	0	267	164	-103	-30.028	5.6	5.6	0	0	202	109	-93	-27.1126	55	54	-1	-0.291534	151	146
2237809	2.68219	27.852	28.7481	0.896119	0.334099	163	162.7	-0.3	-0.111849	74	76.1	2.1	0.782942	103	125	22	8.20225	68	82	14	5.21961	0	0	0	0	0	0	0	0	0	0	187	216	29	10.8121	5	5.3	0.3	0.111849	121	146	25	9.32074	42	43	1	0.372829	231	182
2238039	3.03014	24.219	25.7074	1.48843	0.49121	160.9	161.8	0.9	0.297016	62.7	67.3	4.6	1.51808	83	115	32	10.5606	51	73	22	7.2604	0	0	0	0	0	0	0	0	0	0	226	227	1	0.330018	5.4	5.7	0.3	0.0990054	150	155	5	1.65009	43	44	1	0.330018	162	162
2238208	3.16438	25.3946	26.8966	1.50208	0.474682	159	158.3	-0.7	-0.221212	64.2	67.4	3.2	1.01126	119	119	0	0	55	56	1	0.316017	0	0	0	0	0	0	0	0	0	0	228	159	-69	-21.8052	5.9	6.2	0.3	0.0948052	148	97	-51	-16.1169	61	52	-9	-2.84416	102	72
2238459	3.10959	26.2107	25.1107	-1.09997	-0.353736	173.5	174.2	0.7	0.22511	78.9	76.2	-2.7	-0.868282	120	107	-13	-4.18062	84	76	-8	-2.57269	0	0	0	0	0	0	0	0	0	0	202	231	29	9.32599	4.8	5.4	0.6	0.192952	138	151	13	4.18062	49	49	0	0	111	144
2238954	5.23562	25.2709	24.7267	-0.544214	-0.103945	165	165.1	0.1	0.0190999	68.8	67.4	-1.4	-0.267399	100	141	41	7.83098	70	78	8	1.528	0	0	0	0	0	0	0	0	0	0	208	163	-45	-8.59498	5.5	5.4	-0.1	-0.0190999	144	99	-45	-8.59498	58	61	3	0.572998	84	48
2240416	5.43836	22.7587	22.3027	-0.456005	-0.0838498	167.3	167	-0.3	-0.0551637	63.7	62.2	-1.5	-0.275819	106	97	-9	-1.65491	72	68	-4	-0.735516	0	0	0	0	0	0	0	0	0	0	129	142	13	2.39043	4.9	5.2	0.3	0.0551637	74	77	3	0.551637	50	57	7	1.28715	52	77
2243369	0.989041	25.8097	26.0167	0.207062	0.209356	177.7	177.1	-0.6	-0.606648	81.5	81.6	0.1	0.101108	118	100	-18	-18.1994	83	64	-19	-19.2105	0	0	0	0	0	0	0	0	0	0	140	179	39	39.4321	5.6	5.6	0	0	87	117	30	30.3324	27	38	11	11.1219	188	109
2254860	2	25.7648	25.4111	-0.353725	-0.176862	155	154.3	-0.7	-0.35	61.9	60.5	-1.4	-0.7	167	164	-3	-1.5	91	86	-5	-2.5	0	0	0	0	0	0	0	0	0	0	227	220	-7	-3.5	10.5	8.7	-1.8	-0.9	157	157	0	0	51	51	0	0	58	109
2256716	5.86301	23.2315	22.4466	-0.784881	-0.13387	183	181.2	-1.8	-0.307009	77.8	73.7	-4.1	-0.699299	124	129	5	0.852804	73	78	5	0.852804	0	0	0	0	0	0	0	0	0	0	222	143	-79	-13.4743	6.2	6.6	0.4	0.0682243	160	78	-82	-13.986	43	50	7	1.19393	153	116
2257825	5.08219	22.4726	22.3476	-0.124912	-0.0245784	166.1	167.1	1	0.196765	62	62.4	0.4	0.0787062	137	138	1	0.196765	86	76	-10	-1.96765	0	0	0	0	0	0	0	0	0	0	187	181	-6	-1.18059	5.7	5.5	-0.2	-0.0393531	115	115	0	0	63	55	-8	-1.57412	102	100
2264065	1.99726	24.2065	24.5828	0.376299	0.188408	169.2	167.9	-1.3	-0.650892	69.3	69.3	0	0	110	135	25	12.5171	78	92	14	7.0096	0	0	0	0	0	0	0	0	0	0	204	198	-6	-3.00412	5.4	5.5	0.1	0.0500686	128	125	-3	-1.50206	62	72	10	5.00686	90	85
2264083	8.12055	26.2596	23.8514	-2.40815	-0.29655	169	168.6	-0.4	-0.0492578	75	67.8	-7.2	-0.88664	114	119	5	0.615722	87	92	5	0.615722	0	0	0	0	0	0	0	0	0	0	204	218	14	1.72402	5.1	5.2	0.1	0.0123144	120	118	-2	-0.246289	74	95	21	2.58603	63	51
2266966	4.10411	20.8826	20.8655	-0.017133	-0.00417459	155.2	154.8	-0.4	-0.0974633	50.3	50	-0.3	-0.0730975	113	119	6	1.46195	55	60	5	1.21829	0	0	0	0	0	0	0	0	0	0	217	249	32	7.79706	4.7	5	0.3	0.0730975	136	155	19	4.62951	78	91	13	3.16756	98	56
2267271	2.08219	22.6673	22.5158	-0.151479	-0.07275	167.9	168.2	0.3	0.144079	63.9	63.7	-0.2	-0.0960526	151	111	-40	-19.2105	97	74	-23	-11.0461	0	0	0	0	0	0	0	0	0	0	154	180	26	12.4868	5.4	5.4	0	0	100	120	20	9.60526	42	43	1	0.480263	78	84
2268157	4.95616	24.6812	23.6255	-1.05572	-0.213012	178	177.1	-0.9	-0.181592	78.2	74.1	-4.1	-0.827253	120	128	8	1.61415	70	77	7	1.41238	0	0	0	0	0	0	0	0	0	0	212	208	-4	-0.807076	5.4	5.4	0	0	137	126	-11	-2.21946	80	83	3	0.605307	83	56
2268193	1.89863	25.1379	24.6845	-0.453475	-0.238843	180.5	179.8	-0.7	-0.368687	81.9	79.8	-2.1	-1.10606	100	102	2	1.05339	60	65	5	2.63348	0	0	0	0	0	0	0	0	0	0	171	158	-13	-6.84704	4.9	5.1	0.2	0.105339	126	103	-23	-12.114	45	41	-4	-2.10678	70	61
2268205	4.09041	25.4297	24.5165	-0.913213	-0.223257	160	162.2	2.2	0.537843	65.1	64.5	-0.6	-0.146685	113	109	-4	-0.977897	82	86	4	0.977897	0	0	0	0	0	0	0	0	0	0	195	192	-3	-0.733423	5.1	5	-0.1	-0.0244474	141	114	-27	-6.6008	53	54	1	0.244474	89	79
2268214	5.41918	23.0034	23.9228	0.919363	0.16965	169	168.1	-0.9	-0.166077	65.7	67.6	1.9	0.350607	108	131	23	4.24419	78	87	9	1.66077	0	0	0	0	0	0	0	0	0	0	192	198	6	1.10718	5	5.1	0.1	0.018453	122	121	-1	-0.18453	57	60	3	0.553589	175	122
2268803	8.97534	25.8876	26.1417	0.254114	0.0283125	156	156.1	0.1	0.0111416	63	63.7	0.7	0.0779915	99	101	2	0.222833	59	66	7	0.779915	0	0	0	0	0	0	0	0	0	0	264	161	-103	-11.4759	4.8	5.3	0.5	0.0557082	185	96	-89	-9.91606	50	60	10	1.11416	130	93
2269024	6.74247	25.2442	24.451	-0.793175	-0.117639	169	169.2	0.2	0.0296627	72.1	70	-2.1	-0.311459	107	117	10	1.48314	68	77	9	1.33482	0	0	0	0	0	0	0	0	0	0	228	248	20	2.96627	5.9	5.9	0	0	167	169	2	0.296627	77	78	1	0.148314	113	69
2269136	7.97534	26.2696	25.9745	-0.295057	-0.0369962	177	176.7	-0.3	-0.0376159	82.3	81.1	-1.2	-0.150464	117	107	-10	-1.25386	88	71	-17	-2.13157	0	0	0	0	0	0	0	0	0	0	222	227	5	0.626932	5.4	5.6	0.2	0.0250773	160	165	5	0.626932	52	47	-5	-0.626932	108	111
2269202	5.02466	22.4931	22.5167	0.0236797	0.00471271	174	174.8	0.8	0.159215	68.1	68.8	0.7	0.139313	111	124	13	2.58724	77	86	9	1.79117	0	0	0	0	0	0	0	0	0	0	189	178	-11	-2.1892	5.4	5.9	0.5	0.0995093	116	105	-11	-2.1892	48	48	0	0	196	161
2269293	1.9863	21.3429	20.8435	-0.499386	-0.251415	165.7	167.1	1.4	0.704828	58.6	58.2	-0.4	-0.201379	95	100	5	2.51724	60	66	6	3.02069	0	0	0	0	0	0	0	0	0	0	179	153	-26	-13.0897	5.6	5.7	0.1	0.0503448	111	89	-22	-11.0759	50	40	-10	-5.03448	129	135
2270020	4.23562	28.0557	29.1709	1.11518	0.263287	172	170.6	-1.4	-0.33053	83	84.9	1.9	0.448577	136	111	-25	-5.90233	89	82	-7	-1.65265	0	0	0	0	0	0	0	0	0	0	213	198	-15	-3.5414	5.4	6.3	0.9	0.212484	138	130	-8	-1.88875	46	40	-6	-1.41656	131	104
2270057	8.07123	24.9548	23.9714	-0.983403	-0.121841	176	177	1	0.123897	77.3	75.1	-2.2	-0.272573	121	140	19	2.35404	79	80	1	0.123897	0	0	0	0	0	0	0	0	0	0	218	184	-34	-4.21249	5.5	5.9	0.4	0.0495587	154	123	-31	-3.8408	56	53	-3	-0.37169	154	74
2270066	1.8411	24.1869	23.564	-0.622837	-0.338297	170	170	0	0	69.9	68.1	-1.8	-0.977679	124	129	5	2.71577	75	66	-9	-4.88839	0	0	0	0	0	0	0	0	0	0	273	215	-58	-31.503	6.1	5.4	-0.7	-0.380208	183	148	-35	-19.0104	62	67	5	2.71577	108	110
2270141	7.95342	22.2288	21.1656	-1.06328	-0.133688	174	172.8	-1.2	-0.150878	67.3	63.2	-4.1	-0.515501	121	125	4	0.502928	78	73	-5	-0.62866	0	0	0	0	0	0	0	0	0	0	126	86	-40	-5.02928	4.9	5	0.1	0.0125732	67	39	-28	-3.5205	39	34	-5	-0.62866	161	127
2270383	0.882192	23.0212	22.8646	-0.156561	-0.177468	173	172.2	-0.8	-0.906832	68.9	67.8	-1.1	-1.24689	120	132	12	13.6025	70	75	5	5.6677	0	0	0	0	0	0	0	0	0	0	175	168	-7	-7.93478	5.1	5.5	0.4	0.453416	126	125	-1	-1.13354	51	51	0	0	76	59
2272613	0.978082	24.1025	24.3861	0.283607	0.289962	167.1	167.6	0.5	0.511204	67.3	68.5	1.2	1.22689	105	112	7	7.15686	66	81	15	15.3361	0	0	0	0	0	0	0	0	0	0	200	192	-8	-8.17927	5.4	5.2	-0.2	-0.204482	126	124	-2	-2.04482	58	59	1	1.02241	144	134
2278361	1.05205	24.3152	24.1442	-0.170993	-0.162532	171	171	0	0	71.1	70.6	-0.5	-0.47526	128	105	-23	-21.862	71	64	-7	-6.65365	0	0	0	0	0	0	0	0	0	0	200	207	7	6.65365	5	5.1	0.1	0.0950521	124	134	10	9.50521	56	89	33	31.3672	58	58
2279023	6.0411	23.3377	23.5619	0.224259	0.0371222	159	157.3	-1.7	-0.281406	59	58.3	-0.7	-0.115873	111	119	8	1.32426	60	78	18	2.97959	0	0	0	0	0	0	0	0	0	0	144	168	24	3.97279	5.3	5.6	0.3	0.0496599	76	87	11	1.82086	54	59	5	0.827664	147	134
2284335	7.01644	31.9535	30.7942	-1.15931	-0.165228	153	151.2	-1.8	-0.25654	74.8	70.4	-4.4	-0.627099	111	119	8	1.14018	70	74	4	0.57009	0	0	0	0	0	0	0	0	0	0	267	208	-59	-8.40882	4.7	5	0.3	0.0427567	189	127	-62	-8.83639	59	70	11	1.56775	120	106
2284988	5.09863	25.0395	24.8898	-0.149721	-0.0293649	167.2	168.3	1.1	0.215744	70	70.5	0.5	0.0980656	119	119	0	0	79	86	7	1.37292	0	0	0	0	0	0	0	0	0	0	225	192	-33	-6.47233	6.7	5.6	-1.1	-0.215744	141	122	-19	-3.72649	71	70	-1	-0.196131	49	40
2288276	4.93973	25.6935	26.1473	0.453806	0.0918687	172.1	170.6	-1.5	-0.303661	76.1	76.1	0	0	111	118	7	1.41708	66	70	4	0.809762	0	0	0	0	0	0	0	0	0	0	166	177	11	2.22684	4.9	5.4	0.5	0.10122	109	125	16	3.23905	39	45	6	1.21464	129	108
2290309	4.16712	25.4867	25.8037	0.316944	0.0760583	172	170.6	-1.4	-0.335963	75.4	75.1	-0.3	-0.0719921	131	136	5	1.19987	78	77	-1	-0.239974	0	0	0	0	0	0	0	0	0	0	226	227	1	0.239974	6.2	7	0.8	0.191979	156	147	-9	-2.15976	59	56	-3	-0.719921	141	150
2292415	5.03288	23.5986	23.5986	-2.43e-06	-4.83e-07	170	169	-1	-0.198694	68.2	67.4	-0.8	-0.158955	102	105	3	0.596081	72	75	3	0.596081	0	0	0	0	0	0	0	0	0	0	155	133	-22	-4.37126	4.8	4.9	0.1	0.0198694	90	81	-9	-1.78824	42	44	2	0.397387	157	102
2292433	5.04932	24.6244	26.1936	1.56913	0.310761	168	169.1	1.1	0.217851	69.5	74.9	5.4	1.06945	90	107	17	3.36679	50	75	25	4.95117	0	0	0	0	0	0	0	0	0	0	202	100	-102	-20.2008	5.3	6.2	0.9	0.178242	136	41	-95	-18.8144	53	43	-10	-1.98047	86	75
2292509	4.00274	26.3605	26.5088	0.148216	0.0370286	168	166.4	-1.6	-0.399726	74.4	73.4	-1	-0.249829	136	116	-20	-4.99658	74	74	0	0	0	0	0	0	0	0	0	0	0	0	175	203	28	6.99521	5.7	5.7	0	0	98	123	25	6.24572	60	67	7	1.7488	168	144
2293953	1.85753	24.4326	24.2667	-0.165899	-0.0893115	149.9	150	0.1	0.0538348	54.9	54.6	-0.3	-0.161504	131	106	-25	-13.4587	75	72	-3	-1.61504	0	0	0	0	0	0	0	0	0	0	191	194	3	1.61504	5.4	6.3	0.9	0.484513	106	113	7	3.76844	55	57	2	1.0767	193	124
2299003	0.945205	21.9968	20.4898	-1.507	-1.59436	156.1	155.9	-0.2	-0.211594	53.6	49.8	-3.8	-4.02029	158	132	-26	-27.5072	99	76	-23	-24.3333	0	0	0	0	0	0	0	0	0	0	237	202	-35	-37.029	5	5.1	0.1	0.105797	175	139	-36	-38.087	47	45	-2	-2.11594	147	145
2300020	3.98904	18.0374	18.089	0.0516412	0.0129458	154.4	153.1	-1.3	-0.325893	43	42.4	-0.6	-0.150412	131	143	12	3.00824	67	76	9	2.25618	0	0	0	0	0	0	0	0	0	0	203	189	-14	-3.50962	5.2	5.4	0.2	0.0501374	139	122	-17	-4.26168	63	65	2	0.501374	58	50
2301643	7.80822	23.2288	23.1942	-0.0346127	-0.00443286	181	180.3	-0.7	-0.0896491	76.1	75.4	-0.7	-0.0896491	125	92	-33	-4.22632	82	60	-22	-2.81754	0	0	0	0	0	0	0	0	0	0	197	184	-13	-1.66491	5.3	5.4	0.1	0.012807	125	99	-26	-3.32982	52	84	32	4.09825	104	67
2306385	6.37534	27.1046	27.2103	0.105659	0.0165731	168	165.8	-2.2	-0.34508	76.5	74.8	-1.7	-0.266652	109	122	13	2.03911	72	89	17	2.66652	0	0	0	0	0	0	0	0	0	0	217	230	13	2.03911	5.1	5.4	0.3	0.0470563	141	141	0	0	38	38	0	0	357	298
2308370	2.79452	21.8225	23.2396	1.41716	0.507122	158.9	159.2	0.3	0.107353	55.1	58.9	3.8	1.3598	131	104	-27	-9.66176	72	69	-3	-1.07353	0	0	0	0	0	0	0	0	0	0	214	213	-1	-0.357843	5.8	6.2	0.4	0.143137	145	143	-2	-0.715686	55	47	-8	-2.86275	143	204
2308521	6.09589	22.9684	23.7247	0.756334	0.124073	169	168.3	-0.7	-0.114831	65.6	67.2	1.6	0.262472	90	109	19	3.11685	51	69	18	2.95281	0	0	0	0	0	0	0	0	0	0	191	217	26	4.26517	5.7	5.9	0.2	0.032809	115	123	8	1.31236	69	65	-4	-0.65618	63	211
2316021	6.41644	23.9062	22.8516	-1.05469	-0.164373	160	160	0	0	61.2	58.5	-2.7	-0.420794	144	161	17	2.64944	97	88	-9	-1.40265	0	0	0	0	0	0	0	0	0	0	244	168	-76	-11.8446	5.2	5.5	0.3	0.0467549	145	100	-45	-7.01324	67	49	-18	-2.80529	220	101
2320550	1.59178	25.7202	24.2134	-1.50681	-0.946619	172.8	171.6	-1.2	-0.753873	76.8	71.3	-5.5	-3.45525	136	149	13	8.16695	92	96	4	2.51291	0	0	0	0	0	0	0	0	0	0	240	253	13	8.16695	5.5	4.9	-0.6	-0.376936	149	184	35	21.988	32	49	17	10.6799	297	206
2321409	2.9863	22.5827	21.9161	-0.666565	-0.223207	179.3	179.1	-0.2	-0.0669725	72.6	70.3	-2.3	-0.770183	133	145	12	4.01835	77	79	2	0.669725	0	0	0	0	0	0	0	0	0	0	213	190	-23	-7.70183	5.9	5.8	-0.1	-0.0334862	128	100	-28	-9.37615	83	84	1	0.334862	59	52
2321995	3.18356	26.3499	26.5345	0.184616	0.0579905	176.3	175.9	-0.4	-0.125645	81.9	82.1	0.2	0.0628227	138	140	2	0.628227	89	73	-16	-5.02582	0	0	0	0	0	0	0	0	0	0	188	182	-6	-1.88468	5.5	5.4	-0.1	-0.0314114	116	107	-9	-2.82702	50	61	11	3.45525	112	131
2322004	6.42466	21.3228	21.2282	-0.0946246	-0.0147283	169	168.4	-0.6	-0.0933902	60.9	60.2	-0.7	-0.108955	141	138	-3	-0.466951	79	91	12	1.8678	0	0	0	0	0	0	0	0	0	0	220	221	1	0.15565	4.9	5.5	0.6	0.0933902	129	128	-1	-0.15565	67	84	17	2.64606	94	78
2322086	4.07397	25.7076	27.4883	1.78069	0.43709	171.6	172.4	0.8	0.196369	75.7	81.7	6	1.47276	124	136	12	2.94553	70	87	17	4.17283	0	0	0	0	0	0	0	0	0	0	169	199	30	7.36382	5.4	5.5	0.1	0.0245461	101	127	26	6.38198	60	60	0	0	65	75
2322170	3.95342	26.1959	27.45	1.25405	0.317205	163	160.6	-2.4	-0.607069	69.6	70.8	1.2	0.303534	100	137	37	9.35897	61	76	15	3.79418	0	0	0	0	0	0	0	0	0	0	203	192	-11	-2.7824	6	6.1	0.1	0.0252945	148	128	-20	-5.05891	41	33	-8	-2.02356	209	117
2325023	7.7863	25.439	22.2804	-3.15864	-0.405667	176	174.7	-1.3	-0.16696	78.8	68	-10.8	-1.38705	126	123	-3	-0.385292	84	80	-4	-0.513723	0	0	0	0	0	0	0	0	0	0	212	186	-26	-3.3392	5.5	5.7	0.2	0.0256861	132	95	-37	-4.75194	57	78	21	2.69704	153	93
2327942	5.12055	24.7934	23.618	-1.17534	-0.229534	176	174.6	-1.4	-0.273408	76.8	72	-4.8	-0.9374	119	104	-15	-2.92937	60	56	-4	-0.781166	0	0	0	0	0	0	0	0	0	0	210	209	-1	-0.195292	5.8	5.5	-0.3	-0.0585875	147	151	4	0.781166	49	51	2	0.390583	168	99
2329302	4.13425	26.9827	27.2811	0.298475	0.0721956	171	170.6	-0.4	-0.0967528	78.9	79.4	0.5	0.120941	100	108	8	1.93506	62	62	0	0	0	0	0	0	0	0	0	0	0	0	195	238	43	10.4009	5.5	5.5	0	0	137	176	39	9.4334	39	41	2	0.483764	132	128
2330764	7.5589	26.4697	24.9375	-1.53215	-0.202694	171	169.8	-1.2	-0.158753	77.4	71.9	-5.5	-0.727619	109	117	8	1.05835	70	79	9	1.19065	0	0	0	0	0	0	0	0	0	0	240	197	-43	-5.68866	5.5	5.3	-0.2	-0.0264589	150	132	-18	-2.3813	50	44	-6	-0.793766	389	225
2335291	1.09315	23.2688	24.3364	1.06756	0.976591	172.7	172.6	-0.1	-0.0914787	69.4	72.5	3.1	2.83584	123	111	-12	-10.9774	84	79	-5	-4.57393	0	0	0	0	0	0	0	0	0	0	251	214	-37	-33.8471	5.5	5.2	-0.3	-0.274436	161	136	-25	-22.8697	56	57	1	0.914787	152	107
2336551	6.83014	24.224	24.8351	0.611122	0.0894743	173	172.5	-0.5	-0.073205	72.5	73.9	1.4	0.204974	110	138	28	4.09948	70	86	16	2.34256	0	0	0	0	0	0	0	0	0	0	190	130	-60	-8.7846	5.5	6.3	0.8	0.117128	137	75	-62	-9.07742	49	51	2	0.29282	142	94
2338582	2	22.4403	24.8013	2.36096	1.18048	169.8	168.6	-1.2	-0.6	64.7	70.5	5.8	2.9	140	120	-20	-10	87	82	-5	-2.5	0	0	0	0	0	0	0	0	0	0	154	202	48	24	4.9	5.4	0.5	0.25	92	95	3	1.5	42	45	3	1.5	157	436
2340316	2.01096	26.7321	26.0334	-0.698735	-0.347463	174.5	174.2	-0.3	-0.149183	81.4	79	-2.4	-1.19346	143	107	-36	-17.9019	94	73	-21	-10.4428	0	0	0	0	0	0	0	0	0	0	167	164	-3	-1.49183	5.4	4.9	-0.5	-0.248638	99	112	13	6.46458	45	47	2	0.99455	99	104
2346363	1.99452	26.2593	25.7602	-0.499113	-0.250242	178	179.5	1.5	0.75206	83.2	83	-0.2	-0.100275	120	126	6	3.00824	80	90	10	5.01374	0	0	0	0	0	0	0	0	0	0	160	139	-21	-10.5288	5.9	5.8	-0.1	-0.0501374	104	79	-25	-12.5343	58	53	-5	-2.50687	79	87
2347119	1.97534	25.9844	25.6675	-0.31686	-0.160408	165.3	166.2	0.9	0.455617	71	70.9	-0.1	-0.0506241	134	140	6	3.03745	61	58	-3	-1.51872	1	0	0	0	1	0	0	0	0	0	149	149	0	0	5.8	5.7	-0.1	-0.0506241	87	81	-6	-3.03745	43	43	0	0	100	179
2347221	2.03288	22.9947	22.5019	-0.492794	-0.242412	164.6	163.7	-0.9	-0.442722	62.3	60.3	-2	-0.983827	107	103	-4	-1.96765	72	71	-1	-0.491914	0	0	0	0	0	0	0	0	0	0	231	208	-23	-11.314	5.1	5.7	0.6	0.295148	158	136	-22	-10.8221	54	50	-4	-1.96765	76	111
2348367	6.8274	22.8875	21.7349	-1.15258	-0.168817	173	172.4	-0.6	-0.0878812	68.5	64.6	-3.9	-0.571228	121	123	2	0.292937	71	78	7	1.02528	0	0	0	0	0	0	0	0	0	0	192	194	2	0.292937	9.8	7.5	-2.3	-0.336878	109	91	-18	-2.63644	80	95	15	2.19703	71	77
2348871	2.71781	27.8361	27.6765	-0.159629	-0.0587343	177.6	177.4	-0.2	-0.0735887	87.8	87.1	-0.7	-0.25756	119	104	-15	-5.51915	82	71	-11	-4.04738	0	0	0	0	0	0	0	0	0	0	178	203	25	9.19859	5.7	5.6	-0.1	-0.0367944	112	129	17	6.25504	52	57	5	1.83972	70	123
2350315	4.12329	22.722	21.8559	-0.866109	-0.210053	147	146.8	-0.2	-0.048505	49.1	47.1	-2	-0.48505	125	144	19	4.60797	81	77	-4	-0.9701	0	0	0	0	0	0	0	0	0	0	227	212	-15	-3.63787	6.6	6.7	0.1	0.0242525	145	133	-12	-2.9103	60	60	0	0	197	151
2352739	8.07397	24.8965	25.2539	0.357399	0.0442656	171	170.6	-0.4	-0.0495419	72.8	73.5	0.7	0.0866983	117	127	10	1.23855	71	81	10	1.23855	0	0	0	0	0	0	0	0	0	0	272	206	-66	-8.17441	5.3	5.3	0	0	204	129	-75	-9.28911	40	69	29	3.59179	113	108
2354573	3.03014	21.8956	21.6641	-0.231504	-0.0764005	171.5	170.8	-0.7	-0.231013	64.4	63.2	-1.2	-0.396022	90	99	9	2.97016	50	58	8	2.64014	0	0	0	0	0	0	0	0	0	0	152	186	34	11.2206	5.5	5.5	0	0	100	127	27	8.91049	30	49	19	6.27034	148	67
2361142	5.67123	23.0864	21.0951	-1.99135	-0.351131	180	180.2	0.2	0.0352657	74.8	68.5	-6.3	-1.11087	114	107	-7	-1.2343	73	70	-3	-0.528986	0	0	0	0	0	0	0	0	0	0	178	200	22	3.87923	5.4	5.6	0.2	0.0352657	121	117	-4	-0.705314	46	62	16	2.82126	128	122
2361423	2.01644	21.9329	21.0156	-0.917296	-0.454909	175.3	174.1	-1.2	-0.595109	67.4	63.7	-3.7	-1.83492	110	93	-17	-8.43071	74	64	-10	-4.95924	0	0	0	0	0	0	0	0	0	0	204	163	-41	-20.3329	7.3	6.8	-0.5	-0.247962	129	97	-32	-15.8696	40	49	9	4.46332	188	98
2361964	7.46301	25.7659	23.4007	-2.36517	-0.316919	164	164.6	0.6	0.0803965	69.3	63.4	-5.9	-0.790565	94	94	0	0	64	63	-1	-0.133994	0	0	0	0	0	0	0	0	0	0	159	156	-3	-0.401982	5.6	5.8	0.2	0.0267988	90	90	0	0	56	61	5	0.669971	72	58
2362046	3	28.5386	27.7427	-0.795872	-0.265291	175.7	178	2.3	0.766667	88.1	87.9	-0.2	-0.0666667	113	119	6	2	80	86	6	2	0	0	0	0	0	0	0	0	0	0	159	168	9	3	5.2	5.3	0.1	0.0333333	97	96	-1	-0.333333	49	47	-2	-0.666667	106	111
2362112	2.99452	23.5466	23.6677	0.121107	0.040443	174.5	172.1	-2.4	-0.801464	71.7	70.1	-1.6	-0.534309	118	120	2	0.667887	90	76	-14	-4.67521	0	0	0	0	0	0	0	0	0	0	236	268	32	10.6862	5.2	5.3	0.1	0.0333943	163	194	31	10.3522	42	49	7	2.3376	239	175
2362596	1.02466	21.847	21.5882	-0.258825	-0.252597	179	178	-1	-0.975936	70	68.4	-1.6	-1.5615	107	90	-17	-16.5909	63	56	-7	-6.83155	0	0	0	0	0	0	0	0	0	0	148	153	5	4.87968	5.5	5.1	-0.4	-0.390374	92	83	-9	-8.78342	43	68	25	24.3984	68	61
2362943	1.00548	26.9248	27.0388	0.113996	0.113374	169	169.3	0.3	0.298365	76.9	77.5	0.6	0.59673	109	129	20	19.891	65	83	18	17.9019	0	0	0	0	0	0	0	0	0	0	200	206	6	5.9673	6	6	0	0	118	126	8	7.9564	58	61	3	2.98365	164	264
2363762	2.9726	21.1614	21.54	0.378652	0.127381	163.4	163.1	-0.3	-0.100922	56.5	57.3	0.8	0.269124	127	134	7	2.35484	80	98	18	6.0553	0	0	0	0	0	0	0	0	0	0	193	227	34	11.4378	5.4	5.8	0.4	0.134562	92	107	15	5.04608	98	124	26	8.74654	101	104
2367313	5.16164	26.6772	27.3459	0.668688	0.129549	167	166.6	-0.4	-0.0774947	74.4	75.9	1.5	0.290605	125	121	-4	-0.774947	82	80	-2	-0.387473	0	0	0	0	0	0	0	0	0	0	175	187	12	2.32484	5.6	5.7	0.1	0.0193737	124	119	-5	-0.968684	49	37	-12	-2.32484	79	154
2369081	4.36712	22.3126	22.5723	0.259699	0.0594667	156	155.1	-0.9	-0.206085	54.3	54.3	0	0	128	127	-1	-0.228984	83	81	-2	-0.457967	0	0	0	0	0	0	0	0	0	0	216	194	-22	-5.03764	5.6	5.9	0.3	0.0686951	138	110	-28	-6.41154	60	63	3	0.686951	212	118
2369568	4.62466	25.8015	24.6257	-1.17578	-0.254242	173.2	173.7	0.5	0.108116	77.4	74.3	-3.1	-0.67032	142	113	-29	-6.27073	99	71	-28	-6.0545	0	0	0	0	0	0	0	0	0	0	237	154	-83	-17.9473	5.9	6.7	0.8	0.172986	140	76	-64	-13.8389	33	36	3	0.648697	451	374
2370292	1.97808		28.1846				178				89.3				127				76			0	0	0	0	0	0	0	0	0	0		143				6				83				42				227
2371543	4.98356	26.4189	26.0159	-0.403064	-0.0808787	166	165.2	-0.8	-0.160528	72.8	71	-1.8	-0.361187	117	109	-8	-1.60528	76	77	1	0.20066	0	0	0	0	0	0	0	0	0	0	220	211	-9	-1.80594	5.1	5.5	0.4	0.0802639	154	132	-22	-4.41451	58	49	-9	-1.80594	156	197
2372081	1.07397	19.7005	20.0736	0.373083	0.347386	169.5	169.1	-0.4	-0.372449	56.6	57.4	0.8	0.744898	129	115	-14	-13.0357	79	63	-16	-14.898	0	0	0	0	0	0	0	0	0	0	245	212	-33	-30.727	5.7	5.4	-0.3	-0.279337	167	143	-24	-22.3469	63	59	-4	-3.72449	93	80
2379110	2.0137	25.0694	24.6918	-0.377591	-0.187511	174	173	-1	-0.496599	75.9	73.9	-2	-0.993197	122	123	1	0.496599	80	80	0	0	0	0	0	0	0	0	0	0	0	0	189	161	-28	-13.9048	5.9	5.7	-0.2	-0.0993197	126	103	-23	-11.4218	42	50	8	3.97279	119	128
2379736	4.45753	23.2703	24.6313	1.361	0.305327	167.9	168.7	0.8	0.179471	65.6	70.1	4.5	1.00953	132	115	-17	-3.81377	87	70	-17	-3.81377	0	0	0	0	0	0	0	0	0	0	251	172	-79	-17.7228	5.8	5.7	-0.1	-0.0224339	163	114	-49	-10.9926	70	71	1	0.224339	103	49
2379969	4.07945	23.4961	21.7486	-1.74752	-0.428371	167.6	167.2	-0.4	-0.0980524	66	60.8	-5.2	-1.27468	118	97	-21	-5.14775	88	70	-18	-4.41236	0	0	0	0	0	0	0	0	0	0	200	216	16	3.9221	6.7	5.6	-1.1	-0.269644	138	140	2	0.490262	49	62	13	3.1867	65	79
2385689	4.06027	28.6834	28.963	0.279586	0.0688589	169.8	170.2	0.4	0.0985155	82.7	83.9	1.2	0.295547	137	147	10	2.46289	75	66	-9	-2.2166	0	0	0	0	0	0	0	0	0	0	135	132	-3	-0.738866	11.5	7.7	-3.8	-0.935897	76	78	2	0.492578	50	49	-1	-0.246289	50	79
2389481	4.06575	27.0761	29.4164	2.34031	0.575615	175.4	175.4	0	0	83.3	90.5	7.2	1.77089	119	124	5	1.22978	70	83	13	3.19744	0	0	0	0	0	0	0	0	0	0	181	198	17	4.18127	5.7	6	0.3	0.0737871	112	121	9	2.21361	59	39	-20	-4.91914	88	218
2390601	1.9589	23.6574	24.1203	0.462923	0.236317	177.1	176.1	-1	-0.51049	74.2	74.8	0.6	0.306294	135	118	-17	-8.67832	88	79	-9	-4.59441	0	0	0	0	0	0	0	0	0	0	166	152	-14	-7.14685	4.9	5	0.1	0.051049	86	92	6	3.06294	49	52	3	1.53147	177	120
2395334	4.88219	27.6855	25.8223	-1.86322	-0.381637	180.6	179.5	-1.1	-0.225309	90.3	83.2	-7.1	-1.45426	128	133	5	1.02413	78	88	10	2.04826	0	0	0	0	0	0	0	0	0	0	168	172	4	0.819304	5.3	5.4	0.1	0.0204826	119	101	-18	-3.68687	48	74	26	5.32548	84	32
2395400	2.0411	24.146	23.8988	-0.247215	-0.121119	169.9	169.3	-0.6	-0.29396	69.7	68.5	-1.2	-0.587919	106	105	-1	-0.489933	73	68	-5	-2.44966	0	0	0	0	0	0	0	0	0	0	153	160	7	3.42953	5.5	5.5	0	0	87	104	17	8.32886	63	64	1	0.489933	57	46
2395642	8.12877	25.312	24.8485	-0.463549	-0.0570257	177	177.4	0.4	0.049208	79.3	78.2	-1.1	-0.135322	118	112	-6	-0.738119	78	68	-10	-1.2302	0	0	0	0	0	0	0	0	0	0	202	182	-20	-2.4604	5.3	5.7	0.4	0.049208	128	122	-6	-0.738119	49	64	15	1.8453	171	86
2395679	1.78904	26.1682	25.8487	-0.319543	-0.178611	173.2	173.6	0.4	0.223583	78.5	77.9	-0.6	-0.335375	105	137	32	17.8867	68	95	27	15.0919	0	0	0	0	0	0	0	0	0	0	147	158	11	6.14855	5.7	5.9	0.2	0.111792	85	83	-2	-1.11792	60	57	-3	-1.67688	86	72
2395709	3.25753	26.0417	26.1349	0.0932557	0.0286277	168	167.7	-0.3	-0.0920942	73.5	73.5	0	0	139	151	12	3.68377	77	81	4	1.22792	0	0	0	0	0	0	0	0	0	0	206	222	16	4.91169	5.6	5.5	-0.1	-0.0306981	139	139	0	0	46	48	2	0.613961	274	286
2395718	3.12603	25.3383	26.3228	0.984439	0.314917	182.4	181.8	-0.6	-0.191937	84.3	87	2.7	0.863716	119	119	0	0	71	74	3	0.959684	0	0	0	0	0	0	0	0	0	0	210	203	-7	-2.23926	5.5	5.6	0.1	0.0319895	150	136	-14	-4.47853	51	54	3	0.959684	131	117
2395781	3.16438	26.1564	26.3108	0.154391	0.0487901	161	159.1	-1.9	-0.600433	67.8	66.6	-1.2	-0.379221	112	119	7	2.21212	68	79	11	3.47619	0	0	0	0	0	0	0	0	0	0	166	165	-1	-0.316017	4.8	4.8	0	0	111	101	-10	-3.16017	47	48	1	0.316017	167	105
2395802	3.96986	25.3266	25.5527	0.226109	0.0569565	173	172.8	-0.2	-0.0503796	75.8	76.3	0.5	0.125949	102	101	-1	-0.251898	71	76	5	1.25949	0	0	0	0	0	0	0	0	0	0	208	212	4	1.00759	5.1	5.5	0.4	0.100759	132	142	10	2.51898	78	51	-27	-6.80124	79	96
2395893	3.9863	25.5363	25.1557	-0.380623	-0.0954827	170	170	0	0	73.8	72.7	-1.1	-0.275945	124	126	2	0.501718	80	76	-4	-1.00344	0	0	0	0	0	0	0	0	0	0	217	221	4	1.00344	5.1	5.8	0.7	0.175601	154	156	2	0.501718	51	50	-1	-0.250859	149	174
2395923	5.06301	27.8876	27.6768	-0.210862	-0.0416475	155	156.4	1.4	0.276515	67	67.7	0.7	0.138258	115	118	3	0.592532	60	66	6	1.18506	0	0	0	0	0	0	0	0	0	0	199	226	27	5.33279	5.3	5.9	0.6	0.118506	130	146	16	3.16017	59	54	-5	-0.987554	94	104
2395932	6.0274	22.1107	22.9105	0.799729	0.132682	170	169.6	-0.4	-0.0663636	63.9	65.9	2	0.331818	114	129	15	2.48864	72	82	10	1.65909	0	0	0	0	0	0	0	0	0	0	201	209	8	1.32727	5.2	5.4	0.2	0.0331818	132	137	5	0.829545	74	59	-15	-2.48864	91	125
2395950	3.8137	24.1784	24.7114	0.533024	0.139766	171	170.1	-0.9	-0.235991	70.7	71.5	0.8	0.20977	118	116	-2	-0.524425	75	77	2	0.524425	0	0	0	0	0	0	0	0	0	0	195	191	-4	-1.04885	5.2	5.2	0	0	118	109	-9	-2.35991	53	58	5	1.31106	210	149
2397909	7.07671	24.4983	23.8194	-0.678916	-0.0959366	170	170.2	0.2	0.0282617	70.8	69	-1.8	-0.254355	120	120	0	0	70	60	-10	-1.41309	0	0	0	0	0	0	0	0	0	0	207	144	-63	-8.90244	5.3	5.8	0.5	0.0706543	136	83	-53	-7.48935	52	55	3	0.423926	202	68
2397936	1.88493	22.8551	23.0697	0.214616	0.113859	158.2	157.6	-0.6	-0.318314	57.2	57.3	0.1	0.0530523	133	121	-12	-6.36628	71	78	7	3.71366	0	0	0	0	0	0	0	0	0	0	156	149	-7	-3.71366	5.7	6.1	0.4	0.212209	84	91	7	3.71366	49	55	6	3.18314	164	93
2398483	4.00822	28.8705	28.9913	0.120801	0.0301382	165	165.7	0.7	0.174641	78.6	79.6	1	0.249487	149	143	-6	-1.49692	99	98	-1	-0.249487	0	0	0	0	0	0	0	0	0	0	202	201	-1	-0.249487	5.5	5.6	0.1	0.0249487	140	144	4	0.997949	54	55	1	0.249487	53	54
2399202	7.9863	20.1811	19.6406	-0.540521	-0.067681	173	171.4	-1.6	-0.200343	60.4	57.7	-2.7	-0.338079	98	109	11	1.37736	75	73	-2	-0.250429	0	0	0	0	0	0	0	0	0	0	242	208	-34	-4.25729	7.3	6.9	-0.4	-0.0500858	184	126	-58	-7.26244	61	83	22	2.75472	68	52
2404825	3.03014	26.8349	26.5154	-0.31947	-0.105431	173.2	172.5	-0.7	-0.231013	80.5	78.9	-1.6	-0.528029	129	140	11	3.6302	84	87	3	0.990054	0	0	0	0	0	0	0	0	0	0	188	180	-8	-2.64014	5.6	5.8	0.2	0.0660036	132	118	-14	-4.62025	45	45	0	0	115	79
2405738	0.553425	23.2613	23.053	-0.20827	-0.37633	162.6	163.2	0.6	1.08416	61.5	61.4	-0.1	-0.180693	109	144	35	63.2426	62	77	15	27.104	0	0	0	0	0	0	0	0	0	0	214	231	17	30.7178	5.6	5.3	-0.3	-0.542079	147	165	18	32.5248	37	44	7	12.6485	156	158
2408748	7.44384	26.0155	25.0391	-0.976394	-0.131168	160.6	159.5	-1.1	-0.147773	67.1	63.7	-3.4	-0.456754	128	110	-18	-2.41811	60	70	10	1.34339	0	0	0	0	0	0	0	0	0	0	222	203	-19	-2.55245	5.3	5.7	0.4	0.0537357	137	123	-14	-1.88075	76	75	-1	-0.134339	109	70
2409099	6.19452	25.1607	25.7851	0.624426	0.100803	165	165	0	0	68.5	70.2	1.7	0.274436	102	103	1	0.161433	60	71	11	1.77576	0	0	0	0	0	0	0	0	0	0	122	137	15	2.42149	5.5	6	0.5	0.0807165	79	85	6	0.968598	35	34	-1	-0.161433	75	140
2412080	3.0274	23.7061	22.9878	-0.718367	-0.237289	175	175	0	0	72.6	70.4	-2.2	-0.726697	119	120	1	0.330317	73	80	7	2.31222	0	0	0	0	0	0	0	0	0	0	152	148	-4	-1.32127	5.5	5.6	0.1	0.0330317	83	90	7	2.31222	44	50	6	1.9819	190	152
2412679	3.08767	25.0692	24.9978	-0.071308	-0.0230944	169	167.1	-1.9	-0.61535	71.6	69.8	-1.8	-0.582964	105	97	-8	-2.59095	65	62	-3	-0.971606	0	0	0	0	0	0	0	0	0	0	193	231	38	12.307	5.5	5.8	0.3	0.0971606	126	155	29	9.39219	54	69	15	4.85803	132	61
2414589	4.94521	23.5849	23.957	0.372102	0.0752449	169.8	168.6	-1.2	-0.242659	68	68.1	0.1	0.0202216	128	113	-15	-3.03324	85	64	-21	-4.24654	0	0	0	0	0	0	0	0	0	0	162	141	-21	-4.24654	5.2	5.3	0.1	0.0202216	90	78	-12	-2.42659	48	58	10	2.02216	236	115
2416574	10.1288	28.9073	31.8844	2.97711	0.293926	165	164.9	-0.1	-0.00987287	78.7	86.7	8	0.78983	111	131	20	1.97457	60	79	19	1.87585	0	0	0	0	0	0	0	0	0	0	236	222	-14	-1.3822	4.9	5.4	0.5	0.0493643	142	152	10	0.987287	43	49	6	0.592372	291	179
2421073	8.19178	26.0145	24.6486	-1.36585	-0.166735	169	168.4	-0.6	-0.0732441	74.3	69.9	-4.4	-0.537124	155	137	-18	-2.19732	79	81	2	0.244147	0	0	0	0	0	0	0	0	0	0	282	172	-110	-13.4281	5.4	6.2	0.8	0.0976589	190	106	-84	-10.2542	55	53	-2	-0.244147	144	93
2421738	3.93973	26.8801	26.9431	0.0629878	0.0159879	171	170.8	-0.2	-0.050765	78.6	78.6	0	0	130	128	-2	-0.50765	80	78	-2	-0.50765	0	0	0	0	0	0	0	0	0	0	168	118	-50	-12.6912	5.8	5.8	0	0	100	64	-36	-9.13769	39	40	1	0.253825	230	93
2427271	6.49863	24.9561	24.7455	-0.21061	-0.0324083	167	166.5	-0.5	-0.0769393	69.6	68.6	-1	-0.153879	113	120	7	1.07715	78	89	11	1.69266	0	0	0	0	0	0	0	0	0	0	212	191	-21	-3.23145	5	5.3	0.3	0.0461636	130	121	-9	-1.38491	30	31	1	0.153879	328	242
2428540	6.52329	26.1966	27.5572	1.36064	0.208582	172	172.5	0.5	0.0766485	77.5	82	4.5	0.689836	112	122	10	1.53297	71	73	2	0.306594	0	0	0	0	0	0	0	0	0	0	193	221	28	4.29231	5.2	5.4	0.2	0.0306594	135	147	12	1.83956	40	39	-1	-0.153297	210	212
2439760	6.99726	24.0221	23.4809	-0.541195	-0.0773439	168	167.4	-0.6	-0.0857478	67.8	65.8	-2	-0.285826	100	120	20	2.85826	60	70	10	1.42913	0	0	0	0	0	0	0	0	0	0	224	208	-16	-2.28661	5.3	5.2	-0.1	-0.0142913	148	122	-26	-3.71574	73	84	11	1.57204	67	55
2441727	3.2	28.4864	28.7391	0.252723	0.0789761	168	168.4	0.4	0.125	80.4	81.5	1.1	0.34375	127	116	-11	-3.4375	82	75	-7	-2.1875	0	0	0	0	0	0	0	0	0	0	261	197	-64	-20	5.1	5.3	0.2	0.0625	200	140	-60	-18.75	56	40	-16	-5	182	118
2441811	4.01096	24.1691	23.8287	-0.340409	-0.0848698	162.6	162.6	0	0	63.9	63	-0.9	-0.224385	120	128	8	1.99454	81	82	1	0.249317	0	0	0	0	0	0	0	0	0	0	203	165	-38	-9.47404	4.9	4.7	-0.2	-0.0498634	105	88	-17	-4.23839	85	73	-12	-2.9918	65	74
2448753	7.01096	27.1094	26.2842	-0.825204	-0.117702	160	159.3	-0.7	-0.0998437	69.4	66.7	-2.7	-0.385111	161	116	-45	-6.41852	73	59	-14	-1.99687	0	0	0	0	0	0	0	0	0	0	196	201	5	0.713169	7	7.3	0.3	0.0427902	127	125	-2	-0.285268	49	44	-5	-0.713169	156	212
2460559	1.13151	23.2981	23.1735	-0.124591	-0.110111	179.3	180.5	1.2	1.06053	74.9	75.5	0.6	0.530266	130	137	7	6.18644	83	85	2	1.76755	0	0	0	0	1	0	0	0	0	0	236	233	-3	-2.65133	6.2	6	-0.2	-0.176755	168	176	8	7.07022	43	50	7	6.18644	187	96
2461846	3.18904	27.8678	27.5548	-0.312963	-0.098137	165.9	165.2	-0.7	-0.219502	76.7	75.2	-1.5	-0.470361	111	115	4	1.2543	72	82	10	3.13574	0	0	0	0	0	0	0	0	0	0	228	135	-93	-29.1624	6.9	6.8	-0.1	-0.0313574	152	66	-86	-26.9674	60	55	-5	-1.56787	111	122
2463055	7.09041	29.9357	27.2983	-2.63738	-0.371965	165	165.2	0.2	0.0282071	81.5	74.5	-7	-0.987249	112	139	27	3.80796	79	91	12	1.69243	0	0	0	0	0	0	0	0	0	0	176	165	-11	-1.55139	5.8	6	0.2	0.0282071	117	81	-36	-5.07728	49	80	31	4.3721	140	111
2464865	2.90411	22.2575	22.6317	0.374164	0.12884	170.1	170.9	0.8	0.275472	64.4	66.1	1.7	0.585377	121	103	-18	-6.19811	87	72	-15	-5.16509	1	0	0	0	1	0	0	0	0	0	160	147	-13	-4.47642	5.3	5.6	0.3	0.103302	83	83	0	0	46	40	-6	-2.06604	175	207
2467316	3.09315	24.2209	23.8188	-0.402125	-0.130005	174.2	173.5	-0.7	-0.226306	73.5	71.7	-1.8	-0.581931	140	147	7	2.26306	90	88	-2	-0.64659	0	0	0	0	0	0	0	0	0	0	147	163	16	5.17272	5	5.3	0.3	0.0969885	79	91	12	3.87954	66	74	8	2.58636	76	92
2469011	4.84932	26.6332	25.0566	-1.57656	-0.325109	171.9	172.2	0.3	0.0618644	78.7	74.3	-4.4	-0.907345	106	114	8	1.64972	79	68	-11	-2.26836	0	0	0	0	0	0	0	0	0	0	180	121	-59	-12.1667	5.4	5.5	0.1	0.0206215	96	52	-44	-9.07345	32	45	13	2.68079	360	219
2469909	5.07397	27.6995	31.2108	3.51124	0.69201	161	159.8	-1.2	-0.236501	71.8	79.7	7.9	1.55697	134	128	-6	-1.18251	82	83	1	0.197084	0	0	0	0	0	0	0	0	0	0	243	169	-74	-14.5842	5.9	6.2	0.3	0.0591253	170	95	-75	-14.7813	68	69	1	0.197084	118	99
2470398	1.99452	22.8469	23.5393	0.692454	0.347178	149.7	149.2	-0.5	-0.250687	51.2	52.4	1.2	0.601648	104	125	21	10.5288	62	68	6	3.00824	0	0	0	0	0	0	0	0	0	0	218	203	-15	-7.5206	5.4	5.3	-0.1	-0.0501374	140	135	-5	-2.50687	44	55	11	5.51511	172	121
2473755	5.97534	21.8685	21.1827	-0.68578	-0.114768	170	169	-1	-0.167354	63.2	60.5	-2.7	-0.451857	118	119	1	0.167354	81	87	6	1.00413	0	0	0	0	0	0	0	0	0	0	232	247	15	2.51032	6.1	6.4	0.3	0.0502063	172	175	3	0.502063	49	60	11	1.8409	196	63
2478536	1	23.5166	24.3149	0.798312	0.798312	167.4	167.6	0.2	0.2	65.9	68.3	2.4	2.4	127	135	8	8	86	80	-6	-6	0	0	0	0	0	0	0	0	0	0	211	208	-3	-3	5	4.8	-0.2	-0.2	144	125	-19	-19	47	58	11	11	169	127
2479775	5.00274		26.9472				168.6				76.6				135				79			0	0	0	0	0	0	0	0	0	0		145				6.8				83				44				142
2484827	7.1863	21.9441	21.6659	-0.278272	-0.0387226	167	165.3	-1.7	-0.236561	61.2	59.2	-2	-0.278307	105	106	1	0.139154	68	74	6	0.834922	0	0	0	0	0	0	0	0	0	0	231	244	13	1.809	5.5	5.6	0.1	0.0139154	134	154	20	2.78307	48	39	-9	-1.25238	331	370
2489671	2.97808	26.4822	24.9111	-1.57112	-0.527561	162	162.4	0.4	0.134315	69.5	65.7	-3.8	-1.27599	117	120	3	1.00736	65	76	11	3.69365	0	0	0	0	0	0	0	0	0	0	154	168	14	4.70101	7	7	0	0	79	94	15	5.0368	59	62	3	1.00736	112	101
2489934	4.10685	24.8013	23.9805	-0.820766	-0.199853	168.6	167.4	-1.2	-0.292195	70.5	67.2	-3.3	-0.803536	136	155	19	4.62642	91	92	1	0.243496	0	0	0	0	0	0	0	0	0	0	155	171	16	3.89593	7.8	7.1	-0.7	-0.170447	96	107	11	2.67845	51	61	10	2.43496	87	78
2492457	0.939726	21.8104	21.9878	0.17741	0.188789	175.4	174.3	-1.1	-1.17055	67.1	66.8	-0.3	-0.319242	151	155	4	4.25656	93	101	8	8.51312	0	0	0	0	0	0	0	0	0	0	164	211	47	50.0146	5.3	5.3	0	0	104	142	38	40.4373	43	51	8	8.51312	148	136
2496606	6.13151	25.3045	24.8189	-0.48559	-0.0791959	181	179.2	-1.8	-0.293566	82.9	79.7	-3.2	-0.521895	117	124	7	1.14164	73	80	7	1.14164	0	0	0	0	0	0	0	0	0	0	214	177	-37	-6.03441	5.4	5.1	-0.3	-0.0489276	140	115	-25	-4.0773	45	54	9	1.46783	188	77
2497256	0.939726	23.3036	23.7671	0.463465	0.493191	168.8	168.4	-0.4	-0.425656	66.4	67.4	1	1.06414	114	102	-12	-12.7697	66	64	-2	-2.12828	0	0	0	0	0	0	0	0	0	0	192	155	-37	-39.3732	5.6	5.8	0.2	0.212828	133	95	-38	-40.4373	55	49	-6	-6.38484	63	85
2503737	7.03014	27.3278	30.2295	2.90164	0.412744	165	164.9	-0.1	-0.0142245	74.4	82.2	7.8	1.10951	137	131	-6	-0.853468	66	67	1	0.142245	0	0	0	0	0	0	0	0	0	0	217	207	-10	-1.42245	5.5	5.2	-0.3	-0.0426734	148	139	-9	-1.2802	55	50	-5	-0.711224	115	178
2503782	3.0274	31.4052	31.6443	0.239062	0.0789663	158	157	-1	-0.330317	78.4	78	-0.4	-0.132127	128	160	32	10.5701	56	81	25	8.25792	0	0	0	0	0	0	0	0	0	0	375	188	-187	-61.7692	5.5	5.6	0.1	0.0330317	296	120	-176	-58.1357	58	55	-3	-0.99095	117	94
2509654	2.02466	20.1018	20.6741	0.572269	0.28265	171.9	170.5	-1.4	-0.691475	59.4	60.1	0.7	0.345737	107	103	-4	-1.97564	67	56	-11	-5.43302	0	0	0	0	0	0	0	0	0	0	188	236	48	23.7077	5.4	5.1	-0.3	-0.148173	128	162	34	16.793	55	68	13	6.42084	62	57
2511817	1.06301	20.8468	19.9594	-0.887479	-0.83487	165.5	166	0.5	0.470361	57.1	55	-2.1	-1.97552	119	145	26	24.4588	68	84	16	15.0515	0	0	0	0	0	0	0	0	0	0	225	148	-77	-72.4356	4.8	5.1	0.3	0.282216	141	72	-69	-64.9098	65	58	-7	-6.58505	129	62
2513660	3.06849	23.7618	23.8682	0.106356	0.0346606	154.2	152.9	-1.3	-0.423661	56.5	55.8	-0.7	-0.228125	125	115	-10	-3.25893	88	79	-9	-2.93304	1	0	1	0	1	0	0	0	0	0	125	104	-21	-6.84375	7.3	7.1	-0.2	-0.0651786	49	44	-5	-1.62946	55	48	-7	-2.28125	140	112
2513802	3.68219	24.2862	22.418	-1.86817	-0.507352	176.2	176.2	0	0	75.4	69.6	-5.8	-1.57515	139	136	-3	-0.814732	50	63	13	3.53051	0	0	0	0	0	0	0	0	0	0	152	143	-9	-2.4442	5.1	5.5	0.4	0.108631	93	79	-14	-3.80208	45	51	6	1.62946	92	69
2514032	6.12877	22.756	23.6713	0.915288	0.149343	178	178	0	0	72.1	75	2.9	0.473178	124	138	14	2.28431	65	70	5	0.815825	0	0	0	0	0	0	0	0	0	0	222	138	-84	-13.7059	7.3	7.4	0.1	0.0163165	164	77	-87	-14.1954	41	33	-8	-1.30532	144	148
2514069	5.96164	20.5227	19.7437	-0.779016	-0.130671	170.7	171.1	0.4	0.0670956	59.8	57.8	-2	-0.335478	114	137	23	3.858	69	76	7	1.17417	0	0	0	0	0	0	0	0	0	0	205	159	-46	-7.71599	6.2	5.6	-0.6	-0.100643	132	95	-37	-6.20634	24	39	15	2.51608	213	166
2514582	4.12055	28.6825	28.3795	-0.302929	-0.0735166	169.7	170.5	0.8	0.194149	82.6	82.5	-0.1	-0.0242686	105	124	19	4.61104	75	80	5	1.21343	0	0	1	0	0	0	0	0	0	0	177	191	14	3.39761	6.6	6.8	0.2	0.0485372	110	116	6	1.45612	60	57	-3	-0.728059	90	123
2517725	5.10137	27.3625	27.438	0.0755546	0.0148107	166	165	-1	-0.196026	75.4	74.7	-0.7	-0.137218	100	124	24	4.70462	60	73	13	2.54834	0	0	0	0	0	0	0	0	0	0	210	251	41	8.03706	5.3	5.7	0.4	0.0784103	119	174	55	10.7814	60	59	-1	-0.196026	226	134
2518450	2.92055	22.9639	24.1489	1.18503	0.405755	176.7	176.7	0	0	71.7	75.4	3.7	1.26689	122	104	-18	-6.16323	89	72	-17	-5.82083	0	0	0	0	0	0	0	0	0	0	191	204	13	4.45122	5.5	5.5	0	0	108	133	25	8.56004	73	61	-12	-4.10882	71	88
2521713	7.94795	25.6401	27.8376	2.19749	0.276485	170	171	1	0.125819	74.1	81.4	7.3	0.918476	119	119	0	0	73	87	14	1.76146	0	0	0	0	0	0	0	0	0	0	157	154	-3	-0.377456	5.9	5.3	-0.6	-0.0754912	108	74	-34	-4.27784	44	44	0	0	81	279
2527078	5.58356	22.8374	22.4709	-0.366449	-0.0656301	170	168.5	-1.5	-0.268646	66	63.8	-2.2	-0.394014	104	127	23	4.11923	70	94	24	4.29833	0	0	0	0	0	0	0	0	0	0	172	173	1	0.179097	5	5.5	0.5	0.0895486	111	106	-5	-0.895486	40	50	10	1.79097	186	141
2527238	2.50137	26.9887	27.7275	0.738793	0.295355	168.8	167.4	-1.4	-0.559693	76.9	77.7	0.8	0.319825	119	99	-20	-7.99562	86	71	-15	-5.99671	0	0	0	0	0	0	0	0	0	0	195	113	-82	-32.782	8.8	9.9	1.1	0.439759	135	45	-90	-35.9803	36	35	-1	-0.399781	204	290
2528600	4.13425	28.8652	30.4991	1.63388	0.395206	171.4	171.4	0	0	84.8	89.6	4.8	1.16103	127	121	-6	-1.45129	88	70	-18	-4.35388	0	0	0	0	0	0	0	0	0	0	162	160	-2	-0.483764	5.5	5.3	-0.2	-0.0483764	92	97	5	1.20941	60	39	-21	-5.07952	89	132
2530005	6.40274	31.2776	33.6944	2.41682	0.377467	178	177.2	-0.8	-0.124947	99.1	105.8	6.7	1.04643	134	124	-10	-1.56183	89	84	-5	-0.780916	0	0	0	0	0	0	0	0	0	0	205	187	-18	-2.8113	5.5	5.7	0.2	0.0312366	91	116	25	3.90458	42	39	-3	-0.468549	570	276
2530452	7.85479	22.7239	23.4046	0.680715	0.0866623	183	181.5	-1.5	-0.190966	76.1	77.1	1	0.127311	110	119	9	1.1458	60	68	8	1.01849	0	0	0	0	0	0	0	0	0	0	206	153	-53	-6.74747	5.1	5.6	0.5	0.0636554	160	94	-66	-8.40251	52	53	1	0.127311	85	69
2534683	3.61644	28.5965	28.5283	-0.0682434	-0.0188703	172	171.9	-0.1	-0.0276515	84.6	84.3	-0.3	-0.0829545	100	101	1	0.276515	61	63	2	0.55303	1	0	0	0	1	0	0	0	0	0	168	163	-5	-1.38258	5.4	5.4	0	0	94	99	5	1.38258	57	48	-9	-2.48864	125	189
2536397	6.38904	27.9881	26.7687	-1.21938	-0.190856	172	170.7	-1.3	-0.203473	82.8	78	-4.8	-0.751286	112	108	-4	-0.626072	73	78	5	0.78259	0	0	0	0	0	0	0	0	0	0	173	170	-3	-0.469554	4.6	4.8	0.2	0.0313036	108	105	-3	-0.469554	53	57	4	0.626072	216	122
2539642	6.08493	24.9641	24.6771	-0.287056	-0.0471749	169	167.7	-1.3	-0.213643	71.3	69.4	-1.9	-0.312247	130	118	-12	-1.97208	80	76	-4	-0.657362	0	0	0	0	0	0	0	0	0	0	230	131	-99	-16.2697	6	6.2	0.2	0.0328681	163	56	-107	-17.5844	51	49	-2	-0.328681	219	154
2540554	2.40822	24.4783	25.4934	1.01515	0.421537	164.7	163.8	-0.9	-0.37372	66.4	68.4	2	0.830489	139	125	-14	-5.81342	89	83	-6	-2.49147	0	0	0	0	0	0	0	0	0	0	237	223	-14	-5.81342	5.1	5.3	0.2	0.0830489	162	159	-3	-1.24573	66	57	-9	-3.7372	106	110
2541645	4.0274	22.6377	23.8706	1.23287	0.306122	170.1	171	0.9	0.223469	65.5	69.8	4.3	1.06769	106	118	12	2.97959	71	91	20	4.96599	0	0	0	0	0	0	0	0	0	0	143	163	20	4.96599	6	5.5	-0.5	-0.12415	89	102	13	3.22789	37	32	-5	-1.2415	44	102
2542295	4.04932	27.466	28.4341	0.968124	0.239083	167	167	0	0	76.6	79.3	2.7	0.666779	128	128	0	0	82	88	6	1.48173	1	0	0	0	0	0	0	0	0	0	220	209	-11	-2.71651	5.1	5	-0.1	-0.0246955	151	131	-20	-4.93911	53	45	-8	-1.97564	154	207
2544244	0.991781	21.4375	21.2871	-0.150388	-0.151634	169.1	170.8	1.7	1.71409	61.3	62.1	0.8	0.80663	127	114	-13	-13.1077	73	66	-7	-7.05801	0	0	0	0	0	0	0	0	0	0	143	141	-2	-2.01657	4.7	5.8	1.1	1.10912	79	81	2	2.01657	53	52	-1	-1.00829	84	59
2544936	1.99452	24.5869	24.4949	-0.0920353	-0.0461441	182.4	183.3	0.9	0.451236	81.8	82.3	0.5	0.250687	125	122	-3	-1.50412	79	79	0	0	0	0	0	0	0	0	0	0	0	0	156	182	26	13.0357	5.6	6.3	0.7	0.350962	92	98	6	3.00824	66	73	7	3.50962	79	68
2546006	3.2411	25.3064	26.0127	0.706273	0.217912	175.9	174.6	-1.3	-0.401099	78.3	79.3	1	0.308538	106	93	-13	-4.01099	63	64	1	0.308538	0	0	0	0	0	0	0	0	0	0	201	222	21	6.47929	5.9	5.8	-0.1	-0.0308538	134	152	18	5.55368	44	48	4	1.23415	124	127
2547227	3.96712	21.8949	21.8105	-0.0844105	-0.0212775	172.3	171.3	-1	-0.252072	65	64	-1	-0.252072	121	118	-3	-0.756215	68	74	6	1.51243	0	0	0	0	0	0	0	0	0	0	214				5.1				150				63				125
2547601	6.84384	22.5895	24.1901	1.60059	0.233873	165	164.3	-0.7	-0.102282	61.5	65.3	3.8	0.555244	113	112	-1	-0.146117	62	72	10	1.46117	0	0	0	0	0	0	0	0	0	0	204	238	34	4.96797	5.3	5.6	0.3	0.0438351	137	163	26	3.79904	70	55	-15	-2.19175	128	137
2548363	7.05205	27.438	27.3132	-0.12485	-0.017704	165	164.6	-0.4	-0.0567211	74.7	74	-0.7	-0.0992618	128	111	-17	-2.41064	88	65	-23	-3.26146	0	0	0	0	0	0	0	0	0	0	155	162	7	0.992618	5.1	5.4	0.3	0.0425408	83	102	19	2.69425	58	69	11	1.55983	117	45
2554403	4.23836	24.458	25.2893	0.831265	0.196129	170.5	169.9	-0.6	-0.141564	71.1	73	1.9	0.448287	119	107	-12	-2.83129	84	74	-10	-2.35941	0	0	0	0	0	0	0	0	0	0	240	183	-57	-13.4486	7	5.6	-1.4	-0.330317	162	132	-30	-7.07822	63	43	-20	-4.71881	111	92
2554926	6.50137	25.3979	22.6739	-2.72399	-0.418988	170	168.4	-1.6	-0.246102	73.4	64.3	-9.1	-1.39971	131	125	-6	-0.922882	86	81	-5	-0.769069	0	0	0	0	0	0	0	0	0	0	178	155	-23	-3.53772	6.3	5.9	-0.4	-0.0615255	111	99	-12	-1.84576	46	52	6	0.922882	154	72
2555642	5.35616	23.125	23.2411	0.11606	0.0216685	160	159.6	-0.4	-0.0746803	59.2	59.2	0	0	93	124	31	5.78772	68	83	15	2.80051	0	0	0	0	0	0	0	0	0	0	224	173	-51	-9.52174	5.5	5.8	0.3	0.0560102	123	103	-20	-3.73402	44	43	-1	-0.186701	389	195
2558924	3.39452	25.502	23.8695	-1.63252	-0.480929	175	174.4	-0.6	-0.176755	78.1	72.6	-5.5	-1.62026	106	119	13	3.8297	61	74	13	3.8297	0	0	0	0	0	0	0	0	0	0	225	235	10	2.94592	5.2	5.3	0.1	0.0294592	137	153	16	4.71348	51	51	0	0	307	267
2565258	7.23836	23.8706	23.1381	-0.732474	-0.101193	171	170.8	-0.2	-0.0276306	69.8	67.5	-2.3	-0.317752	122	154	32	4.42089	90	91	1	0.138153	0	0	0	0	0	0	0	0	0	0	209	223	14	1.93414	5.2	5.5	0.3	0.0414459	140	132	-8	-1.10522	44	71	27	3.73013	159	115
2565968	5.16712	25.5593	24.0153	-1.54407	-0.298826	169	167.9	-1.1	-0.212884	73	67.7	-5.3	-1.02572	117	111	-6	-1.16119	79	76	-3	-0.580594	0	0	0	0	0	0	0	0	0	0	194	183	-11	-2.12884	6.3	6	-0.3	-0.0580594	127	124	-3	-0.580594	46	41	-5	-0.967656	161	126
2566488	5.85205		27.6817				170				80			119	128	9	1.53792	73	77	4	0.683521	0	0	0	0	0	0	0	0	0	0	175	179	4	0.683521	5.4	5.8	0.4	0.0683521	115	112	-3	-0.51264	41	41	0	0	117	170
2572573	0.980822	24.2721	24.2649	-0.0072094	-0.00735037	177.3	178.6	1.3	1.32542	76.3	77.4	1.1	1.12151	133	154	21	21.4106	88	97	9	9.17598	0	0	0	0	0	0	0	0	0	0	189	158	-31	-31.6061	5.4	5.3	-0.1	-0.101955	130	109	-21	-21.4106	49	46	-3	-3.05866	91	78
2574344	7.42192	29.2056	27.9714	-1.23415	-0.166285	171.4	170.8	-0.6	-0.0808416	85.8	81.6	-4.2	-0.565891	112	120	8	1.07789	77	75	-2	-0.269472	1	0	0	0	0	0	0	0	0	0	193	215	22	2.96419	5.6	5.6	0	0	109	119	10	1.34736	65	86	21	2.82946	97	59
2575976	2.4137	24.9352	25.1249	0.189709	0.0785969	153.3	153.5	0.2	0.0828604	58.6	59.2	0.6	0.248581	113	113	0	0	69	65	-4	-1.65721	0	0	0	0	0	0	0	0	0	0	239	142	-97	-40.1873	5.2	5.6	0.4	0.165721	174	81	-93	-38.5301	53	49	-4	-1.65721	83	62
2576003	3.27945	27.9297	27.8529	-0.0768842	-0.0234442	166.9	166.7	-0.2	-0.0609858	77.8	77.4	-0.4	-0.121972	126	140	14	4.26901	73	75	2	0.609858	0	0	0	0	0	0	0	0	0	0	187	202	15	4.57393	5.6	5.7	0.1	0.0304929	117	138	21	6.40351	45	44	-1	-0.304929	132	136
2576861	2.64932	27.5783	27.3716	-0.206674	-0.0780102	164.8	165.2	0.4	0.150982	74.9	74.7	-0.2	-0.0754912	140	123	-17	-6.41675	74	83	9	3.3971	0	0	0	0	0	0	0	0	0	0	208	173	-35	-13.211	5.2	5.3	0.1	0.0377456	127	103	-24	-9.05895	42	37	-5	-1.88728	290	159
2578922	3.92329	22.5144	22.4606	-0.0538712	-0.0137311	174.3	173.1	-1.2	-0.305866	68.4	67.3	-1.1	-0.280377	120	127	7	1.78422	80	83	3	0.764665	1	0	0	0	1	0	0	0	0	0	170	162	-8	-2.03911	5.9	6.3	0.4	0.101955	106	90	-16	-4.07821	55	56	1	0.254888	101	95
2580103	1.92877	26.7677	26.0318	-0.735885	-0.381532	167.5	167	-0.5	-0.259233	75.1	72.6	-2.5	-1.29616	139	140	1	0.518466	89	101	12	6.22159	0	0	0	0	0	0	0	0	0	0	207	189	-18	-9.33239	5.9	5.9	0	0	146	136	-10	-5.18466	37	37	0	0	156	97
2584549	3.2411	22.6413	23.0318	0.39053	0.120493	159.5	159.1	-0.4	-0.123415	57.6	58.3	0.7	0.215976	104	109	5	1.54269	68	68	0	0	0	0	0	0	0	0	0	0	0	0	147	156	9	2.77684	5.7	5.3	-0.4	-0.123415	90	100	10	3.08538	42	53	11	3.39391	83	71
2586235	6.99726	26.4182	25.1101	-1.30814	-0.18695	179.9	180.6	0.7	0.100039	85.5	81.9	-3.6	-0.514487	95	101	6	0.857478	60	66	6	0.857478	0	0	0	0	0	0	0	0	0	0	232	222	-10	-1.42913	5.2	5.5	0.3	0.0428739	154	154	0	0	64	65	1	0.142913	148	108
2586495	5.8	25.5391	25.7573	0.218285	0.0376354	166.5	164.5	-2	-0.344828	70.8	69.7	-1.1	-0.189655	120	122	2	0.344828	76	84	8	1.37931	0	0	0	0	0	0	0	0	0	0	228	167	-61	-10.5172	4.8	5.2	0.4	0.0689655	138	93	-45	-7.75862	73	66	-7	-1.2069	83	70
2588640	5.13151	22.6136	22.6359	0.0223747	0.00436026	172	172.3	0.3	0.0584624	66.9	67.2	0.3	0.0584624	109	123	14	2.72824	67	73	6	1.16925	0	0	0	0	0	0	0	0	0	0	191	203	12	2.33849	5.8	6	0.2	0.0389749	121	110	-11	-2.14362	42	40	-2	-0.389749	210	381
2594173	7.13425	26.7585	28.8174	2.05886	0.288589	158	156.3	-1.7	-0.238287	66.8	70.4	3.6	0.504608	157	122	-35	-4.90591	87	55	-32	-4.48541	0	0	0	0	0	0	0	0	0	0	224	248	24	3.36406	5.7	6.1	0.4	0.0560676	168	174	6	0.841014	36	52	16	2.2427	131	133
2594182	6.04658	23.7966	22.9593	-0.837324	-0.138479	172	170.7	-1.3	-0.214998	70.4	66.9	-3.5	-0.57884	143	127	-16	-2.64613	73	57	-16	-2.64613	0	0	0	0	0	0	0	0	0	0	168	135	-33	-5.45763	4.6	5.3	0.7	0.115768	124	93	-31	-5.12687	37	35	-2	-0.330766	59	72
2594847	4.4137	23.0737	24.4043	1.33061	0.301473	159.5	158.1	-1.4	-0.317194	58.7	61	2.3	0.521105	106	160	54	12.2346	64	80	16	3.62508	0	0	0	0	0	0	0	0	0	0	240	261	21	4.75791	5.6	5.9	0.3	0.0679702	145	172	27	6.11732	59	83	24	5.43762	120	122
2597651	3	28.8659	28.8329	-0.0329827	-0.0109942	171.6	171.9	0.3	0.1	85	85.2	0.2	0.0666667	103	110	7	2.33333	67	71	4	1.33333	0	0	0	0	0	0	0	0	0	0	224	141	-83	-27.6667	6.3	6.5	0.2	0.0666667	159	75	-84	-28	45	49	4	1.33333	203	153
2598603	1.99726	24.3083	24.8607	0.552435	0.276596	167.5	167.8	0.3	0.150206	68.2	70	1.8	0.901235	118	120	2	1.00137	76	74	-2	-1.00137	0	0	0	0	0	0	0	0	0	0	189	195	6	3.00412	5.7	5.3	-0.4	-0.200274	122	126	4	2.00274	43	47	4	2.00274	168	155
2609385	6.95068	23.738				167.5				66.6				130				78				0	0	0	0	0	0	0	0	0	0	182				5				121				48				80
2610420	2.3726	25.1488	25.0036	-0.145159	-0.0611813	166	166	0	0	69.3	68.9	-0.4	-0.168591	128	122	-6	-2.52887	78	76	-2	-0.842956	0	0	0	0	0	0	0	0	0	0	218	206	-12	-5.05774	5.5	5.7	0.2	0.0842956	152	134	-18	-7.58661	55	54	-1	-0.421478	139	101
2617661	1	23.3892	23.6345	0.245229	0.245229	164.9	164.3	-0.6	-0.6	63.6	63.8	0.2	0.2	119	101	-18	-18	73	70	-3	-3	0	0	0	0	0	0	0	0	0	0	185	163	-22	-22	5.3	5.4	0.1	0.1	123	108	-15	-15	52	44	-8	-8	88	108
2617755	2.72603	23.5294	21.9552	-1.57418	-0.577463	170	170.2	0.2	0.0733668	68	63.6	-4.4	-1.61407	119	126	7	2.56784	79	89	10	3.66834	0	0	0	0	0	0	0	0	0	0	201	238	37	13.5729	5	5.7	0.7	0.256784	133	149	16	5.86935	56	66	10	3.66834	114	71
2617812	1.79726	27.2035	27.1329	-0.070597	-0.0392803	173.3	173.1	-0.2	-0.11128	81.7	81.3	-0.4	-0.222561	150	110	-40	-22.2561	90	77	-13	-7.23323	0	0	0	0	0	0	0	0	0	0	176	167	-9	-5.00762	4.8	5.2	0.4	0.222561	105	104	-1	-0.556402	59	59	0	0	51	42
2618042	2.99178	28.0623	28.1745	0.112189	0.0374991	170	170.6	0.6	0.200549	81.1	82	0.9	0.300824	157	129	-28	-9.35897	96	78	-18	-6.01648	0	0	0	0	0	0	0	0	0	0	195	162	-33	-11.0302	5.5	5.4	-0.1	-0.0334249	117	97	-20	-6.68498	34	32	-2	-0.668498	285	214
2625581	5.01096	23.1038				165				62.9				133				83				0	0	0	0	0	0	0	0	0	0	180				5.5				113				52				125
2626010	6.03836	21.8336	19.9195	-1.91404	-0.31698	162	162.5	0.5	0.082804	57.3	52.6	-4.7	-0.778358	119	111	-8	-1.32486	74	76	2	0.331216	0	0	0	0	0	0	0	0	0	0	256	195	-61	-10.1021	5.3	5.6	0.3	0.0496824	174	116	-58	-9.60526	54	49	-5	-0.82804	200	130
2640632	2.2411	24.4757	23.3641	-1.11153	-0.495978	174.7	174.2	-0.5	-0.223105	74.7	70.9	-3.8	-1.6956	118	109	-9	-4.01589	72	66	-6	-2.67726	0	0	0	0	0	0	0	0	0	0	169	149	-20	-8.92421	7.5	7	-0.5	-0.223105	99	89	-10	-4.4621	56	52	-4	-1.78484	81	58
2641899	4.02466	24.4561	24.2351	-0.221058	-0.0549259	176.4	175.8	-0.6	-0.149081	76.1	74.9	-1.2	-0.298162	106	126	20	4.96937	64	81	17	4.22396	0	0	0	0	0	0	0	0	0	0	151	157	6	1.49081	5.2	6	0.8	0.198775	88	105	17	4.22396	43	44	1	0.248468	137	131
2642421	7.78082	22.3922	20.7873	-1.60496	-0.206271	158	157.4	-0.6	-0.0771127	55.9	51.5	-4.4	-0.565493	144	125	-19	-2.4419	82	68	-14	-1.7993	0	0	0	0	0	0	0	0	0	0	186	123	-63	-8.09683	5.6	6	0.4	0.0514085	115	65	-50	-6.42606	56	49	-7	-0.899648	89	82
2643491	3.24658	27.3615	25.2014	-2.16015	-0.665362	167.1	166.9	-0.2	-0.0616034	76.4	70.2	-6.2	-1.9097	145	118	-27	-8.31646	90	75	-15	-4.62025	0	0	0	0	0	0	0	0	0	0	169	151	-18	-5.5443	4.6	5.9	1.3	0.400422	86	65	-21	-6.46835	41	73	32	9.85654	285	88
2644201	2.94247	26.4456	27.0689	0.623248	0.211811	152	152.8	0.8	0.271881	61.1	63.2	2.1	0.713687	142	131	-11	-3.73836	72	60	-12	-4.07821	0	0	0	0	0	0	0	0	0	0	228	204	-24	-8.15642	8.5	9.6	1.1	0.373836	141	119	-22	-7.47672	68	61	-7	-2.37896	221	197
2645628	0.90137	23.4023	22.7585	-0.643855	-0.714307	177.1	177	-0.1	-0.110942	73.4	71.3	-2.1	-2.32979	123	137	14	15.5319	84	89	5	5.54711	0	0	0	0	0	0	0	0	0	0	216	229	13	14.4225	6.6	5.6	-1	-1.10942	127	144	17	18.8602	47	54	7	7.76596	257	350
2646045	1.86027	25.5117	25.6515	0.139765	0.0751315	166	165.9	-0.1	-0.0537555	70.3	70.6	0.3	0.161267	110	146	36	19.352	70	92	22	11.8262	0	0	0	0	0	0	0	0	0	0	224	236	12	6.45066	5.8	6.3	0.5	0.268778	158	149	-9	-4.838	54	64	10	5.37555	105	154
2649457	1.87397	27.1209	26.5367	-0.584191	-0.311739	174.2	176	1.8	0.960526	82.3	82.2	-0.1	-0.0533626	115	118	3	1.60088	80	89	9	4.80263	1	0	0	0	0	0	0	0	0	0	197	194	-3	-1.60088	5.9	6	0.1	0.0533626	122	119	-3	-1.60088	47	47	0	0	174	229
2650583	3.90137	19.9818	19.5855	-0.396293	-0.101578	149.4	148	-1.4	-0.358848	44.6	42.9	-1.7	-0.435744	110	113	3	0.768961	70	65	-5	-1.2816	0	0	0	0	0	0	0	0	0	0	169	160	-9	-2.30688	5.2	5.3	0.1	0.025632	106	92	-14	-3.58848	62	57	-5	-1.2816	109	75
2655926	2.0137	22.8883	23.486	0.59764	0.296787	168	167	-1	-0.496599	64.6	65.5	0.9	0.446939	153	121	-32	-15.8912	94	80	-14	-6.95238	0	0	0	0	0	0	0	0	0	0	224	225	1	0.496599	5.1	5.2	0.1	0.0496599	150	160	10	4.96599	75	70	-5	-2.48299	67	61
2657087	6.98082	26.3841	24.8586	-1.52557	-0.218537	163	162.2	-0.8	-0.1146	70.1	65.4	-4.7	-0.673273	122	117	-5	-0.716248	72	86	14	2.00549	0	0	0	0	0	0	0	0	0	0	226	138	-88	-12.606	6.6	6.1	-0.5	-0.0716248	149	73	-76	-10.887	44	49	5	0.716248	185	70
2657788	4.8137	24.1878	24.7074	0.519689	0.10796	179	178.7	-0.3	-0.0623221	77.5	78.9	1.4	0.290837	110	114	4	0.830962	62	77	15	3.11611	0	0	0	0	0	0	0	0	0	0	165	248	83	17.2425	5.4	5.5	0.1	0.020774	106	174	68	14.1264	62	58	-4	-0.830962	55	91
2657797	3.94247	26.2416	25.4445	-0.797142	-0.202194	167.7	168.8	1.1	0.279013	73.8	72.5	-1.3	-0.329743	109	131	22	5.58026	60	75	15	3.80473	0	0	0	0	0	0	0	0	0	0	188	190	2	0.507297	6.1	6.3	0.2	0.0507297	113	109	-4	-1.01459	48	43	-5	-1.26824	175	220
2661280	1.86849	24.8498	24.2039	-0.645888	-0.345673	175.8	177.2	1.4	0.749267	76.8	76	-0.8	-0.428152	126	119	-7	-3.74633	78	72	-6	-3.21114	0	0	0	0	0	0	0	0	0	0	142	119	-23	-12.3094	6.5	6.8	0.3	0.160557	82	70	-12	-6.42229	36	32	-4	-2.14076	139	87
2661310	2.00822	21.2111	22.0925	0.881409	0.438901	170	168.6	-1.4	-0.697135	61.3	62.8	1.5	0.74693	116	124	8	3.98363	61	78	17	8.46521	0	0	0	0	0	0	0	0	0	0	176	197	21	10.457	5.4	5.9	0.5	0.248977	94	106	12	5.97544	88	74	-14	-6.97135	60	80
2661392	7.13973	24.8445	24.7228	-0.121759	-0.0170537	172	171.6	-0.4	-0.0560246	73.5	72.8	-0.7	-0.098043	101	118	17	2.38104	68	86	18	2.52111	0	0	0	0	0	0	0	0	0	0	226	207	-19	-2.66117	6.1	6.1	0	0	172	139	-33	-4.62203	40	35	-5	-0.700307	101	169
2661730	2.00822	20.7877	21.7417	0.95408	0.475088	154	151.8	-2.2	-1.0955	49.3	50.1	0.8	0.398363	140	129	-11	-5.47749	85	68	-17	-8.46521	0	0	0	0	0	0	0	0	0	0	249	220	-29	-14.4407	5.2	5.6	0.4	0.199181	157	110	-47	-23.4038	102	97	-5	-2.48977	68	59
2663707	4.36986	24.8163	26.0119	1.19557	0.273594	175	175.7	0.7	0.160188	76	80.3	4.3	0.984013	115	119	4	0.915361	63	84	21	4.80564	0	0	0	0	0	0	0	0	0	0	208	205	-3	-0.68652	5.4	5.6	0.2	0.045768	163	138	-25	-5.721	48	41	-7	-1.60188	160	171
2663800	6.30411	23.0546	25.2178	2.16326	0.34315	173	172.8	-0.2	-0.0317253	69	75.3	6.3	0.999348	116	113	-3	-0.47588	85	81	-4	-0.634507	0	0	0	0	0	0	0	0	0	0	173	133	-40	-6.34507	6.3	7.4	1.1	0.174489	102	74	-28	-4.44155	56	38	-18	-2.85528	120	160
2665738	5.1589	25.8348	27.0711	1.2363	0.239644	175.2	175.1	-0.1	-0.019384	79.3	83	3.7	0.717207	102	117	15	2.90759	62	74	12	2.32608	0	0	0	0	0	0	0	0	0	0	193	194	1	0.19384	5.3	5.5	0.2	0.0387679	139	137	-2	-0.387679	43	48	5	0.969198	92	74
2670563	5.00548	21.7079	22.0721	0.364177	0.0727557	169	167.6	-1.4	-0.279693	62	62	0	0	105	116	11	2.19759	63	76	13	2.59715	0	0	0	0	0	0	0	0	0	0	199	231	32	6.39299	5	5.3	0.3	0.0599343	127	154	27	5.39409	68	53	-15	-2.99672	143	142
2671935	5.13425	22.394	21.7811	-0.612886	-0.119372	174	174.6	0.6	0.116862	67.8	66.4	-1.4	-0.272679	117	144	27	5.2588	70	86	16	3.11633	0	0	0	0	0	0	0	0	0	0	207	244	37	7.20651	5.4	5.4	0	0	140	173	33	6.42743	51	50	-1	-0.194771	227	156
2675634	5.99452	22.302	23.4264	1.12434	0.187562	175	173.6	-1.4	-0.233547	68.3	70.6	2.3	0.383684	105	129	24	4.00366	75	93	18	3.00274	0	0	0	0	0	0	0	0	0	0	229	208	-21	-3.5032	5.5	5.5	0	0	170	135	-35	-5.83867	77	54	-23	-3.83684	71	105
2676837	5.01096	23.9882	24.4232	0.435003	0.0868103	169.6	169.9	0.3	0.0598688	69	70.5	1.5	0.299344	148	123	-25	-4.98907	99	81	-18	-3.59213	0	0	1	0	0	0	0	0	0	0	164	179	15	2.99344	8.2	8	-0.2	-0.0399125	108	112	4	0.79825	57	49	-8	-1.5965	95	91
2680665	2.19726	22.3491	22.5686	0.219521	0.0999068	160.4	161	0.6	0.273067	57.5	58.5	1	0.455112	98	106	8	3.6409	61	61	0	0	0	0	0	0	0	0	0	0	0	0	195	188	-7	-3.18579	5.7	5.3	-0.4	-0.182045	115	107	-8	-3.6409	67	68	1	0.455112	130	125
2681112	5.08219	21.4304	22.8447	1.41437	0.2783	178	177.9	-0.1	-0.0196766	67.9	72.3	4.4	0.865768	93	110	17	3.34501	62	74	12	2.36119	0	0	0	0	0	0	0	0	0	0	168	242	74	14.5606	5	5.3	0.3	0.0590297	115	168	53	10.4286	54	52	-2	-0.393531	71	142
2681998	1.53973	30.2255	30.2582	0.0327021	0.0212389	171.5	171.6	0.1	0.0649466	88.9	89.1	0.2	0.129893	110	130	20	12.9893	66	80	14	9.09253	0	0	0	0	0	0	0	0	0	0	176	197	21	13.6388	5.2	5.3	0.1	0.0649466	124	150	26	16.8861	40	50	10	6.49466	117	81
2682034	1.09041	26.0488	25.6325	-0.416305	-0.381788	166.6	164.9	-1.7	-1.55905	72.3	69.7	-2.6	-2.38442	150	160	10	9.17085	98	92	-6	-5.50251	0	0	0	0	0	0	0	0	0	0	178	187	9	8.25377	5.9	5.5	-0.4	-0.366834	116	106	-10	-9.17085	50	67	17	15.5905	61	60
2686603	9.09041	25.3296	25.6478	0.318185	0.0350023	171.5	171.8	0.3	0.0330018	74.5	75.7	1.2	0.132007	105	119	14	1.54008	70	78	8	0.880048	1	0	0	0	1	0	0	0	0	0	202	221	19	2.09011	6	5.8	-0.2	-0.0220012	143	149	6	0.660036	42	39	-3	-0.330018	179	153
2687691	7.62466	23.4607	23.3938	-0.0669031	-0.00877456	177	175.8	-1.2	-0.157384	73.5	72.3	-1.2	-0.157384	100	120	20	2.62307	63	80	17	2.22961	0	0	0	0	0	0	0	0	0	0	180	188	8	1.04923	5.1	5.3	0.2	0.0262307	126	149	23	3.01653	42	49	7	0.918074	207	122
2691250	7.24932	23.6972	22.8726	-0.824646	-0.113755	166	165.7	-0.3	-0.0413832	65.3	62.8	-2.5	-0.34486	123	108	-15	-2.06916	71	82	11	1.51738	0	0	0	0	0	0	0	0	0	0	265	226	-39	-5.37982	5.4	5.4	0	0	195	158	-37	-5.10393	70	67	-3	-0.413832	63	62
2691689	5.3726	24.287	22.0317	-2.25529	-0.419776	159	158	-1	-0.18613	61.4	55	-6.4	-1.19123	100	132	32	5.95614	60	72	12	2.23355	0	0	0	0	0	0	0	0	0	0	251	189	-62	-11.54	5.2	6	0.8	0.148904	178	106	-72	-13.4013	44	65	21	3.90872	276	133
2691933	3.81918	21.4445	22.0637	0.619186	0.162126	174.1	174	-0.1	-0.0261836	65	66.8	1.8	0.471306	122	118	-4	-1.04735	87	82	-5	-1.30918	0	0	0	0	0	0	0	0	0	0	203	193	-10	-2.61836	5.8	5.8	0	0	125	112	-13	-3.40387	61	73	12	3.14204	101	118
2692882	1.03562	26.2511	27.5148	1.26361	1.22016	154.3	153.7	-0.6	-0.579365	62.5	65	2.5	2.41402	131	111	-20	-19.3122	73	74	1	0.965608	0	0	0	0	0	0	0	0	0	0	201	185	-16	-15.4497	6	5.6	-0.4	-0.386243	137	135	-2	-1.93122	34	37	3	2.89683	124	99
2696853	7.46301	26.5684	26.8088	0.240401	0.0322123	172	170.9	-1.1	-0.147394	78.6	78.3	-0.3	-0.0401982	113	121	8	1.07195	74	87	13	1.74192	0	0	0	0	0	0	0	0	0	0	218	187	-31	-4.15382	5.4	5.7	0.3	0.0401982	162	122	-40	-5.35977	49	57	8	1.07195	152	91
2699247	0.920548	24.6233	25.3001	0.676737	0.735146	172.3	171.6	-0.7	-0.760417	73.1	74.5	1.4	1.52083	92	125	33	35.8482	56	75	19	20.6399	0	0	0	0	0	0	0	0	0	0	153	165	12	13.0357	5.1	5.7	0.6	0.651786	83	94	11	11.9494	56	43	-13	-14.122	136	220
2702259	5.06027	28.1674	26.6299	-1.53748	-0.303834	164.8	165	0.2	0.0395236	76.5	72.5	-4	-0.790471	100	120	20	3.95236	60	78	18	3.55712	0	0	0	0	0	0	0	0	0	0	184	182	-2	-0.395236	5.9	6.4	0.5	0.0988089	126	119	-7	-1.38332	38	29	-9	-1.77856	150	210
2702398	6.94521	20.9391	21.9816	1.04252	0.150106	177	176.4	-0.6	-0.0863905	65.6	68.4	2.8	0.403156	101	105	4	0.575937	65	70	5	0.719921	0	0	0	0	0	0	0	0	0	0	179	188	9	1.29586	5.1	5.3	0.2	0.0287968	118	116	-2	-0.287968	56	62	6	0.863905	89	56
2703564	7.2274	25.8345	26.0069	0.172441	0.0238593	162	161.7	-0.3	-0.0415087	67.8	68	0.2	0.0276725	112	120	8	1.1069	77	83	6	0.830174	0	0	0	0	0	0	0	0	0	0	281	204	-77	-10.6539	4.8	5.5	0.7	0.0968537	219	138	-81	-11.2074	50	55	5	0.691812	98	85
2703742	4.29863	24.4433	25.0365	0.593242	0.138007	168.5	168.4	-0.1	-0.0232632	69.4	71	1.6	0.372212	114	116	2	0.465265	80	78	-2	-0.465265	0	0	0	0	0	0	0	0	0	0	176	197	21	4.88528	5.4	5.7	0.3	0.0697897	108	134	26	6.04844	50	51	1	0.232632	130	93
2704262	5.03014	22.8625	22.4272	-0.435369	-0.0865521	181	179.3	-1.7	-0.337963	74.9	72.1	-2.8	-0.556645	162	146	-16	-3.18083	99	74	-25	-4.97004	0	0	0	0	0	0	0	0	0	0	202	158	-44	-8.74728	6.2	6.1	-0.1	-0.0198802	117	99	-18	-3.57843	58	49	-9	-1.78922	220	81
2704486	7.15068		24.9106				169.3				71.4				117				85			0	0	0	0	0	0	0	0	0	0		227				5.7				156				51				97
2704495	3.95616	21.1058	20.8865	-0.219298	-0.0554321	174	174.5	0.5	0.126385	63.9	63.6	-0.3	-0.075831	116	101	-15	-3.79155	83	70	-13	-3.28601	0	0	0	0	0	0	0	0	0	0	204	164	-40	-10.1108	5.7	6.3	0.6	0.151662	120	77	-43	-10.8691	80	61	-19	-4.80263	88	159
2704516	2.99726	20.8091	20.6003	-0.208872	-0.0696876	163.9	163.1	-0.8	-0.26691	55.9	54.8	-1.1	-0.367002	125	140	15	5.00457	84	101	17	5.67185	0	0	0	0	0	0	0	0	0	0	179	160	-19	-6.33912	5.3	5.7	0.4	0.133455	108	103	-5	-1.66819	54	54	0	0	58	61
2704561	4.03288	23.6937	24.415	0.721274	0.178848	174.2	174.8	0.6	0.148777	71.9	74.6	2.7	0.669497	107	107	0	0	70	64	-6	-1.48777	0	0	0	0	0	0	0	0	0	0	192	154	-38	-9.42255	5.3	5.6	0.3	0.0743886	142	94	-48	-11.9022	52	45	-7	-1.73573	97	97
2704570	5.0274	23.6295	23.7467	0.117173	0.0233069	165.6	165.7	0.1	0.019891	64.8	65.2	0.4	0.079564	103	100	-3	-0.59673	68	69	1	0.19891	0	0	0	0	0	0	0	0	0	0	246	201	-45	-8.95095	5.5	5.2	-0.3	-0.059673	187	148	-39	-7.75749	48	53	5	0.99455	130	78
2708738	1.93973	29.6486	29.6475	-0.0011121	-0.000573328	171.3	171.5	0.2	0.103107	87	87.2	0.2	0.103107	113	122	9	4.63983	74	76	2	1.03107	0	0	0	0	0	0	0	0	0	0	154	160	6	3.09322	5.9	5.6	-0.3	-0.154661	92	99	7	3.60876	37	38	1	0.515537	188	189
2709146	2.19726	27.4614	27.0008	-0.460626	-0.209636	171	170.4	-0.6	-0.273067	80.3	78.4	-1.9	-0.864713	101	100	-1	-0.455112	52	55	3	1.36534	0	0	0	0	0	0	0	0	0	0	199	243	44	20.0249	5.5	5.7	0.2	0.0910224	134	162	28	12.7431	35	41	6	2.73067	274	261
2719538	5.99726	24.0832	23.2937	-0.789495	-0.131643	176	175.2	-0.8	-0.133394	74.6	71.5	-3.1	-0.516903	113	113	0	0	76	74	-2	-0.333486	0	0	0	0	0	0	0	0	0	0	184	213	29	4.83554	5.2	5.5	0.3	0.0500228	128	139	11	1.83417	44	55	11	1.83417	137	124
2726273	1.99178	26.6447	26.9979	0.353181	0.177319	169	169.1	0.1	0.0502063	76.1	77.2	1.1	0.55227	112	134	22	11.0454	66	70	4	2.00825	0	0	0	0	0	0	0	0	0	0	198	204	6	3.01238	6.5	6.5	0	0	144	139	-5	-2.51032	42	42	0	0	128	201
2728307	3.11781	28.3021	29.1896	0.887547	0.28467	164.3	164.2	-0.1	-0.0320738	76.4	78.7	2.3	0.737698	147	162	15	4.81107	75	93	18	5.77329	1	0	1	0	0	0	0	0	0	0	181	167	-14	-4.49033	5.9	6.3	0.4	0.128295	117	100	-17	-5.45255	51	53	2	0.641476	114	102
2728893	5.86849	25.2788	26.3988	1.11999	0.190849	167	167.2	0.2	0.0340803	70.5	73.8	3.3	0.562325	121	127	6	1.02241	75	80	5	0.852007	0	0	0	0	0	0	0	0	0	0	190	160	-30	-5.11204	5.7	6.2	0.5	0.0852007	123	91	-32	-5.45285	66	61	-5	-0.852007	102	131
2730908	4.08493	24.1293	23.1854	-0.943909	-0.231071	173.1	174.5	1.4	0.342723	72.3	70.6	-1.7	-0.416164	112	116	4	0.979209	68	68	0	0	0	0	0	0	0	0	0	0	0	0	165	182	17	4.16164	4.9	4.8	-0.1	-0.0244802	85	128	43	10.5265	40	57	17	4.16164	241	101
2733888	5.25753	24.1375	24.9645	0.827009	0.1573	157.4	156.7	-0.7	-0.133142	59.8	61.3	1.5	0.285305	114	133	19	3.61386	77	74	-3	-0.57061	0	0	1	0	0	0	0	0	0	0	218	232	14	2.66285	6.5	6.8	0.3	0.057061	149	158	9	1.71183	45	49	4	0.760813	135	104
2739956	5.90137	21.2615	22.403	1.14151	0.193431	172	171.9	-0.1	-0.0169452	62.9	66.2	3.3	0.559192	119	118	-1	-0.169452	70	65	-5	-0.847261	0	0	0	0	0	0	0	0	0	0	233	259	26	4.40576	5.7	6.1	0.4	0.0677809	165	177	12	2.03343	58	57	-1	-0.169452	144	174
2741940	2.1726	19.4624	20.0937	0.631314	0.290579	155.4	156	0.6	0.276166	47	48.9	1.9	0.874527	102	102	0	0	57	65	8	3.68222	0	0	0	0	0	0	0	0	0	0	163	173	10	4.60277	5.8	6	0.2	0.0920555	79	88	9	4.1425	83	75	-8	-3.68222	81	80
2742787	1.13425	23.8367	24.415	0.578223	0.509786	175	174.8	-0.2	-0.176329	73	74.6	1.6	1.41063	100	97	-3	-2.64493	74	74	0	0	0	0	0	0	0	0	0	0	0	0	205	199	-6	-5.28986	5.6	5.9	0.3	0.264493	123	120	-3	-2.64493	58	69	11	9.69807	114	109
2742817	1.21096	26.8871	26.927	0.0399327	0.0329761	165	166	1	0.825792	73.2	74.2	1	0.825792	108	117	9	7.43213	72	74	2	1.65158	0	0	0	0	0	0	0	0	0	0	181	248	67	55.3281	5.4	5	-0.4	-0.330317	115	169	54	44.5928	35	46	11	9.08371	232	182
2750335	3.12877	25.9355	26.4487	0.513161	0.164014	179	178	-1	-0.319615	83.1	83.8	0.7	0.22373	135	131	-4	-1.27846	72	85	13	4.15499	0	0	0	0	0	0	0	0	0	0	172	135	-37	-11.8257	5.6	5.4	-0.2	-0.0639229	120	68	-52	-16.62	58	43	-15	-4.79422	81	219
2750643	2.1726	26.7417	26.7093	-0.0323849	-0.0149061	164.2	163.5	-0.7	-0.322194	72.1	71.4	-0.7	-0.322194	151	140	-11	-5.06305	92	89	-3	-1.38083	0	0	0	0	0	0	0	0	0	0	175	188	13	5.98361	5.1	5.4	0.3	0.138083	116	127	11	5.06305	41	54	13	5.98361	88	102
2751640	4.18356	22.1118	22.1318	0.0199346	0.00476498	158	158.5	0.5	0.119515	55.2	55.6	0.4	0.0956123	118	106	-12	-2.86837	70	74	4	0.956123	0	0	0	0	0	0	0	0	0	0	222	158	-64	-15.298	5.3	5.2	-0.1	-0.0239031	162	82	-80	-19.1225	64	62	-2	-0.478062	109	118
2756896	5.05479	18.9802	19.4466	0.466386	0.092266	155	154.8	-0.2	-0.0395664	45.6	46.6	1	0.197832	112	100	-12	-2.37398	63	59	-4	-0.791328	0	0	0	0	0	0	0	0	0	0	180	191	11	2.17615	5.1	5.5	0.4	0.0791328	98	94	-4	-0.791328	86	91	5	0.98916	84	77
2758452	2.0411	27.8307	28.2187	0.387951	0.19007	157	157.5	0.5	0.244966	68.6	70	1.4	0.685906	130	123	-7	-3.42953	65	54	-11	-5.38926	0	0	0	0	0	0	0	0	0	0	260	161	-99	-48.5034	5.6	6.1	0.5	0.244966	192	85	-107	-52.4228	63	55	-8	-3.91946	210	127
2760352	7.26027	26.903	27.4922	0.589122	0.0811432	179	178.3	-0.7	-0.0964151	86.2	87.4	1.2	0.165283	139	123	-16	-2.20377	85	88	3	0.413208	0	0	0	0	0	0	0	0	0	0	193	196	3	0.413208	5.5	5.5	0	0	100	134	34	4.68302	39	30	-9	-1.23962	334	244
2764668	1.68767	23.5528	23.0732	-0.479623	-0.284192	157.6	158	0.4	0.237013	58.5	57.6	-0.9	-0.533279	119	105	-14	-8.29545	80	75	-5	-2.96266	0	0	0	0	0	0	0	0	0	0	232	249	17	10.0731	6.1	6.2	0.1	0.0592532	157	150	-7	-4.14773	47	38	-9	-5.33279	167	414
2765722	3.00822	29.1969	27.1369	-2.06003	-0.684801	174.2	173.3	-0.9	-0.29918	88.6	81.5	-7.1	-2.3602	116	100	-16	-5.31876	72	58	-14	-4.65392	0	0	0	0	0	0	0	0	0	0	218	213	-5	-1.66211	6.3	6	-0.3	-0.0997268	166	136	-30	-9.97268	36	31	-5	-1.66211	160	195
2765786	4	23.7122	23.3096	-0.402571	-0.100643	164.8	165.7	0.9	0.225	64.4	64	-0.4	-0.1	140	124	-16	-4	93	77	-16	-4	0	0	0	0	0	0	0	0	0	0	174	136	-38	-9.5	6	6.4	0.4	0.1	106	77	-29	-7.25	32	35	3	0.75	246	189
2766103	5.04384	28.0496	25.7045	-2.34509	-0.464941	175.1	175.2	0.1	0.0198262	86	78.9	-7.1	-1.40766	131	99	-32	-6.34438	84	61	-23	-4.56002	0	0	0	0	0	0	0	0	0	0	197	217	20	3.96524	4.5	5.1	0.6	0.118957	162	149	-13	-2.5774	34	36	2	0.396524	97	149
2766989	7.29863	25.1207	24.2128	-0.907968	-0.124402	163.8	164.6	0.8	0.10961	67.4	65.6	-1.8	-0.246622	130	140	10	1.37012	94	93	-1	-0.137012	1	0	0	0	0	0	0	0	0	0	144	133	-11	-1.50713	5.4	5.5	0.1	0.0137012	84	65	-19	-2.60323	56	60	4	0.548048	124	127
2781692	3.81644	22.984	23.0228	0.038871	0.0101851	167	168.8	1.8	0.471644	64.1	65.6	1.5	0.393037	105	127	22	5.76454	72	82	10	2.62024	0	0	0	0	0	0	0	0	0	0	194	224	30	7.86073	5.4	5.8	0.4	0.10481	104	135	31	8.12276	45	37	-8	-2.0962	395	345
2790528	2.01096	24.8529	25.1887	0.33585	0.16701	163.7	163.7	0	0	66.6	67.5	0.9	0.447548	132	140	8	3.9782	83	93	10	4.97275	0	0	0	0	0	0	0	0	0	0	173	181	8	3.9782	5.7	5.5	-0.2	-0.099455	110	118	8	3.9782	45	44	-1	-0.497275	101	139
2793529	7.01918	28.8347	28.3062	-0.528471	-0.0752896	174	174	0	0	87.3	85.7	-1.6	-0.227947	113	119	6	0.854801	75	89	14	1.99454	0	0	0	0	0	0	0	0	0	0	187	187	0	0	4.7	5.1	0.4	0.0569867	125	126	1	0.142467	36	41	5	0.712334	200	168
2797367	4.03562	25.9315	26.3823	0.450892	0.111728	173.1	173.7	0.6	0.148676	77.7	79.6	1.9	0.470808	136	122	-14	-3.46911	89	81	-8	-1.98235	0	0	0	0	0	0	0	0	0	0	185	211	26	6.44263	4.9	5.5	0.6	0.148676	106	126	20	4.95587	69	69	0	0	151	146
2800687	2.69041	25.3417	21.9943	-3.34739	-1.24419	166.2	166.4	0.2	0.0743381	70	60.9	-9.1	-3.38238	109	118	9	3.34521	67	77	10	3.7169	0	0	0	0	0	0	0	0	0	0	229	183	-46	-17.0978	7.3	5.6	-1.7	-0.631874	157	109	-48	-17.8411	39	56	17	6.31874	296	93
2801170	4.90137	27.0996	27.2371	0.137472	0.0280476	164.8	163.6	-1.2	-0.24483	73.6	72.9	-0.7	-0.142817	110	112	2	0.408049	78	81	3	0.612074	0	0	0	0	0	0	0	0	0	0	242	227	-15	-3.06037	6.6	6.6	0	0	159	149	-10	-2.04025	47	48	1	0.204025	250	316
2801303	4.0137	21.3149	19.0787	-2.23615	-0.55713	170	167.3	-2.7	-0.672696	61.6	53.4	-8.2	-2.043	104	127	23	5.73038	60	83	23	5.73038	0	0	0	0	0	0	0	0	0	0	121	130	9	2.24232	5	5.3	0.3	0.074744	72	66	-6	-1.49488	48	60	12	2.98976	89	75
2805196	7.44932	24.3141	24.9468	0.632671	0.0849302	166	165.1	-0.9	-0.120816	67	68	1	0.134241	137	165	28	3.75873	82	97	15	2.01361	0	0	0	0	0	0	0	0	0	0	223	142	-81	-10.8735	5.9	6	0.1	0.0134241	160	83	-77	-10.3365	49	39	-10	-1.34241	179	187
2805477	6.35616	24.8016	25.0198	0.218222	0.0343323	168	168.1	0.1	0.0157328	70	70.7	0.7	0.110129	134	133	-1	-0.157328	75	65	-10	-1.57328	0	0	0	0	0	0	0	0	0	0	175	139	-36	-5.66379	5.4	5.5	0.1	0.0157328	118	78	-40	-6.2931	41	56	15	2.35991	166	87
2813717	2.11781	24.4342	22.9563	-1.47784	-0.697817	169.5	170.2	0.7	0.33053	70.2	66.5	-3.7	-1.74709	142	173	31	14.6378	82	81	-1	-0.472186	0	0	0	0	0	0	0	0	0	0	204	208	4	1.88875	6.6	6.4	-0.2	-0.0944373	130	132	2	0.944373	51	60	9	4.24968	116	114
2817827	1.03562	26.8993	26.5744	-0.324874	-0.313701	169.3	170	0.7	0.675926	77.1	76.8	-0.3	-0.289683	119	108	-11	-10.6217	72	76	4	3.86243	0	0	0	0	0	0	0	0	0	0	180	179	-1	-0.965608	5.9	6	0.1	0.0965608	120	115	-5	-4.82804	39	39	0	0	146	161
2817984	2.0274	17.7979	18.0281	0.230201	0.113545	153.8	153.9	0.1	0.0493243	42.1	42.7	0.6	0.295946	106	105	-1	-0.493243	60	53	-7	-3.4527	0	0	0	0	0	0	0	0	0	0	198	213	15	7.39865	7.2	7.5	0.3	0.147973	112	124	12	5.91892	76	69	-7	-3.4527	107	122
2818178	6.97808	26.2917	24.3753	-1.91642	-0.274635	162	163.8	1.8	0.257951	69	65.4	-3.6	-0.515901	108	114	6	0.859835	67	75	8	1.14645	0	0	0	0	0	0	0	0	0	0	228	218	-10	-1.43306	7.5	7.8	0.3	0.0429918	140	130	-10	-1.43306	65	56	-9	-1.28975	118	145
2820528	8.00548	24.6204	25.1141	0.493739	0.0616751	175	175.1	0.1	0.0124914	75.4	77	1.6	0.199863	140	117	-23	-2.87303	93	74	-19	-2.37337	0	0	0	0	0	0	0	0	0	0	190	190	0	0	5.1	5.6	0.5	0.0624572	134	131	-3	-0.374743	42	39	-3	-0.374743	169	106
2822193	3.91233	20.2553	20.9341	0.678794	0.173501	179	178.9	-0.1	-0.0255602	64.9	67	2.1	0.536765	90	110	20	5.11204	60	73	13	3.32283	0	0	0	0	0	0	0	0	0	0	192	199	7	1.78922	5	5.4	0.4	0.102241	133	131	-2	-0.511204	58	62	4	1.02241	55	49
2822335	2.00822	22.8944	23.4618	0.567355	0.282516	173.1	173.1	0	0	68.6	70.3	1.7	0.846521	110	132	22	10.955	63	76	13	6.4734	0	0	0	0	0	0	0	0	0	0	157	141	-16	-7.96726	5.4	5.6	0.2	0.0995907	91	88	-3	-1.49386	55	47	-8	-3.98363	47	70
2823499	6.10411	20.9751	21.2825	0.307487	0.0503738	168	166.5	-1.5	-0.245736	59.2	59	-0.2	-0.0327648	156	123	-33	-5.40619	88	95	7	1.14677	0	0	0	0	0	0	0	0	0	0	237	149	-88	-14.4165	5.7	6.1	0.4	0.0655296	149	54	-95	-15.5633	90	95	5	0.81912	76	48
2829316	6.23836	23.8408	21.6473	-2.19355	-0.351622	170	169.1	-0.9	-0.144269	68.9	61.9	-7	-1.12209	116	128	12	1.92358	67	69	2	0.320597	0	0	0	0	0	0	0	0	0	0	171	211	40	6.41195	5.8	5.5	-0.3	-0.0480896	119	146	27	4.32806	39	59	20	3.20597	98	46
2833649	6.2	30.5234	27.5948	-2.92866	-0.472364	165	164.2	-0.8	-0.129032	83.1	74.4	-8.7	-1.40323	133	120	-13	-2.09677	79	80	1	0.16129	0	0	0	0	0	0	0	0	0	0	195	190	-5	-0.806452	5.8	6.5	0.7	0.112903	137	130	-7	-1.12903	40	47	7	1.12903	122	93
2834758	3.08767	29.5508	28.9754	-0.575417	-0.18636	169	167.3	-1.7	-0.550577	84.4	81.1	-3.3	-1.06877	113	115	2	0.647737	75	70	-5	-1.61934	0	0	0	0	0	0	0	0	0	0	187	166	-21	-6.80124	9.4	9.2	-0.2	-0.0647737	137	98	-39	-12.6309	35	31	-4	-1.29547	159	169
2835250	2.65753	23.1284	25.0995	1.97107	0.741691	167.9	167	-0.9	-0.33866	65.2	70	4.8	1.80619	104	142	38	14.299	76	91	15	5.64433	1	0	0	0	0	0	0	0	0	0	204	207	3	1.12887	5.4	5.2	-0.2	-0.0752577	128	148	20	7.52577	44	36	-8	-3.01031	159	141
2839258	6.76986	25.727	24.8416	-0.885352	-0.130778	177	175.6	-1.4	-0.206799	80.6	76.6	-4	-0.590854	111	132	21	3.10198	69	90	21	3.10198	0	0	0	0	0	0	0	0	0	0	203	220	17	2.51113	5.3	4.9	-0.4	-0.0590854	135	127	-8	-1.18171	51	106	55	8.12424	75	83
2841402	2.00822	25.3975	26.1534	0.75589	0.376398	173.1	173.8	0.7	0.348568	76.1	79	2.9	1.44407	110	101	-9	-4.48158	72	66	-6	-2.98772	0	0	0	0	0	0	0	0	0	0	210	186	-24	-11.9509	5.5	5.6	0.1	0.0497954	116	114	-2	-0.995907	68	57	-11	-5.47749	143	147
2844672	5.98082	22.3399	21.9349	-0.404994	-0.0677154	176	176.2	0.2	0.0334402	69.2	68.1	-1.1	-0.183921	104	99	-5	-0.836005	70	65	-5	-0.836005	1	0	1	0	1	0	0	0	0	0	132	130	-2	-0.334402	6.9	6.8	-0.1	-0.0167201	79	64	-15	-2.50802	63	54	-9	-1.50481	48	80
2853861	5.01096	20.8117	20.1663	-0.645322	-0.128782	155	155.4	0.4	0.079825	50	48.7	-1.3	-0.259431	141	132	-9	-1.79606	78	79	1	0.199563	0	0	0	0	0	0	0	0	0	0	238	160	-78	-15.5659	5.6	6.6	1	0.199563	179	90	-89	-17.7611	52	43	-9	-1.79606	200	204
2855119	4.29589	26.2648	26.1724	-0.0924206	-0.0215137	159	158.8	-0.2	-0.0465561	66.4	66	-0.4	-0.0931122	114	138	24	5.58673	75	87	12	2.79337	0	0	0	0	0	0	0	0	0	0	169	215	46	10.7079	6	6.4	0.4	0.0931122	97	148	51	11.8718	32	45	13	3.02615	205	164
2860793	2.43562	25.0927	25.0612	-0.0314895	-0.0129288	173	172.3	-0.7	-0.287402	75.1	74.4	-0.7	-0.287402	109	107	-2	-0.821147	64	62	-2	-0.821147	0	0	0	0	0	0	0	0	0	0	178	196	18	7.39033	6.3	6.8	0.5	0.205287	117	146	29	11.9066	39	48	9	3.69516	159	95
2861259	6.20548	21.3039	21.013	-0.290968	-0.0468889	165	164.7	-0.3	-0.0483444	58	57	-1	-0.161148	110	109	-1	-0.161148	70	71	1	0.161148	0	0	0	0	0	0	0	0	0	0	197	211	14	2.25607	5.8	5.5	-0.3	-0.0483444	150	147	-3	-0.483444	59	53	-6	-0.966887	48	52
2861709	1.0411	23.2208	22.9563	-0.264486	-0.254046	171	170.2	-0.8	-0.768421	67.9	66.5	-1.4	-1.34474	122	116	-6	-5.76316	71	70	-1	-0.960526	0	0	0	0	0	0	0	0	0	0	121	140	19	18.25	4.9	5.1	0.2	0.192105	63	64	1	0.960526	58	65	7	6.72368	103	98
2869992	7.01918	25.6369	27.1125	1.47559	0.210223	158	157.2	-0.8	-0.113973	64	67	3	0.4274	107	140	33	4.70141	71	79	8	1.13973	0	0	0	0	0	0	0	0	0	0	200	206	6	0.854801	5.2	5.5	0.3	0.04274	123	123	0	0	40	52	12	1.7096	289	250
2872732	5.01918	25.6163	25.4788	-0.137498	-0.0273946	161	159.6	-1.4	-0.27893	66.4	64.9	-1.5	-0.298854	104	133	29	5.77784	65	85	20	3.98472	0	0	0	0	0	0	0	0	0	0	185	191	6	1.19541	5.2	5.5	0.3	0.0597707	126	136	10	1.99236	34	35	1	0.199236	98	140
2872769	4.92055	24.8956	24.7912	-0.104456	-0.0212285	157.3	155.7	-1.6	-0.325167	61.6	60.1	-1.5	-0.304844	143	129	-14	-2.84521	87	75	-12	-2.43875	0	0	0	0	0	0	0	0	0	0	243	265	22	4.47105	5.2	5.2	0	0	179	189	10	2.03229	35	42	7	1.42261	289	231
2873645	6.10411	22.7873	23.4827	0.695388	0.113921	173	172.9	-0.1	-0.0163824	68.2	70.2	2	0.327648	107	119	12	1.96589	63	59	-4	-0.655296	0	0	0	0	0	0	0	0	0	0	217	148	-69	-11.3039	6	6.3	0.3	0.0491472	144	94	-50	-8.1912	44	43	-1	-0.163824	140	92
2874240	1.98904	20.9359	21.1504	0.214513	0.107847	157.6	157.1	-0.5	-0.251377	52	52.2	0.2	0.100551	91	104	13	6.53581	50	65	15	7.54132	0	0	0	0	0	0	0	0	0	0	251	271	20	10.0551	5	5	0	0	182	190	8	4.02204	72	64	-8	-4.02204	148	87
2875359	3.24932	24.9068	24.6446	-0.262177	-0.0806867	163.4	163.4	0	0	66.5	65.8	-0.7	-0.21543	128	114	-14	-4.3086	93	81	-12	-3.69309	0	0	0	0	0	0	0	0	0	0	209	142	-67	-20.6197	6.2	6.4	0.2	0.0615514	141	79	-62	-19.0809	50	55	5	1.53879	59	95
2875500	5.44932	24.3321	24.3722	0.0400738	0.00735392	170.7	170.8	0.1	0.0183509	70.9	71.1	0.2	0.0367019	113	120	7	1.28457	79	85	6	1.10106	0	0	0	0	0	0	0	0	0	0	203	209	6	1.10106	5.7	5.7	0	0	143	157	14	2.56913	43	48	5	0.917547	78	87
2878033	8.39178	23.3469	22.4342	-0.912698	-0.108761	175	174.1	-0.9	-0.107248	71.5	68	-3.5	-0.417075	117	134	17	2.02579	76	88	12	1.42997	0	0	0	0	0	0	0	0	0	0	191	219	28	3.3366	5.7	5.7	0	0	111	121	10	1.19164	63	98	35	4.17075	76	80
2878837	4.13699	27.1147	26.6629	-0.45181	-0.109212	178.3	179.7	1.4	0.338411	86.2	86.1	-0.1	-0.0241722	126	125	-1	-0.241722	82	76	-6	-1.45033	0	0	1	0	1	0	0	0	0	0	227	225	-2	-0.483444	6.4	6.2	-0.2	-0.0483444	171	154	-17	-4.10927	61	50	-11	-2.65894	113	126
2878985	4.09863	25.0135	24.4924	-0.521127	-0.127147	172	170.5	-1.5	-0.365976	74	71.2	-2.8	-0.683155	108	117	9	2.19586	71	90	19	4.6357	0	0	0	0	0	0	0	0	0	0	206	217	11	2.68382	5.3	5.9	0.6	0.14639	145	154	9	2.19586	51	49	-2	-0.487968	242	74
2879142	6.0137	26.1924	26.0015	-0.190838	-0.0317339	174	173.2	-0.8	-0.13303	79.3	78	-1.3	-0.216173	133	153	20	3.32574	86	86	0	0	0	0	0	0	0	0	0	0	0	0	241	269	28	4.65604	5.5	5.9	0.4	0.0665148	157	185	28	4.65604	45	43	-2	-0.332574	154	131
2879898	3.00822	27.1659	26.9539	-0.211994	-0.0704715	162.8	162.3	-0.5	-0.166211	72	71	-1	-0.332423	125	145	20	6.64845	84	83	-1	-0.332423	0	0	0	0	0	0	0	0	0	0	168	204	36	11.9672	5.6	6	0.4	0.132969	102	117	15	4.98634	31	51	20	6.64845	208	254
2881190	3.02192	27.1602	25.4732	-1.68704	-0.558269	172.8	174.2	1.4	0.463282	81.1	77.3	-3.8	-1.25748	127	102	-25	-8.27289	75	65	-10	-3.30916	0	0	0	0	0	0	0	0	0	0	158	110	-48	-15.884	5.5	5.8	0.3	0.0992747	109	41	-68	-22.5023	50	45	-5	-1.65458	139	161
2884753	8.39452	24.2972	24.9383	0.641089	0.0763699	181	180	-1	-0.119125	79.6	80.8	1.2	0.14295	116	118	2	0.238251	60	80	20	2.38251	0	0	0	0	0	0	0	0	0	0	216	204	-12	-1.4295	5.1	5.5	0.4	0.0476501	158	146	-12	-1.4295	50	35	-15	-1.78688	103	167
2887697	0.99726	26.3318	26.268	-0.0638425	-0.0640179	172	171.1	-0.9	-0.902473	77.9	76.9	-1	-1.00275	97	102	5	5.01374	67	71	4	4.01099	0	0	0	0	0	0	0	0	0	0	211	185	-26	-26.0714	5.8	6	0.2	0.200549	154	129	-25	-25.0687	47	43	-4	-4.01099	95	105
2888667	6.00274	24.5761	24.3677	-0.208461	-0.0347276	164	164.7	0.7	0.116613	66.1	66.1	0	0	144	140	-4	-0.666362	83	71	-12	-1.99909	0	0	0	0	0	0	0	0	0	0	173	164	-9	-1.49932	5.1	5.4	0.3	0.0499772	105	90	-15	-2.49886	53	61	8	1.33272	70	68
2889084	8.05479	24.4827	22.4281	-2.05461	-0.255079	168	166.8	-1.2	-0.14898	69.1	62.4	-6.7	-0.831803	113	98	-15	-1.86224	85	74	-11	-1.36565	0	0	0	0	0	0	0	0	0	0	286	148	-138	-17.1327	7.7	7	-0.7	-0.0869048	181	87	-94	-11.6701	33	41	8	0.993197	529	118
2896073	1.91781	25.8697	25.9038	0.0340391	0.017749	171.4	171.4	0	0	76	76.1	0.1	0.0521429	123	119	-4	-2.08571	83	78	-5	-2.60714	0	0	0	0	0	0	0	0	0	0	251	135	-116	-60.4857	5.7	5.8	0.1	0.0521429	183	95	-88	-45.8857	42	45	3	1.56429	164	61
2896457	1.91781	23.4373	22.9581	-0.479241	-0.24989	163.3	162.2	-1.1	-0.573571	62.5	60.4	-2.1	-1.095	100	102	2	1.04286	69	57	-12	-6.25714	0	0	0	0	0	0	0	0	0	0	149	137	-12	-6.25714	7.4	6.9	-0.5	-0.260714	80	80	0	0	52	60	8	4.17143	84	58
2898040	4.07671	24.0053	24.3266	0.321281	0.0788089	159.8	159	-0.8	-0.196237	61.3	61.5	0.2	0.0490591	117	101	-16	-3.92473	71	70	-1	-0.245296	0	0	0	0	0	0	0	0	0	0	170	255	85	20.8501	6.8	7.6	0.8	0.196237	96	168	72	17.6613	66	73	7	1.71707	66	63
2901977	5.04658	24.9591	25.6714	0.712357	0.141157	173	172.4	-0.6	-0.118893	74.7	76.3	1.6	0.317047	114	119	5	0.990771	64	55	-9	-1.78339	0	0	0	0	0	0	0	0	0	0	224	212	-12	-2.37785	5	5.7	0.7	0.138708	157	138	-19	-3.76493	43	40	-3	-0.594463	189	185
2904138	7.7863	20.3059	20.0258	-0.280101	-0.0359735	159.1	158.8	-0.3	-0.0385292	51.4	50.5	-0.9	-0.115588	116	116	0	0	70	70	0	0	0	0	0	0	0	0	0	0	0	0	219	224	5	0.642153	5.2	5	-0.2	-0.0256861	135	149	14	1.79803	70	66	-4	-0.513723	66	96
2914847	1.75068	22.29	22.8457	0.555688	0.317412	180.1	179	-1.1	-0.628326	72.3	73.2	0.9	0.514085	127	163	36	20.5634	83	84	1	0.571205	0	0	0	0	0	0	0	0	0	0	243	252	9	5.14085	5.4	5.5	0.1	0.0571205	172	179	7	3.99844	51	43	-8	-4.56964	122	129
2917277	7.61918	25.2163	26.5735	1.35724	0.178134	177	173.4	-3.6	-0.472492	79	79.9	0.9	0.118123	136	155	19	2.49371	84	78	-6	-0.787487	0	0	0	0	0	0	0	0	0	0	181	145	-36	-4.72492	5.9	5.9	0	0	118	75	-43	-5.64365	45	41	-4	-0.524991	163	167
2922310	5.5589	25.3941	23.8147	-1.5794	-0.284121	164	164.7	0.7	0.125924	68.3	64.6	-3.7	-0.665599	118	106	-12	-2.1587	84	68	-16	-2.87827	0	0	0	0	0	0	0	0	0	0	265	187	-78	-14.0315	5.9	5.8	-0.1	-0.0179892	206	118	-88	-15.8305	40	46	6	1.07935	190	106
2923812	7.46027	28.6161	30.2567	1.64062	0.219914	162	162.3	0.3	0.040213	75.1	79.7	4.6	0.616599	112	116	4	0.536173	79	78	-1	-0.134043	0	0	0	0	0	0	0	0	0	0	153	124	-29	-3.88726	4.9	5.5	0.6	0.080426	92	61	-31	-4.15534	41	51	10	1.34043	115	82
2923867	7.91233	24.7544	23.9895	-0.764906	-0.0966726	183	182.5	-0.5	-0.0631925	82.9	79.9	-3	-0.379155	109	137	28	3.53878	83	86	3	0.379155	0	0	0	0	0	0	0	0	0	0	204	178	-26	-3.28601	5.5	5.6	0.1	0.0126385	149	120	-29	-3.66517	38	36	-2	-0.25277	164	180
2927931	4.10411	24.9481	24.7474	-0.200662	-0.0488929	170	169.5	-0.5	-0.121829	72.1	71.1	-1	-0.243658	137	137	0	0	88	87	-1	-0.243658	0	0	0	0	0	0	0	0	0	0	162	180	18	4.38585	5.6	5.4	-0.2	-0.0487316	111	126	15	3.65487	45	43	-2	-0.487316	84	65
2928590	4.11233	25.8092	25.6985	-0.110681	-0.0269145	161	160.5	-0.5	-0.121586	66.9	66.2	-0.7	-0.17022	121	142	21	5.1066	62	83	21	5.1066	0	0	0	0	0	0	0	0	0	0	218	254	36	8.75416	4.8	5.4	0.6	0.145903	162	159	-3	-0.729514	53	56	3	0.729514	85	185
2928826	1.80274	21.7993	21.5104	-0.288879	-0.160244	170	169.5	-0.5	-0.277356	63	61.8	-1.2	-0.665653	123	126	3	1.66413	75	86	11	6.10182	0	0	0	0	0	0	0	0	0	0	181	236	55	30.5091	5.5	5.7	0.2	0.110942	126	152	26	14.4225	47	65	18	9.9848	99	126
2929850	3.77808	23.5547	24.646	1.0913	0.288849	160	159.5	-0.5	-0.132342	60.3	62.7	2.4	0.635243	124	104	-20	-5.29369	78	74	-4	-1.05874	0	0	0	0	0	0	0	0	0	0	205	188	-17	-4.49964	5.5	5.8	0.3	0.0794054	121	115	-6	-1.58811	61	67	6	1.58811	177	74
2930249	4.78904	26.5749	24.4269	-2.14805	-0.448535	178	177.2	-0.8	-0.167048	84.2	76.7	-7.5	-1.56608	130	124	-6	-1.25286	80	79	-1	-0.20881	0	0	0	0	0	0	0	0	0	0	224	243	19	3.96739	6	5.5	-0.5	-0.104405	165	140	-25	-5.22025	41	44	3	0.62643	246	309
2931200	3.08767	22.1714	22.9885	0.817077	0.264626	175	174	-1	-0.323869	67.9	69.6	1.7	0.550577	129	119	-10	-3.23869	83	74	-9	-2.91482	0	0	0	0	0	0	0	0	0	0	196	187	-9	-2.91482	5	5.2	0.2	0.0647737	143	122	-21	-6.80124	52	38	-14	-4.53416	90	115
2931219	1.99452	23.3346	23.4172	0.0826248	0.0414259	166.9	167.5	0.6	0.300824	65	65.7	0.7	0.350962	100	125	25	12.5343	65	73	8	4.01099	0	0	0	0	0	0	0	0	0	0	192	216	24	12.033	5.1	5.3	0.2	0.100275	144	143	-1	-0.501374	52	51	-1	-0.501374	116	100
[truncated: 6,545 more rows]
[truncated: 21 more columns]
